# Supplementary material for: Impact of ceftiofur administration and Escherichia coli inoculation on the calf fecal microbiome
Source: mSystems. 2026 Jun 9;11(7):e00501-26. doi: 10.1128/msystems.00501-26 (PMC13386986; doi:10.1128/msystems.00501-26)
Supplement: Table S1 — Strains. [file msystems.00501-26-s0007.xlsx]

## Sheet: SuppTableX-Strains
Genome.ID (NCBI Accession ID)	Filename	Biosample	SRA	cocktail	strain	Strain.name	Country	Host	Health	Year	vir_1	vir_2	vir_3	vir_4	vir_5	vir_6	vir_7	vir_8	vir_9	vir_10	vir_11	vir_12	vir_13	vir_14	vir_15	vir_16	vir_17	vir_18	vir_19	vir_20	vir_21	vir_22	vir_23	vir_24	vir_25	vir_26	vir_27	vir_28	vir_29	vir_30	vir_31	vir_32	vir_33	vir_34	vir_35	vir_36	vir_37	vir_38	vir_39
GCA_025634785.1	GCA_025634785.1_PDT001446293.1_genomic.fasta	SAMN19777149	SRS9240595	NJ	IMT38565	C1	Germany	Cattle	Diseased	2016	VFG049010(gb|WP_004103995)_(rcsB)_transcriptional_regulator_RcsB_[RcsAB_(VF0571)_-_Regulation_(VFC0301)]_[Klebsiella_oxytoca_E718]	VFG004269(gb|WP_001540414)_(stcC)_fimbrial_biogenesis_outer_membrane_usher_protein_[Stc_(VF0955)_-_Adherence_(VFC0001)]_[Salmonella_enterica_subsp._enterica_serovar_Choleraesuis_str._SC-B67]	VFG048885(gb|WP_014907227)_(gmd)_GDP-mannose_4,6-dehydratase_[Capsule_(VF0560)_-_Immune_modulation_(VFC0258)]_[Klebsiella_pneumoniae_subsp._pneumoniae_NTUH-K2044]	VFG048868(gb|WP_014907228)_(A79E_RS08235)_GDP-L-fucose_synthase_[Capsule_(VF0560)_-_Immune_modulation_(VFC0258)]_[Klebsiella_pneumoniae_subsp._pneumoniae_1084]	VFG049042(gb|WP_012967600)_(rfbK2)_O9_family_phosphomannomutase_RfbK2_[LPS_(VF0561)_-_Immune_modulation_(VFC0258)]_[Klebsiella_variicola_At-22]	VFG048990(gb|WP_001741945)_(galF)_GalU_regulator_GalF_[Capsule_(VF0560)_-_Immune_modulation_(VFC0258)]_[Klebsiella_pneumoniae_subsp._pneumoniae_NTUH-K2044]	VFG007659(gb|WP_011261022)_(rmlB)_dTDP-glucose_4,6-dehydratase_[Capsular_polysaccharide_(VF0624)_-_Immune_modulation_(VFC0258)]_[Vibrio_fischeri_ES114]	VFG005898(gb|WP_002904719)_(rfbA)_glucose-1-phosphate_thymidylyltransferase_RfbA_[Capsule_(VF0144)_-_Immune_modulation_(VFC0258)]_[Streptococcus_sanguinis_SK36]	VFG049042(gb|WP_012967600)_(rfbK2)_O9_family_phosphomannomutase_RfbK2_[LPS_(VF0561)_-_Immune_modulation_(VFC0258)]_[Klebsiella_variicola_At-22]	VFG048959(gb|WP_020956638)_(gndA)_NADP-dependent_phosphogluconate_dehydrogenase_[Capsule_(VF0560)_-_Immune_modulation_(VFC0258)]_[Klebsiella_pneumoniae_JM45]	VFG048789(gb|WP_014838943)_(ugd)_UDP-glucose_6-dehydrogenase_[Capsule_(VF0560)_-_Immune_modulation_(VFC0258)]_[Klebsiella_oxytoca_E718]	VFG012567(gb|WP_000784549)_(fyuA)_siderophore_yersiniabactin_receptor_FyuA_[Yersiniabactin_siderophore_(VF1115)_-_Nutritional/Metabolic_factor_(VFC0272)]_[Escherichia_coli_CFT073]	VFG012564(gb|WP_001088826)_(ybtE)_yersiniabactin_biosynthesis_salycil-AMP_ligase_YbtE_[Yersiniabactin_siderophore_(VF1115)_-_Nutritional/Metabolic_factor_(VFC0272)]_[Escherichia_coli_536]	VFG034147(gb|WP_000194282)_(ybtT)_yersiniabactin_biosynthesis_thioesterase_YbtT_[Yersiniabactin_siderophore_(VF1115)_-_Nutritional/Metabolic_factor_(VFC0272)]_[Escherichia_coli_O44:H18_042]	VFG034135(gb|WP_000982866)_(ybtU)_yersiniabactin_biosynthesis_oxidoreductase_YbtU_[Yersiniabactin_siderophore_(VF1115)_-_Nutritional/Metabolic_factor_(VFC0272)]_[Escherichia_coli_O17:K52:H18_str._UMN026]	VFG000362(gb|WP_002212777)_(irp1)_yersiniabactin_biosynthetic_protein_Irp1_[Yersiniabactin_(VF0136)_-_Nutritional/Metabolic_factor_(VFC0272)]_[Yersinia_pestis_CO92]	VFG000363(gb|WP_002212775)_(irp2)_yersiniabactin_biosynthetic_protein_Irp2_[Yersiniabactin_(VF0136)_-_Nutritional/Metabolic_factor_(VFC0272)]_[Yersinia_pestis_CO92]	VFG034084(gb|WP_000140406)_(ybtA)_yersiniabactin_transcriptional_regulator_YbtA_[Yersiniabactin_siderophore_(VF1115)_-_Nutritional/Metabolic_factor_(VFC0272)]_[Escherichia_coli_O17:K52:H18_str._UMN026]	VFG012539(gb|WP_001327262)_(ybtP)_yersiniabactin_ABC_transporter_ATP-binding/permease_protein_YbtP_[Yersiniabactin_siderophore_(VF1115)_-_Nutritional/Metabolic_factor_(VFC0272)]_[Escherichia_coli_CFT073]	VFG044325(gb|WP_002212761)_(ybtQ)_yersiniabactin_ABC_transporter_ATP-binding/permease_protein_YbtQ_[Ybt_(VF0564)_-_Nutritional/Metabolic_factor_(VFC0272)]_[Klebsiella_pneumoniae_subsp._pneumoniae_NTUH-K2044]	VFG048562(gb|WP_014907272)_(ybtX)_yersiniabactin-associated_zinc_MFS_transporter_YbtX_[Ybt_(VF0564)_-_Nutritional/Metabolic_factor_(VFC0272)]_[Klebsiella_pneumoniae_subsp._pneumoniae_1084]	VFG003509(gb|WP_005168693)_(ybtS)_salicylate_synthase_Irp9_[Yersiniabactin_(VF0136)_-_Nutritional/Metabolic_factor_(VFC0272)]_[Yersinia_enterocolitica_subsp._enterocolitica_8081]	VFG043119(gb|WP_000942326)_(fliR)_flagellar_type_III_secretion_system_protein_FliR_[Peritrichous_flagella_(VF1154)_-_Motility_(VFC0204)]_[Escherichia_coli_O157:H7_str._EDL933]	VFG043118(gb|WP_000187358)_(fliQ)_flagellar_biosynthesis_protein_FliQ_[Peritrichous_flagella_(VF1154)_-_Motility_(VFC0204)]_[Escherichia_coli_O157:H7_str._EDL933]	VFG043117(gb|WP_001253441)_(fliP)_flagellar_type_III_secretion_system_pore_protein_FliP_[Peritrichous_flagella_(VF1154)_-_Motility_(VFC0204)]_[Escherichia_coli_O157:H7_str._EDL933]	VFG043116(gb|WP_001302429)_(fliO)_flagellar_type_III_secretion_system_protein_FliO_[Peritrichous_flagella_(VF1154)_-_Motility_(VFC0204)]_[Escherichia_coli_O157:H7_str._EDL933]	VFG043115(gb|WP_001282098)_(fliN)_flagellar_motor_switch_protein_FliN_[Peritrichous_flagella_(VF1154)_-_Motility_(VFC0204)]_[Escherichia_coli_O157:H7_str._EDL933]	VFG043114(gb|WP_010904778)_(fliM)_flagellar_motor_switch_protein_FliM_[Peritrichous_flagella_(VF1154)_-_Motility_(VFC0204)]_[Escherichia_coli_O157:H7_str._EDL933]	VFG043113(gb|WP_000133106)_(fliL)_flagellar_basal_body-associated_protein_FliL_[Peritrichous_flagella_(VF1154)_-_Motility_(VFC0204)]_[Escherichia_coli_O157:H7_str._EDL933]	VFG043112(gb|WP_000620074)_(fliK)_flagellar_hook_length_control_protein_FliK_[Peritrichous_flagella_(VF1154)_-_Motility_(VFC0204)]_[Escherichia_coli_O157:H7_str._EDL933]	VFG043111(gb|WP_000807584)_(fliJ)_flagella_biosynthesis_chaperone_FliJ_[Peritrichous_flagella_(VF1154)_-_Motility_(VFC0204)]_[Escherichia_coli_O157:H7_str._EDL933]	VFG043110(gb|WP_000213294)_(fliI)_flagellum-specific_ATP_synthase_FliI_[Peritrichous_flagella_(VF1154)_-_Motility_(VFC0204)]_[Escherichia_coli_O157:H7_str._EDL933]	VFG043109(gb|WP_001282715)_(fliH)_flagellar_assembly_protein_FliH_[Peritrichous_flagella_(VF1154)_-_Motility_(VFC0204)]_[Escherichia_coli_O157:H7_str._EDL933]	VFG043108(gb|WP_000067959)_(fliG)_flagellar_motor_switch_protein_FliG_[Peritrichous_flagella_(VF1154)_-_Motility_(VFC0204)]_[Escherichia_coli_O157:H7_str._EDL933]	VFG043107(gb|WP_000994443)_(fliF)_flagellar_M-ring_protein_FliF_[Peritrichous_flagella_(VF1154)_-_Motility_(VFC0204)]_[Escherichia_coli_O157:H7_str._EDL933]	VFG043106(gb|WP_001274299)_(fliE)_flagellar_hook-basal_body_complex_protein_FliE_[Peritrichous_flagella_(VF1154)_-_Motility_(VFC0204)]_[Escherichia_coli_O157:H7_str._EDL933]	VFG043105(gb|WP_001015033)_(fliT)_flagella_biosynthesis_regulatory_protein_FliT_[Peritrichous_flagella_(VF1154)_-_Motility_(VFC0204)]_[Escherichia_coli_O157:H7_str._EDL933]	VFG043104(gb|WP_000270418)_(fliS)_flagellar_export_chaperone_FliS_[Peritrichous_flagella_(VF1154)_-_Motility_(VFC0204)]_[Escherichia_coli_O157:H7_str._EDL933]	VFG043103(gb|WP_000146755)_(fliD)_flagellar_filament_capping_protein_FliD_[Peritrichous_flagella_(VF1154)_-_Motility_(VFC0204)]_[Escherichia_coli_O157:H7_str._EDL933]
SRS9240299	SRS9240299__scaffolds_filtered_filtered2.fasta	SAMN19777204	SRS9240299	NJ	R45	C2	Germany	Cattle	Healthy	2015	VFG033368(gb|WP_001297233)_(fimH)_FimH_protein_precursor_[Type_1_fimbriae_(VF0221)_-_Adherence_(VFC0001)]_[Escherichia_coli_E24377A]	VFG033345(gb|WP_000870589)_(fimG)_FimG_protein_precursor_[Type_1_fimbriae_(VF0221)_-_Adherence_(VFC0001)]_[Escherichia_coli_E24377A]	VFG033317(gb|WP_001244822)_(fimF)_FimF_protein_precursor_[Type_1_fimbriae_(VF0221)_-_Adherence_(VFC0001)]_[Escherichia_coli_E24377A]	VFG000876(gb|WP_000120946)_(fimD)_Outer_membrane_usher_protein_fimD_precursor_[Type_1_fimbriae_(VF0221)_-_Adherence_(VFC0001)]_[Escherichia_coli_CFT073]	VFG033256(gb|WP_000066560)_(fimC)_Chaperone_protein_fimC_precursor_[Type_1_fimbriae_(VF0221)_-_Adherence_(VFC0001)]_[Escherichia_coli_O103:H2_str._12009]	VFG012284(gb|NP_418735)_(fimI)_Fimbrin-like_protein_fimI_precursor_[Type_1_fimbriae_(VF0221)_-_Adherence_(VFC0001)]_[Escherichia_coli_str._K-12_substr._MG1655]	VFG033218(gb|WP_000695589)_(fimA)_Type-1_fimbrial_protein,_A_chain_precursor_[Type_1_fimbriae_(VF0221)_-_Adherence_(VFC0001)]_[Escherichia_coli_O45:K1:H7_str._S88]	VFG000872(gb|WP_000044711)_(fimE)_Type_1_fimbriae_Regulatory_protein_fimE_[Type_1_fimbriae_(VF0221)_-_Adherence_(VFC0001)]_[Escherichia_coli_CFT073]	VFG012263(gb|NP_418732)_(fimB)_Type_1_fimbriae_Regulatory_protein_fimB_[Type_1_fimbriae_(VF0221)_-_Adherence_(VFC0001)]_[Escherichia_coli_str._K-12_substr._MG1655]	VFG010484(gb|WP_197535716)_(htpB)_Hsp60,_60K_heat_shock_protein_HtpB_[Hsp60_(VF0159)_-_Adherence_(VFC0001)]_[Legionella_pneumophila_str._Paris]	VFG052340(gb|NP_463157.1)_(pmrA)_response_regulator_PmrA_[PmrAB_(VF1355)_-_Regulation_(VFC0301)]_[Salmonella_enterica_subsp._enterica_serovar_Typhimurium_str._LT2]	VFG052339(gb|NP_463156.1)_(pmrB)_sensory_kinase_PmrB_[PmrAB_(VF1355)_-_Regulation_(VFC0301)]_[Salmonella_enterica_subsp._enterica_serovar_Typhimurium_str._LT2]	VFG013414(gb|WP_012054478)_(lpxC)_UDP-3-O-(R-3-hydroxymyristoyl)-N-acetylglucosamine_deacetylase_[LOS_(VF0044)_-_Immune_modulation_(VFC0258)]_[Haemophilus_influenzae_PittEE]	VFG046022(gb|WP_000157234)_(hcpC)_protein_transport_protein_HofC_[Hemorrhagic_E.coli_pilus_(HCP)_(VF1141)_-_Adherence_(VFC0001)]_[Escherichia_coli_O103:H2_str._12009]	VFG045984(gb|WP_001025155)_(hcpB)_type_II_secretion_system_protein_GspE_[Hemorrhagic_E.coli_pilus_(HCP)_(VF1141)_-_Adherence_(VFC0001)]_[Escherichia_coli_O103:H2_str._12009]	VFG045936(gb|WP_000360904)_(hcpA)_prepilin_peptidase-dependent_pilin_[Hemorrhagic_E.coli_pilus_(HCP)_(VF1141)_-_Adherence_(VFC0001)]_[Escherichia_coli_VR50]	VFG042718(gb|WP_000520684)_(ydeQ)_fimbrial_protein_[F9_fimbriae_(VF1153)_-_Adherence_(VFC0001)]_[Escherichia_coli_O157:H7_str._EDL933]	VFG033335(gb|WP_000825461)_(fimG)_FimG_protein_precursor_[Type_1_fimbriae_(VF0221)_-_Adherence_(VFC0001)]_[Escherichia_coli_O104:H4_str._2009EL-2050]	VFG033311(gb|WP_000876770)_(fimF)_FimF_protein_precursor_[Type_1_fimbriae_(VF0221)_-_Adherence_(VFC0001)]_[Escherichia_coli_O44:H18_042]	VFG021077(gb|WP_001031685)_(phoQ)_two-component_system_sensor_histidine_kinase_PhoQ_[PhoPQ_(VF0111)_-_Regulation_(VFC0301)]_[Salmonella_enterica_subsp._enterica_serovar_Agona_str._SL483]	VFG000475(gb|NP_460201)_(phoP)_response_regulator_in_two-component_regulatory_system_with_PhoQ_[PhoPQ_(VF0111)_-_Regulation_(VFC0301)]_[Salmonella_enterica_subsp._enterica_serovar_Typhimurium_str._LT2]	VFG036051(gb|WP_001336523)_(hlyE/clyA)_hemolysin_HlyE_[Hemolysin/cytolysin_A_(VF1134)_-_Exotoxin_(VFC0235)]_[Escherichia_coli_O111:H-_str._11128]	VFG013466(gb|WP_005654784)_(kdsA)_2-dehydro-3-deoxyphosphooctonate_aldolase_[LOS_(VF0044)_-_Immune_modulation_(VFC0258)]_[Haemophilus_influenzae_86-028NP]	VFG013348(gb|WP_012054583)_(galU)_glucosephosphate_uridylyltransferase_[LOS_(VF0044)_-_Immune_modulation_(VFC0258)]_[Haemophilus_influenzae_PittEE]	VFG049144(gb|WP_002892069)_(acrB)_acriflavine_resistance_protein_B_[AcrAB_(VF0568)_-_Antimicrobial_activity/Competitive_advantage_(VFC0325)]_[Klebsiella_pneumoniae_subsp._pneumoniae_NTUH-K2044]	VFG013514(gb|WP_011272587)_(mrsA/glmM)_phosphoglucosamine_mutase_[Exopolysaccharide_(VF0755)_-_Immune_modulation_(VFC0258)]_[Haemophilus_influenzae_86-028NP]	VFG034718(gb|WP_000556280)_(ibeC)_phosphoethanolamine_transferase_CptA_[Ibes_(VF0237)_-_Invasion_(VFC0083)]_[Escherichia_coli_E24377A]	VFG000478(gb|NP_459678)_(fur)_ferric_iron_uptake_transcriptional_regulator_[Fur_(VF0113)_-_Regulation_(VFC0301)]_[Salmonella_enterica_subsp._enterica_serovar_Typhimurium_str._LT2]	VFG012973(gb|WP_000347670)_(entA)_2,3-dihydro-2,3-dihydroxybenzoate_dehydrogenase_EntA_[Enterobactin_synthesis_and_transport_(VF0984)_-_Nutritional/Metabolic_factor_(VFC0272)]_[Shigella_dysenteriae_Sd197]	VFG012980(gb|NP_706450)_(entB)_2,3-dihydro-2,3-dihydroxybenzoate_synthetase_[Enterobactin_synthesis_and_transport_(VF0984)_-_Nutritional/Metabolic_factor_(VFC0272)]_[Shigella_flexneri_2a_str._301]	VFG012985(gb|WP_000026832)_(entE)_(2,3-dihydroxybenzoyl)adenylate_synthase_EntE_[Enterobactin_synthesis_and_transport_(VF0984)_-_Nutritional/Metabolic_factor_(VFC0272)]_[Shigella_dysenteriae_Sd197]	VFG012991(gb|WP_000381303)_(entC)_isochorismate_synthase_EntC_[Enterobactin_synthesis_and_transport_(VF0984)_-_Nutritional/Metabolic_factor_(VFC0272)]_[Shigella_dysenteriae_Sd197]	VFG000924(gb|WP_001234311)_(fepB)_ferrienterobactin_ABC_transporter_periplasmic_binding_protein_[Enterobactin_(VF0228)_-_Nutritional/Metabolic_factor_(VFC0272)]_[Escherichia_coli_CFT073]	VFG044165(gb|WP_001041793)_(entS)_enterobactin_exporter,_iron-regulated_[Enterobactin_(VF0228)_-_Nutritional/Metabolic_factor_(VFC0272)]_[Escherichia_coli_CFT073]	VFG013029(gb|WP_001298899)_(fepD)_Fe(3+)-siderophore_ABC_transporter_permease_[Enterobactin_synthesis_and_transport_(VF0984)_-_Nutritional/Metabolic_factor_(VFC0272)]_[Shigella_flexneri_2a_str._2457T]	VFG013037(gb|WP_000640969)_(fepG)_iron-enterobactin_ABC_transporter_permease_[Enterobactin_synthesis_and_transport_(VF0984)_-_Nutritional/Metabolic_factor_(VFC0272)]_[Shigella_boydii_Sb227]	VFG013021(gb|WP_000140647)_(fepC)_iron-enterobactin_ABC_transporter_ATP-binding_protein_[Enterobactin_synthesis_and_transport_(VF0984)_-_Nutritional/Metabolic_factor_(VFC0272)]_[Shigella_dysenteriae_Sd197]	VFG000927(gb|WP_000096764)_(fepE)_LPS_O-antigen_length_regulator_[Enterobactin_(VF0228)_-_Nutritional/Metabolic_factor_(VFC0272)]_[Escherichia_coli_CFT073]	VFG013002(gb|WP_000077683)_(entF)_enterobactin_non-ribosomal_peptide_synthetase_EntF_[Enterobactin_synthesis_and_transport_(VF0984)_-_Nutritional/Metabolic_factor_(VFC0272)]_[Shigella_sonnei_Ss046]
GCA_025641405.1	GCA_025641405.1_PDT001445817.1_genomic.fna	SAMN19777035	SRS9240524	NJ	IMT13936	C3	Germany	Cattle	Diseased	2007	VFG043119(gb|WP_000942326)_(fliR)_flagellar_type_III_secretion_system_protein_FliR_[Peritrichous_flagella_(VF1154)_-_Motility_(VFC0204)]_[Escherichia_coli_O157:H7_str._EDL933]	VFG043118(gb|WP_000187358)_(fliQ)_flagellar_biosynthesis_protein_FliQ_[Peritrichous_flagella_(VF1154)_-_Motility_(VFC0204)]_[Escherichia_coli_O157:H7_str._EDL933]	VFG043117(gb|WP_001253441)_(fliP)_flagellar_type_III_secretion_system_pore_protein_FliP_[Peritrichous_flagella_(VF1154)_-_Motility_(VFC0204)]_[Escherichia_coli_O157:H7_str._EDL933]	VFG043116(gb|WP_001302429)_(fliO)_flagellar_type_III_secretion_system_protein_FliO_[Peritrichous_flagella_(VF1154)_-_Motility_(VFC0204)]_[Escherichia_coli_O157:H7_str._EDL933]	VFG043115(gb|WP_001282098)_(fliN)_flagellar_motor_switch_protein_FliN_[Peritrichous_flagella_(VF1154)_-_Motility_(VFC0204)]_[Escherichia_coli_O157:H7_str._EDL933]	VFG043114(gb|WP_010904778)_(fliM)_flagellar_motor_switch_protein_FliM_[Peritrichous_flagella_(VF1154)_-_Motility_(VFC0204)]_[Escherichia_coli_O157:H7_str._EDL933]	VFG043113(gb|WP_000133106)_(fliL)_flagellar_basal_body-associated_protein_FliL_[Peritrichous_flagella_(VF1154)_-_Motility_(VFC0204)]_[Escherichia_coli_O157:H7_str._EDL933]	VFG043112(gb|WP_000620074)_(fliK)_flagellar_hook_length_control_protein_FliK_[Peritrichous_flagella_(VF1154)_-_Motility_(VFC0204)]_[Escherichia_coli_O157:H7_str._EDL933]	VFG043111(gb|WP_000807584)_(fliJ)_flagella_biosynthesis_chaperone_FliJ_[Peritrichous_flagella_(VF1154)_-_Motility_(VFC0204)]_[Escherichia_coli_O157:H7_str._EDL933]	VFG043110(gb|WP_000213294)_(fliI)_flagellum-specific_ATP_synthase_FliI_[Peritrichous_flagella_(VF1154)_-_Motility_(VFC0204)]_[Escherichia_coli_O157:H7_str._EDL933]	VFG043109(gb|WP_001282715)_(fliH)_flagellar_assembly_protein_FliH_[Peritrichous_flagella_(VF1154)_-_Motility_(VFC0204)]_[Escherichia_coli_O157:H7_str._EDL933]	VFG043108(gb|WP_000067959)_(fliG)_flagellar_motor_switch_protein_FliG_[Peritrichous_flagella_(VF1154)_-_Motility_(VFC0204)]_[Escherichia_coli_O157:H7_str._EDL933]	VFG043107(gb|WP_000994443)_(fliF)_flagellar_M-ring_protein_FliF_[Peritrichous_flagella_(VF1154)_-_Motility_(VFC0204)]_[Escherichia_coli_O157:H7_str._EDL933]	VFG043106(gb|WP_001274299)_(fliE)_flagellar_hook-basal_body_complex_protein_FliE_[Peritrichous_flagella_(VF1154)_-_Motility_(VFC0204)]_[Escherichia_coli_O157:H7_str._EDL933]	VFG034833(gb|WP_000484262)_(espR4)_Type_III_secretion_system_effector_espR4_[TTSS_secreted_effectors_(VF1111)_-_Effector_delivery_system_(VFC0086)]_[Escherichia_coli_O55:H7_str._RM12579]	VFG043105(gb|WP_001015033)_(fliT)_flagella_biosynthesis_regulatory_protein_FliT_[Peritrichous_flagella_(VF1154)_-_Motility_(VFC0204)]_[Escherichia_coli_O157:H7_str._EDL933]	VFG043104(gb|WP_000270418)_(fliS)_flagellar_export_chaperone_FliS_[Peritrichous_flagella_(VF1154)_-_Motility_(VFC0204)]_[Escherichia_coli_O157:H7_str._EDL933]	VFG043103(gb|WP_000146755)_(fliD)_flagellar_filament_capping_protein_FliD_[Peritrichous_flagella_(VF1154)_-_Motility_(VFC0204)]_[Escherichia_coli_O157:H7_str._EDL933]	VFG043101(gb|WP_001087467)_(fliA)_RNA_polymerase_sigma_factor_FliA_[Peritrichous_flagella_(VF1154)_-_Motility_(VFC0204)]_[Escherichia_coli_O157:H7_str._EDL933]	VFG043100(gb|WP_001302103)_(fliZ)_flagella_biosynthesis_regulatory_protein_FliZ_[Peritrichous_flagella_(VF1154)_-_Motility_(VFC0204)]_[Escherichia_coli_O157:H7_str._EDL933]	VFG043099(gb|WP_001302033)_(tcyJ)_cystine_ABC_transporter_substrate-binding_protein_[Peritrichous_flagella_(VF1154)_-_Motility_(VFC0204)]_[Escherichia_coli_O157:H7_str._EDL933]	VFG043098(gb|WP_001302091)_(flhD)_flagellar_transcriptional_regulator_FlhD_[Peritrichous_flagella_(VF1154)_-_Motility_(VFC0204)]_[Escherichia_coli_O157:H7_str._EDL933]	VFG043097(gb|WP_001291603)_(flhC)_flagellar_transcriptional_regulator_FlhC_[Peritrichous_flagella_(VF1154)_-_Motility_(VFC0204)]_[Escherichia_coli_O157:H7_str._EDL933]	VFG043096(gb|WP_000906325)_(motA)_flagellar_motor_stator_protein_MotA_[Peritrichous_flagella_(VF1154)_-_Motility_(VFC0204)]_[Escherichia_coli_O157:H7_str._EDL933]	VFG043095(gb|WP_000795630)_(motB)_flagellar_motor_protein_MotB_[Peritrichous_flagella_(VF1154)_-_Motility_(VFC0204)]_[Escherichia_coli_O157:H7_str._EDL933]	VFG043094(gb|WP_001322280)_(cheA)_chemotaxis_protein_CheA_[Peritrichous_flagella_(VF1154)_-_Motility_(VFC0204)]_[Escherichia_coli_O157:H7_str._EDL933]	VFG043093(gb|WP_000147304)_(cheW)_chemotaxis_protein_CheW_[Peritrichous_flagella_(VF1154)_-_Motility_(VFC0204)]_[Escherichia_coli_O157:H7_str._EDL933]	VFG043092(gb|WP_010904770)_(tar)_methyl-accepting_chemotaxis_protein_II_[Peritrichous_flagella_(VF1154)_-_Motility_(VFC0204)]_[Escherichia_coli_O157:H7_str._EDL933]	VFG043091(gb|WP_000204340)_(cheR)_protein-glutamate_O-methyltransferase_CheR_[Peritrichous_flagella_(VF1154)_-_Motility_(VFC0204)]_[Escherichia_coli_O157:H7_str._EDL933]	VFG043090(gb|WP_000036413)_(cheB)_protein-glutamate_methylesterase/protein_glutamine_deamidase_[Peritrichous_flagella_(VF1154)_-_Motility_(VFC0204)]_[Escherichia_coli_O157:H7_str._EDL933]	VFG043089(gb|WP_000763867)_(cheY)_chemotaxis_response_regulator_CheY_[Peritrichous_flagella_(VF1154)_-_Motility_(VFC0204)]_[Escherichia_coli_O157:H7_str._EDL933]	VFG043088(gb|WP_000983602)_(cheZ)_protein_phosphatase_CheZ_[Peritrichous_flagella_(VF1154)_-_Motility_(VFC0204)]_[Escherichia_coli_O157:H7_str._EDL933]	VFG043087(gb|WP_001278933)_(flhB)_flagellar_type_III_secretion_system_protein_FlhB_[Peritrichous_flagella_(VF1154)_-_Motility_(VFC0204)]_[Escherichia_coli_O157:H7_str._EDL933]	VFG043086(gb|WP_000067016)_(flhA)_flagellar_biosynthesis_protein_FlhA_[Peritrichous_flagella_(VF1154)_-_Motility_(VFC0204)]_[Escherichia_coli_O157:H7_str._EDL933]	VFG043085(gb|WP_001259575)_(flhe)_flagellar_protein_FlhE_[Peritrichous_flagella_(VF1154)_-_Motility_(VFC0204)]_[Escherichia_coli_O157:H7_str._EDL933]	VFG020187(gb|WP_012421740)_(msbB2)_lauroyl-Kdo(2)-lipid_IV(A)_myristoyltransferase_[MsbB2_(VF0981)_-_Others_(VFC0346)]_[Shigella_boydii_CDC_3083-94]	VFG033307(gb|WP_000876776)_(fimF)_FimF_protein_precursor_[Type_1_fimbriae_(VF0221)_-_Adherence_(VFC0001)]_[Escherichia_coli_O104:H4_str._2009EL-2050]	VFG033335(gb|WP_000825461)_(fimG)_FimG_protein_precursor_[Type_1_fimbriae_(VF0221)_-_Adherence_(VFC0001)]_[Escherichia_coli_O104:H4_str._2009EL-2050]	VFG042718(gb|WP_000520684)_(ydeQ)_fimbrial_protein_[F9_fimbriae_(VF1153)_-_Adherence_(VFC0001)]_[Escherichia_coli_O157:H7_str._EDL933]
GCA_025621285.1	GCA_025621285.1_PDT001446305.1_genomic.fasta	SAMN19777138	SRS9240582	NJ	IMT34414	C4	Germany	Cattle	Diseased	2014	VFG043568(gb|NP_460531)_(nmpC)_phosphoporin_PhoE_[OmpD_(VF0969)_-_Adherence_(VFC0001)]_[Salmonella_enterica_subsp._enterica_serovar_Typhimurium_str._LT2]	VFG000475(gb|NP_460201)_(phoP)_response_regulator_in_two-component_regulatory_system_with_PhoQ_[PhoPQ_(VF0111)_-_Regulation_(VFC0301)]_[Salmonella_enterica_subsp._enterica_serovar_Typhimurium_str._LT2]	VFG021077(gb|WP_001031685)_(phoQ)_two-component_system_sensor_histidine_kinase_PhoQ_[PhoPQ_(VF0111)_-_Regulation_(VFC0301)]_[Salmonella_enterica_subsp._enterica_serovar_Agona_str._SL483]	VFG038840(gb|WP_005300916)_(flmH)_short_chain_dehydrogenase/reductase_family_oxidoreductase_[Polar_flagella_(VF0473)_-_Motility_(VFC0204)]_[Aeromonas_hydrophila_ML09-119]	VFG043084(gb|WP_001212790)_(flgL)_flagellar_hook-associated_protein_FlgL_[Peritrichous_flagella_(VF1154)_-_Motility_(VFC0204)]_[Escherichia_coli_O157:H7_str._EDL933]	VFG043083(gb|WP_000096470)_(flgK)_flagellar_hook-associated_protein_FlgK_[Peritrichous_flagella_(VF1154)_-_Motility_(VFC0204)]_[Escherichia_coli_O157:H7_str._EDL933]	VFG043082(gb|WP_001301817)_(flgJ)_flagellar_assembly_peptidoglycan_hydrolase_FlgJ_[Peritrichous_flagella_(VF1154)_-_Motility_(VFC0204)]_[Escherichia_coli_O157:H7_str._EDL933]	VFG043081(gb|WP_000589319)_(flgI)_flagellar_basal_body_P-ring_protein_FlgI_[Peritrichous_flagella_(VF1154)_-_Motility_(VFC0204)]_[Escherichia_coli_O157:H7_str._EDL933]	VFG043080(gb|WP_001295442)_(flgH)_flagellar_basal_body_L-ring_protein_FlgH_[Peritrichous_flagella_(VF1154)_-_Motility_(VFC0204)]_[Escherichia_coli_O157:H7_str._EDL933]	VFG043079(gb|WP_000625837)_(flgG)_flagellar_basal-body_rod_protein_FlgG_[Peritrichous_flagella_(VF1154)_-_Motility_(VFC0204)]_[Escherichia_coli_O157:H7_str._EDL933]	VFG043078(gb|WP_000349287)_(flgF)_flagellar_basal-body_rod_protein_FlgF_[Peritrichous_flagella_(VF1154)_-_Motility_(VFC0204)]_[Escherichia_coli_O157:H7_str._EDL933]	VFG043077(gb|WP_000885860)_(flgE)_flagellar_hook_protein_FlgE_[Peritrichous_flagella_(VF1154)_-_Motility_(VFC0204)]_[Escherichia_coli_O157:H7_str._EDL933]	VFG043076(gb|WP_000020482)_(flgD)_flagellar_hook_assembly_protein_FlgD_[Peritrichous_flagella_(VF1154)_-_Motility_(VFC0204)]_[Escherichia_coli_O157:H7_str._EDL933]	VFG043075(gb|WP_001196460)_(flgC)_flagellar_basal_body_rod_protein_FlgC_[Peritrichous_flagella_(VF1154)_-_Motility_(VFC0204)]_[Escherichia_coli_O157:H7_str._EDL933]	VFG043074(gb|WP_000884708)_(flgB)_flagellar_basal_body_rod_protein_FlgB_[Peritrichous_flagella_(VF1154)_-_Motility_(VFC0204)]_[Escherichia_coli_O157:H7_str._EDL933]	VFG043073(gb|WP_000879706)_(flgA)_flagellar_basal_body_P-ring_formation_protein_FlgA_[Peritrichous_flagella_(VF1154)_-_Motility_(VFC0204)]_[Escherichia_coli_O157:H7_str._EDL933]	VFG043020(gb|NP_460143)_(flgM)_anti-sigma-28_factor_FlgM_[Peritrichous_flagella_(VF0967)_-_Motility_(VFC0204)]_[Salmonella_enterica_subsp._enterica_serovar_Typhimurium_str._LT2]	VFG043072(gb|WP_000197360)_(flgN)_flagella_biosynthesis_chaperone_FlgN_[Peritrichous_flagella_(VF1154)_-_Motility_(VFC0204)]_[Escherichia_coli_O157:H7_str._EDL933]	VFG045794(gb|WP_000992818)_(csgC)_curli_assembly_protein_CsgC_[Curli_fibers_(VF1138)_-_Adherence_(VFC0001)]_[Escherichia_coli_O25b:H4-ST131]	VFG045791(gb|WP_000481500)_(cgsD)_transcriptional_regulator_CsgD_[Curli_fibers_(VF1138)_-_Adherence_(VFC0001)]_[Escherichia_coli_O25b:H4-ST131]	VFG045790(gb|WP_000833288)_(cgsE)_curli_production_assembly/transport_protein_CsgE_[Curli_fibers_(VF1138)_-_Adherence_(VFC0001)]_[Escherichia_coli_O25b:H4-ST131]	VFG046069(gb|WP_001264088)_(cgsF)_curli_production_assembly/transport_protein_CsgF_[Curli_fibers_(VF1138)_-_Adherence_(VFC0001)]_[Escherichia_coli_VR50]	VFG042725(gb|WP_001189321)_(csgG)_curli_production_assembly/transport_protein_CsgG_[Curli_fibers_(VF1138)_-_Adherence_(VFC0001)]_[Escherichia_coli_O157:H7_str._EDL933]	VFG048984(gb|WP_015958713)_(KPN_RS13510)_polysaccharide_export_protein_[Capsule_(VF0560)_-_Immune_modulation_(VFC0258)]_[Klebsiella_pneumoniae_subsp._pneumoniae_MGH_78578]	VFG043544(gb|WP_000750416)_(ompA)_porin_OmpA_[Z1307_(VF1158)_-_Adherence_(VFC0001)]_[Escherichia_coli_O157:H7_str._EDL933]	VFG042403(gb|WP_000919494)_(ycbV)_type_1_fimbrial_protein_[E.coli_laminin-binding_fimbriae_(ELF)_(VF1140)_-_Adherence_(VFC0001)]_[Escherichia_coli_O157:H7_str._EDL933]	VFG042402(gb|WP_077626202)_(ycbU)_fimbrial_protein_[E.coli_laminin-binding_fimbriae_(ELF)_(VF1140)_-_Adherence_(VFC0001)]_[Escherichia_coli_O157:H7_str._EDL933]	VFG045923(gb|WP_001165655)_(elfG)_fimbrial_protein_[E.coli_laminin-binding_fimbriae_(ELF)_(VF1140)_-_Adherence_(VFC0001)]_[Escherichia_coli_O103:H2_str._12009]	VFG045904(gb|WP_000286318)_(elfC)_fimbrial_biogenesis_usher_protein_[E.coli_laminin-binding_fimbriae_(ELF)_(VF1140)_-_Adherence_(VFC0001)]_[Escherichia_coli_O111:H-_str._11128]	VFG045887(gb|WP_000845152)_(elfD)_molecular_chaperone_[E.coli_laminin-binding_fimbriae_(ELF)_(VF1140)_-_Adherence_(VFC0001)]_[Escherichia_coli_O103:H2_str._12009]	VFG045865(gb|WP_000750284)_(elfA)_fimbrial_protein_[E.coli_laminin-binding_fimbriae_(ELF)_(VF1140)_-_Adherence_(VFC0001)]_[Escherichia_coli_O103:H2_str._12009]	VFG043119(gb|WP_000942326)_(fliR)_flagellar_type_III_secretion_system_protein_FliR_[Peritrichous_flagella_(VF1154)_-_Motility_(VFC0204)]_[Escherichia_coli_O157:H7_str._EDL933]	VFG043118(gb|WP_000187358)_(fliQ)_flagellar_biosynthesis_protein_FliQ_[Peritrichous_flagella_(VF1154)_-_Motility_(VFC0204)]_[Escherichia_coli_O157:H7_str._EDL933]	VFG043117(gb|WP_001253441)_(fliP)_flagellar_type_III_secretion_system_pore_protein_FliP_[Peritrichous_flagella_(VF1154)_-_Motility_(VFC0204)]_[Escherichia_coli_O157:H7_str._EDL933]	VFG043116(gb|WP_001302429)_(fliO)_flagellar_type_III_secretion_system_protein_FliO_[Peritrichous_flagella_(VF1154)_-_Motility_(VFC0204)]_[Escherichia_coli_O157:H7_str._EDL933]	VFG043115(gb|WP_001282098)_(fliN)_flagellar_motor_switch_protein_FliN_[Peritrichous_flagella_(VF1154)_-_Motility_(VFC0204)]_[Escherichia_coli_O157:H7_str._EDL933]	VFG043114(gb|WP_010904778)_(fliM)_flagellar_motor_switch_protein_FliM_[Peritrichous_flagella_(VF1154)_-_Motility_(VFC0204)]_[Escherichia_coli_O157:H7_str._EDL933]	VFG043113(gb|WP_000133106)_(fliL)_flagellar_basal_body-associated_protein_FliL_[Peritrichous_flagella_(VF1154)_-_Motility_(VFC0204)]_[Escherichia_coli_O157:H7_str._EDL933]	VFG043112(gb|WP_000620074)_(fliK)_flagellar_hook_length_control_protein_FliK_[Peritrichous_flagella_(VF1154)_-_Motility_(VFC0204)]_[Escherichia_coli_O157:H7_str._EDL933]
GCA_025636805.1	GCA_025636805.1_PDT001446053.1_genomic.fasta	SAMN19776967	SRS9240841	both	IMT10909	C5	Germany	Cattle	Diseased	2005	VFG048789(gb|WP_014838943)_(ugd)_UDP-glucose_6-dehydrogenase_[Capsule_(VF0560)_-_Immune_modulation_(VFC0258)]_[Klebsiella_oxytoca_E718]	VFG048848(gb|YP_005227859)_(KPHS_35590)_6-phosphogluconate_dehydrogenase_[Capsule_(VF0560)_-_Immune_modulation_(VFC0258)]_[Klebsiella_pneumoniae_subsp._pneumoniae_HS11286]	VFG048826(gb|YP_005227857)_(KPHS_35570)_glucose-1-phosphate_thymidylyltransferase_[Capsule_(VF0560)_-_Immune_modulation_(VFC0258)]_[Klebsiella_pneumoniae_subsp._pneumoniae_HS11286]	VFG007659(gb|WP_011261022)_(rmlB)_dTDP-glucose_4,6-dehydratase_[Capsular_polysaccharide_(VF0624)_-_Immune_modulation_(VFC0258)]_[Vibrio_fischeri_ES114]	VFG048990(gb|WP_001741945)_(galF)_GalU_regulator_GalF_[Capsule_(VF0560)_-_Immune_modulation_(VFC0258)]_[Klebsiella_pneumoniae_subsp._pneumoniae_NTUH-K2044]	VFG049042(gb|WP_012967600)_(rfbK2)_O9_family_phosphomannomutase_RfbK2_[LPS_(VF0561)_-_Immune_modulation_(VFC0258)]_[Klebsiella_variicola_At-22]	VFG048868(gb|WP_014907228)_(A79E_RS08235)_GDP-L-fucose_synthase_[Capsule_(VF0560)_-_Immune_modulation_(VFC0258)]_[Klebsiella_pneumoniae_subsp._pneumoniae_1084]	VFG048885(gb|WP_014907227)_(gmd)_GDP-mannose_4,6-dehydratase_[Capsule_(VF0560)_-_Immune_modulation_(VFC0258)]_[Klebsiella_pneumoniae_subsp._pneumoniae_NTUH-K2044]	VFG004269(gb|WP_001540414)_(stcC)_fimbrial_biogenesis_outer_membrane_usher_protein_[Stc_(VF0955)_-_Adherence_(VFC0001)]_[Salmonella_enterica_subsp._enterica_serovar_Choleraesuis_str._SC-B67]	VFG049010(gb|WP_004103995)_(rcsB)_transcriptional_regulator_RcsB_[RcsAB_(VF0571)_-_Regulation_(VFC0301)]_[Klebsiella_oxytoca_E718]	VFG002901(gb|WP_002209736)_(YPA_RS10790)_histidine_ABC_transporter_permease_HisQ_[O-antigen_(VF0392)_-_Immune_modulation_(VFC0258)]_[Yersinia_pestis_Antiqua]	VFG043120(gb|WP_000615801)_(flk)_flagella_biosynthesis_regulator_Flk_[Peritrichous_flagella_(VF1154)_-_Motility_(VFC0204)]_[Escherichia_coli_O157:H7_str._EDL933]	VFG043119(gb|WP_000942326)_(fliR)_flagellar_type_III_secretion_system_protein_FliR_[Peritrichous_flagella_(VF1154)_-_Motility_(VFC0204)]_[Escherichia_coli_O157:H7_str._EDL933]	VFG043118(gb|WP_000187358)_(fliQ)_flagellar_biosynthesis_protein_FliQ_[Peritrichous_flagella_(VF1154)_-_Motility_(VFC0204)]_[Escherichia_coli_O157:H7_str._EDL933]	VFG043117(gb|WP_001253441)_(fliP)_flagellar_type_III_secretion_system_pore_protein_FliP_[Peritrichous_flagella_(VF1154)_-_Motility_(VFC0204)]_[Escherichia_coli_O157:H7_str._EDL933]	VFG043116(gb|WP_001302429)_(fliO)_flagellar_type_III_secretion_system_protein_FliO_[Peritrichous_flagella_(VF1154)_-_Motility_(VFC0204)]_[Escherichia_coli_O157:H7_str._EDL933]	VFG043115(gb|WP_001282098)_(fliN)_flagellar_motor_switch_protein_FliN_[Peritrichous_flagella_(VF1154)_-_Motility_(VFC0204)]_[Escherichia_coli_O157:H7_str._EDL933]	VFG043114(gb|WP_010904778)_(fliM)_flagellar_motor_switch_protein_FliM_[Peritrichous_flagella_(VF1154)_-_Motility_(VFC0204)]_[Escherichia_coli_O157:H7_str._EDL933]	VFG043113(gb|WP_000133106)_(fliL)_flagellar_basal_body-associated_protein_FliL_[Peritrichous_flagella_(VF1154)_-_Motility_(VFC0204)]_[Escherichia_coli_O157:H7_str._EDL933]	VFG043112(gb|WP_000620074)_(fliK)_flagellar_hook_length_control_protein_FliK_[Peritrichous_flagella_(VF1154)_-_Motility_(VFC0204)]_[Escherichia_coli_O157:H7_str._EDL933]	VFG043111(gb|WP_000807584)_(fliJ)_flagella_biosynthesis_chaperone_FliJ_[Peritrichous_flagella_(VF1154)_-_Motility_(VFC0204)]_[Escherichia_coli_O157:H7_str._EDL933]	VFG043110(gb|WP_000213294)_(fliI)_flagellum-specific_ATP_synthase_FliI_[Peritrichous_flagella_(VF1154)_-_Motility_(VFC0204)]_[Escherichia_coli_O157:H7_str._EDL933]	VFG043109(gb|WP_001282715)_(fliH)_flagellar_assembly_protein_FliH_[Peritrichous_flagella_(VF1154)_-_Motility_(VFC0204)]_[Escherichia_coli_O157:H7_str._EDL933]	VFG043108(gb|WP_000067959)_(fliG)_flagellar_motor_switch_protein_FliG_[Peritrichous_flagella_(VF1154)_-_Motility_(VFC0204)]_[Escherichia_coli_O157:H7_str._EDL933]	VFG043107(gb|WP_000994443)_(fliF)_flagellar_M-ring_protein_FliF_[Peritrichous_flagella_(VF1154)_-_Motility_(VFC0204)]_[Escherichia_coli_O157:H7_str._EDL933]	VFG043106(gb|WP_001274299)_(fliE)_flagellar_hook-basal_body_complex_protein_FliE_[Peritrichous_flagella_(VF1154)_-_Motility_(VFC0204)]_[Escherichia_coli_O157:H7_str._EDL933]	VFG043105(gb|WP_001015033)_(fliT)_flagella_biosynthesis_regulatory_protein_FliT_[Peritrichous_flagella_(VF1154)_-_Motility_(VFC0204)]_[Escherichia_coli_O157:H7_str._EDL933]	VFG043104(gb|WP_000270418)_(fliS)_flagellar_export_chaperone_FliS_[Peritrichous_flagella_(VF1154)_-_Motility_(VFC0204)]_[Escherichia_coli_O157:H7_str._EDL933]	VFG043103(gb|WP_000146755)_(fliD)_flagellar_filament_capping_protein_FliD_[Peritrichous_flagella_(VF1154)_-_Motility_(VFC0204)]_[Escherichia_coli_O157:H7_str._EDL933]	VFG043101(gb|WP_001087467)_(fliA)_RNA_polymerase_sigma_factor_FliA_[Peritrichous_flagella_(VF1154)_-_Motility_(VFC0204)]_[Escherichia_coli_O157:H7_str._EDL933]	VFG043100(gb|WP_001302103)_(fliZ)_flagella_biosynthesis_regulatory_protein_FliZ_[Peritrichous_flagella_(VF1154)_-_Motility_(VFC0204)]_[Escherichia_coli_O157:H7_str._EDL933]	VFG043099(gb|WP_001302033)_(tcyJ)_cystine_ABC_transporter_substrate-binding_protein_[Peritrichous_flagella_(VF1154)_-_Motility_(VFC0204)]_[Escherichia_coli_O157:H7_str._EDL933]	VFG043098(gb|WP_001302091)_(flhD)_flagellar_transcriptional_regulator_FlhD_[Peritrichous_flagella_(VF1154)_-_Motility_(VFC0204)]_[Escherichia_coli_O157:H7_str._EDL933]	VFG043097(gb|WP_001291603)_(flhC)_flagellar_transcriptional_regulator_FlhC_[Peritrichous_flagella_(VF1154)_-_Motility_(VFC0204)]_[Escherichia_coli_O157:H7_str._EDL933]	VFG043096(gb|WP_000906325)_(motA)_flagellar_motor_stator_protein_MotA_[Peritrichous_flagella_(VF1154)_-_Motility_(VFC0204)]_[Escherichia_coli_O157:H7_str._EDL933]	VFG043095(gb|WP_000795630)_(motB)_flagellar_motor_protein_MotB_[Peritrichous_flagella_(VF1154)_-_Motility_(VFC0204)]_[Escherichia_coli_O157:H7_str._EDL933]	VFG043094(gb|WP_001322280)_(cheA)_chemotaxis_protein_CheA_[Peritrichous_flagella_(VF1154)_-_Motility_(VFC0204)]_[Escherichia_coli_O157:H7_str._EDL933]	VFG043093(gb|WP_000147304)_(cheW)_chemotaxis_protein_CheW_[Peritrichous_flagella_(VF1154)_-_Motility_(VFC0204)]_[Escherichia_coli_O157:H7_str._EDL933]	VFG043092(gb|WP_010904770)_(tar)_methyl-accepting_chemotaxis_protein_II_[Peritrichous_flagella_(VF1154)_-_Motility_(VFC0204)]_[Escherichia_coli_O157:H7_str._EDL933]
GCA_025639665.1	GCA_025639665.1_PDT001445910.1_genomic.fasta	SAMN19776926	SRS9240431	NJ	9475_4-43	C6	Germany	Cattle	Healthy	2011	VFG048789(gb|WP_014838943)_(ugd)_UDP-glucose_6-dehydrogenase_[Capsule_(VF0560)_-_Immune_modulation_(VFC0258)]_[Klebsiella_oxytoca_E718]	VFG048848(gb|YP_005227859)_(KPHS_35590)_6-phosphogluconate_dehydrogenase_[Capsule_(VF0560)_-_Immune_modulation_(VFC0258)]_[Klebsiella_pneumoniae_subsp._pneumoniae_HS11286]	VFG048826(gb|YP_005227857)_(KPHS_35570)_glucose-1-phosphate_thymidylyltransferase_[Capsule_(VF0560)_-_Immune_modulation_(VFC0258)]_[Klebsiella_pneumoniae_subsp._pneumoniae_HS11286]	VFG007659(gb|WP_011261022)_(rmlB)_dTDP-glucose_4,6-dehydratase_[Capsular_polysaccharide_(VF0624)_-_Immune_modulation_(VFC0258)]_[Vibrio_fischeri_ES114]	VFG048990(gb|WP_001741945)_(galF)_GalU_regulator_GalF_[Capsule_(VF0560)_-_Immune_modulation_(VFC0258)]_[Klebsiella_pneumoniae_subsp._pneumoniae_NTUH-K2044]	VFG049042(gb|WP_012967600)_(rfbK2)_O9_family_phosphomannomutase_RfbK2_[LPS_(VF0561)_-_Immune_modulation_(VFC0258)]_[Klebsiella_variicola_At-22]	VFG048868(gb|WP_014907228)_(A79E_RS08235)_GDP-L-fucose_synthase_[Capsule_(VF0560)_-_Immune_modulation_(VFC0258)]_[Klebsiella_pneumoniae_subsp._pneumoniae_1084]	VFG048885(gb|WP_014907227)_(gmd)_GDP-mannose_4,6-dehydratase_[Capsule_(VF0560)_-_Immune_modulation_(VFC0258)]_[Klebsiella_pneumoniae_subsp._pneumoniae_NTUH-K2044]	VFG004269(gb|WP_001540414)_(stcC)_fimbrial_biogenesis_outer_membrane_usher_protein_[Stc_(VF0955)_-_Adherence_(VFC0001)]_[Salmonella_enterica_subsp._enterica_serovar_Choleraesuis_str._SC-B67]	VFG049010(gb|WP_004103995)_(rcsB)_transcriptional_regulator_RcsB_[RcsAB_(VF0571)_-_Regulation_(VFC0301)]_[Klebsiella_oxytoca_E718]	VFG002901(gb|WP_002209736)_(YPA_RS10790)_histidine_ABC_transporter_permease_HisQ_[O-antigen_(VF0392)_-_Immune_modulation_(VFC0258)]_[Yersinia_pestis_Antiqua]	VFG043120(gb|WP_000615801)_(flk)_flagella_biosynthesis_regulator_Flk_[Peritrichous_flagella_(VF1154)_-_Motility_(VFC0204)]_[Escherichia_coli_O157:H7_str._EDL933]	VFG049144(gb|WP_002892069)_(acrB)_acriflavine_resistance_protein_B_[AcrAB_(VF0568)_-_Antimicrobial_activity/Competitive_advantage_(VFC0325)]_[Klebsiella_pneumoniae_subsp._pneumoniae_NTUH-K2044]	VFG013514(gb|WP_011272587)_(mrsA/glmM)_phosphoglucosamine_mutase_[Exopolysaccharide_(VF0755)_-_Immune_modulation_(VFC0258)]_[Haemophilus_influenzae_86-028NP]	VFG034603(gb|WP_001361213)_(cfaA)_colonisation_factor_antigen_a,_chaperone_[Adhesive_fimbriae_(VF0213)_-_Adherence_(VFC0001)]_[Escherichia_coli_536]	VFG034615(gb|WP_000755090)_(cfaB)_colonization_factor_antigen_1_[Adhesive_fimbriae_(VF0213)_-_Adherence_(VFC0001)]_[Escherichia_coli_536]	VFG034636(gb|WP_000358674)_(cfaC)_colonisation_factor_antigen_c,_usher_[Adhesive_fimbriae_(VF0213)_-_Adherence_(VFC0001)]_[Escherichia_coli_E24377A]	VFG034639(gb|WP_001245992)_(cfaD/cfaE)_minor_pilin_and_initiator_[Adhesive_fimbriae_(VF0213)_-_Adherence_(VFC0001)]_[Escherichia_coli_536]	VFG000331(gb|WP_005693548)_(rfaE)_ADP-heptose_synthase_[LOS_(VF0044)_-_Immune_modulation_(VFC0258)]_[Haemophilus_influenzae_Rd_KW20]	VFG044140(gb|WP_002212186)_(tolC)_outer_membrane_channel_protein_TolC_[HasA-type_hemophore-mediated_heme_uptake_system_(VF1029)_-_Nutritional/Metabolic_factor_(VFC0272)]_[Yersinia_pestis_CO92]	VFG040956(gb|WP_000135067)_(gspC)_type_II_secretion_system_protein_GspC_[Gsp_(VF1177)_-_Effector_delivery_system_(VFC0086)]_[Escherichia_coli_E24377A]	VFG040955(gb|WP_000498824)_(gspD)_type_II_secretion_system_secretin_GspD_[Gsp_(VF1177)_-_Effector_delivery_system_(VFC0086)]_[Escherichia_coli_E24377A]	VFG040954(gb|WP_000249322)_(gspE)_type_II_secretion_system_ATPase_GspE_[Gsp_(VF1177)_-_Effector_delivery_system_(VFC0086)]_[Escherichia_coli_E24377A]	VFG040953(gb|WP_001173448)_(gspF)_type_II_secretion_system_inner_membrane_protein_GspF_[Gsp_(VF1177)_-_Effector_delivery_system_(VFC0086)]_[Escherichia_coli_E24377A]	VFG040952(gb|WP_001087295)_(gspG)_type_II_secretion_system_major_pseudopilin_GspG_[Gsp_(VF1177)_-_Effector_delivery_system_(VFC0086)]_[Escherichia_coli_E24377A]	VFG020156(gb|WP_001115135)_(gspH)_general_secretion_pathway_protein_H_[T2SS_(VF0333)_-_Effector_delivery_system_(VFC0086)]_[Shigella_boydii_CDC_3083-94]	VFG040950(gb|WP_000820125)_(gspI)_type_II_secretion_system_minor_pseudopilin_GspI_[Gsp_(VF1177)_-_Effector_delivery_system_(VFC0086)]_[Escherichia_coli_E24377A]	VFG040949(gb|WP_001255040)_(gspJ)_type_II_secretion_system_minor_pseudopilin_GspJ_[Gsp_(VF1177)_-_Effector_delivery_system_(VFC0086)]_[Escherichia_coli_E24377A]	VFG012910(gb|WP_000633205)_(gspK)_general_secretion_pathway_protein_K_[T2SS_(VF0333)_-_Effector_delivery_system_(VFC0086)]_[Shigella_boydii_Sb227]	VFG002055(gb|WP_000097229)_(gspL)_general_secretion_pathway_protein_L_[T2SS_(VF0333)_-_Effector_delivery_system_(VFC0086)]_[Shigella_dysenteriae_Sd197]	VFG040946(gb|WP_000942795)_(yghD)_GspM_family_type_II_secretion_system_protein_YghD_[Gsp_(VF1177)_-_Effector_delivery_system_(VFC0086)]_[Escherichia_coli_E24377A]	VFG050169(gb|WP_000124301)_(kpsM)_Polysialic_acid_transport_protein_[K1_capsule_(VF0239)_-_Invasion_(VFC0083)]_[Escherichia_coli_O45:K1:H7_str._S88]	VFG050162(gb|WP_001161829)_(kpsS)_Capsule_polysaccharide_export_protein_[K1_capsule_(VF0239)_-_Invasion_(VFC0083)]_[Escherichia_coli_O45:K1:H7_str._S88]	VFG050161(gb|WP_000579525)_(kpsC)_Capsule_polysaccharide_export_protein_[K1_capsule_(VF0239)_-_Invasion_(VFC0083)]_[Escherichia_coli_O45:K1:H7_str._S88]	VFG050160(gb|WP_000030755)_(kpsU)_3-deoxy-manno-octulosonate_cytidylyltransferase_[K1_capsule_(VF0239)_-_Invasion_(VFC0083)]_[Escherichia_coli_O45:K1:H7_str._S88]	VFG050159(gb|WP_001331697)_(kpsD)_Polysialic_acid_transport_protein_precursor_[K1_capsule_(VF0239)_-_Invasion_(VFC0083)]_[Escherichia_coli_O45:K1:H7_str._S88]	VFG050158(gb|WP_000905916)_(kpsE)_Capsule_polysaccharide_export_inner-membrane_protein_[K1_capsule_(VF0239)_-_Invasion_(VFC0083)]_[Escherichia_coli_O45:K1:H7_str._S88]	VFG050157(gb|WP_001331698)_(kpsF)_Polysialic_acid_capsule_expression_protein_[K1_capsule_(VF0239)_-_Invasion_(VFC0083)]_[Escherichia_coli_O45:K1:H7_str._S88]	VFG042074(gb|NP_311762)_(ECs_3735)_hypothetical_protein_[ETT2_(VF1161)_-_Effector_delivery_system_(VFC0086)]_[Escherichia_coli_O157:H7_str._Sakai]
SRS9241806	SRS9241806__scaffolds_filtered_filtered2.fasta	SAMN19783355	SRS9241806	NJ	21225_2-112	ChH1	Vietnam	Chicken	Healthy	2013	VFG002307(gb|NP_461452)_(sinH)_intimin-like_protein_[SinH_(VF0400)_-_Adherence_(VFC0001)]_[Salmonella_enterica_subsp._enterica_serovar_Typhimurium_str._LT2]	VFG043120(gb|WP_000615801)_(flk)_flagella_biosynthesis_regulator_Flk_[Peritrichous_flagella_(VF1154)_-_Motility_(VFC0204)]_[Escherichia_coli_O157:H7_str._EDL933]	VFG002901(gb|WP_002209736)_(YPA_RS10790)_histidine_ABC_transporter_permease_HisQ_[O-antigen_(VF0392)_-_Immune_modulation_(VFC0258)]_[Yersinia_pestis_Antiqua]	VFG049010(gb|WP_004103995)_(rcsB)_transcriptional_regulator_RcsB_[RcsAB_(VF0571)_-_Regulation_(VFC0301)]_[Klebsiella_oxytoca_E718]	VFG004269(gb|WP_001540414)_(stcC)_fimbrial_biogenesis_outer_membrane_usher_protein_[Stc_(VF0955)_-_Adherence_(VFC0001)]_[Salmonella_enterica_subsp._enterica_serovar_Choleraesuis_str._SC-B67]	VFG048885(gb|WP_014907227)_(gmd)_GDP-mannose_4,6-dehydratase_[Capsule_(VF0560)_-_Immune_modulation_(VFC0258)]_[Klebsiella_pneumoniae_subsp._pneumoniae_NTUH-K2044]	VFG048868(gb|WP_014907228)_(A79E_RS08235)_GDP-L-fucose_synthase_[Capsule_(VF0560)_-_Immune_modulation_(VFC0258)]_[Klebsiella_pneumoniae_subsp._pneumoniae_1084]	VFG019017(gb|WP_012304486)_(cpsG)_phosphomannomutase_CpsG_[O-antigen_(VF0392)_-_Immune_modulation_(VFC0258)]_[Yersinia_pseudotuberculosis_YPIII]	VFG048990(gb|WP_001741945)_(galF)_GalU_regulator_GalF_[Capsule_(VF0560)_-_Immune_modulation_(VFC0258)]_[Klebsiella_pneumoniae_subsp._pneumoniae_NTUH-K2044]	VFG050167(gb|WP_000038461)_(neuD)_NeuD_protein_involved_in_sialic_acid_synthesis_[K1_capsule_(VF0239)_-_Invasion_(VFC0083)]_[Escherichia_coli_O45:K1:H7_str._S88]	VFG048959(gb|WP_020956638)_(gndA)_NADP-dependent_phosphogluconate_dehydrogenase_[Capsule_(VF0560)_-_Immune_modulation_(VFC0258)]_[Klebsiella_pneumoniae_JM45]	VFG048789(gb|WP_014838943)_(ugd)_UDP-glucose_6-dehydrogenase_[Capsule_(VF0560)_-_Immune_modulation_(VFC0258)]_[Klebsiella_oxytoca_E718]	VFG040946(gb|WP_000942795)_(yghD)_GspM_family_type_II_secretion_system_protein_YghD_[Gsp_(VF1177)_-_Effector_delivery_system_(VFC0086)]_[Escherichia_coli_E24377A]	VFG040947(gb|WP_000094974)_(gspL)_type_II_secretion_system_protein_GspL_[Gsp_(VF1177)_-_Effector_delivery_system_(VFC0086)]_[Escherichia_coli_E24377A]	VFG012910(gb|WP_000633205)_(gspK)_general_secretion_pathway_protein_K_[T2SS_(VF0333)_-_Effector_delivery_system_(VFC0086)]_[Shigella_boydii_Sb227]	VFG040949(gb|WP_001255040)_(gspJ)_type_II_secretion_system_minor_pseudopilin_GspJ_[Gsp_(VF1177)_-_Effector_delivery_system_(VFC0086)]_[Escherichia_coli_E24377A]	VFG040950(gb|WP_000820125)_(gspI)_type_II_secretion_system_minor_pseudopilin_GspI_[Gsp_(VF1177)_-_Effector_delivery_system_(VFC0086)]_[Escherichia_coli_E24377A]	VFG020156(gb|WP_001115135)_(gspH)_general_secretion_pathway_protein_H_[T2SS_(VF0333)_-_Effector_delivery_system_(VFC0086)]_[Shigella_boydii_CDC_3083-94]	VFG040952(gb|WP_001087295)_(gspG)_type_II_secretion_system_major_pseudopilin_GspG_[Gsp_(VF1177)_-_Effector_delivery_system_(VFC0086)]_[Escherichia_coli_E24377A]	VFG040953(gb|WP_001173448)_(gspF)_type_II_secretion_system_inner_membrane_protein_GspF_[Gsp_(VF1177)_-_Effector_delivery_system_(VFC0086)]_[Escherichia_coli_E24377A]	VFG040954(gb|WP_000249322)_(gspE)_type_II_secretion_system_ATPase_GspE_[Gsp_(VF1177)_-_Effector_delivery_system_(VFC0086)]_[Escherichia_coli_E24377A]	VFG040955(gb|WP_000498824)_(gspD)_type_II_secretion_system_secretin_GspD_[Gsp_(VF1177)_-_Effector_delivery_system_(VFC0086)]_[Escherichia_coli_E24377A]	VFG002046(gb|WP_000135089)_(gspC)_general_secretion_pathway_protein_C_[T2SS_(VF0333)_-_Effector_delivery_system_(VFC0086)]_[Shigella_dysenteriae_Sd197]	VFG044140(gb|WP_002212186)_(tolC)_outer_membrane_channel_protein_TolC_[HasA-type_hemophore-mediated_heme_uptake_system_(VF1029)_-_Nutritional/Metabolic_factor_(VFC0272)]_[Yersinia_pestis_CO92]	VFG000331(gb|WP_005693548)_(rfaE)_ADP-heptose_synthase_[LOS_(VF0044)_-_Immune_modulation_(VFC0258)]_[Haemophilus_influenzae_Rd_KW20]	VFG013514(gb|WP_011272587)_(mrsA/glmM)_phosphoglucosamine_mutase_[Exopolysaccharide_(VF0755)_-_Immune_modulation_(VFC0258)]_[Haemophilus_influenzae_86-028NP]	VFG049144(gb|WP_002892069)_(acrB)_acriflavine_resistance_protein_B_[AcrAB_(VF0568)_-_Antimicrobial_activity/Competitive_advantage_(VFC0325)]_[Klebsiella_pneumoniae_subsp._pneumoniae_NTUH-K2044]	VFG020187(gb|WP_012421740)_(msbB2)_lauroyl-Kdo(2)-lipid_IV(A)_myristoyltransferase_[MsbB2_(VF0981)_-_Others_(VFC0346)]_[Shigella_boydii_CDC_3083-94]	VFG043085(gb|WP_001259575)_(flhe)_flagellar_protein_FlhE_[Peritrichous_flagella_(VF1154)_-_Motility_(VFC0204)]_[Escherichia_coli_O157:H7_str._EDL933]	VFG043086(gb|WP_000067016)_(flhA)_flagellar_biosynthesis_protein_FlhA_[Peritrichous_flagella_(VF1154)_-_Motility_(VFC0204)]_[Escherichia_coli_O157:H7_str._EDL933]	VFG043087(gb|WP_001278933)_(flhB)_flagellar_type_III_secretion_system_protein_FlhB_[Peritrichous_flagella_(VF1154)_-_Motility_(VFC0204)]_[Escherichia_coli_O157:H7_str._EDL933]	VFG043088(gb|WP_000983602)_(cheZ)_protein_phosphatase_CheZ_[Peritrichous_flagella_(VF1154)_-_Motility_(VFC0204)]_[Escherichia_coli_O157:H7_str._EDL933]	VFG043089(gb|WP_000763867)_(cheY)_chemotaxis_response_regulator_CheY_[Peritrichous_flagella_(VF1154)_-_Motility_(VFC0204)]_[Escherichia_coli_O157:H7_str._EDL933]	VFG043090(gb|WP_000036413)_(cheB)_protein-glutamate_methylesterase/protein_glutamine_deamidase_[Peritrichous_flagella_(VF1154)_-_Motility_(VFC0204)]_[Escherichia_coli_O157:H7_str._EDL933]	VFG043091(gb|WP_000204340)_(cheR)_protein-glutamate_O-methyltransferase_CheR_[Peritrichous_flagella_(VF1154)_-_Motility_(VFC0204)]_[Escherichia_coli_O157:H7_str._EDL933]	VFG043092(gb|WP_010904770)_(tar)_methyl-accepting_chemotaxis_protein_II_[Peritrichous_flagella_(VF1154)_-_Motility_(VFC0204)]_[Escherichia_coli_O157:H7_str._EDL933]	VFG043093(gb|WP_000147304)_(cheW)_chemotaxis_protein_CheW_[Peritrichous_flagella_(VF1154)_-_Motility_(VFC0204)]_[Escherichia_coli_O157:H7_str._EDL933]	VFG043094(gb|WP_001322280)_(cheA)_chemotaxis_protein_CheA_[Peritrichous_flagella_(VF1154)_-_Motility_(VFC0204)]_[Escherichia_coli_O157:H7_str._EDL933]	VFG043095(gb|WP_000795630)_(motB)_flagellar_motor_protein_MotB_[Peritrichous_flagella_(VF1154)_-_Motility_(VFC0204)]_[Escherichia_coli_O157:H7_str._EDL933]
SRS9242025	SRS9242025__scaffolds_filtered_filtered2.fasta	SAMN19783431	SRS9242025	NJ	SAP1847	ChH2	UK	Human	Diseased	2017	VFG000478(gb|NP_459678)_(fur)_ferric_iron_uptake_transcriptional_regulator_[Fur_(VF0113)_-_Regulation_(VFC0301)]_[Salmonella_enterica_subsp._enterica_serovar_Typhimurium_str._LT2]	VFG012977(gb|WP_000347664)_(entA)_2,3-dihydro-2,3-dihydroxybenzoate_dehydrogenase_EntA_[Enterobactin_synthesis_and_transport_(VF0984)_-_Nutritional/Metabolic_factor_(VFC0272)]_[Shigella_boydii_Sb227]	VFG012980(gb|NP_706450)_(entB)_2,3-dihydro-2,3-dihydroxybenzoate_synthetase_[Enterobactin_synthesis_and_transport_(VF0984)_-_Nutritional/Metabolic_factor_(VFC0272)]_[Shigella_flexneri_2a_str._301]	VFG000932(gb|WP_000026784)_(entE)_2,3-dihydroxybenzoate-AMP_ligase_component_of_enterobactin_synthase_multienzyme_complex_[Enterobactin_(VF0228)_-_Nutritional/Metabolic_factor_(VFC0272)]_[Escherichia_coli_CFT073]	VFG012991(gb|WP_000381303)_(entC)_isochorismate_synthase_EntC_[Enterobactin_synthesis_and_transport_(VF0984)_-_Nutritional/Metabolic_factor_(VFC0272)]_[Shigella_dysenteriae_Sd197]	VFG000924(gb|WP_001234311)_(fepB)_ferrienterobactin_ABC_transporter_periplasmic_binding_protein_[Enterobactin_(VF0228)_-_Nutritional/Metabolic_factor_(VFC0272)]_[Escherichia_coli_CFT073]	VFG044165(gb|WP_001041793)_(entS)_enterobactin_exporter,_iron-regulated_[Enterobactin_(VF0228)_-_Nutritional/Metabolic_factor_(VFC0272)]_[Escherichia_coli_CFT073]	VFG000926(gb|WP_001443194)_(fepD)_ferrienterobactin_ABC_transporter_permease_[Enterobactin_(VF0228)_-_Nutritional/Metabolic_factor_(VFC0272)]_[Escherichia_coli_CFT073]	VFG000928(gb|WP_000640938)_(fepG)_iron-enterobactin_ABC_transporter_permease_[Enterobactin_(VF0228)_-_Nutritional/Metabolic_factor_(VFC0272)]_[Escherichia_coli_CFT073]	VFG000925(gb|WP_000140634)_(fepC)_ferrienterobactin_ABC_transporter_ATPase_[Enterobactin_(VF0228)_-_Nutritional/Metabolic_factor_(VFC0272)]_[Escherichia_coli_CFT073]	VFG000927(gb|WP_000096764)_(fepE)_LPS_O-antigen_length_regulator_[Enterobactin_(VF0228)_-_Nutritional/Metabolic_factor_(VFC0272)]_[Escherichia_coli_CFT073]	VFG000930(gb|WP_000077767)_(entF)_enterobactin_synthase_multienzyme_complex_component,_ATP-dependent_[Enterobactin_(VF0228)_-_Nutritional/Metabolic_factor_(VFC0272)]_[Escherichia_coli_CFT073]	VFG044159(gb|WP_000125846)_(fes)_enterobactin/ferric_enterobactin_esterase_[Enterobactin_(VF0228)_-_Nutritional/Metabolic_factor_(VFC0272)]_[Escherichia_coli_CFT073]	VFG000923(gb|WP_001034892)_(fepA)_ferrienterobactin_outer_membrane_transporter_[Enterobactin_(VF0228)_-_Nutritional/Metabolic_factor_(VFC0272)]_[Escherichia_coli_CFT073]	VFG013008(gb|WP_001370282)_(entD)_enterobactin_synthase_subunit_EntD_[Enterobactin_synthesis_and_transport_(VF0984)_-_Nutritional/Metabolic_factor_(VFC0272)]_[Shigella_sonnei_Ss046]	VFG034674(gb|WP_000074221)_(ibeB)_Cu(+)/Ag(+)_efflux_RND_transporter_outer_membrane_channel_CusC_[Ibes_(VF0237)_-_Invasion_(VFC0083)]_[Escherichia_coli_NA114]	VFG049124(gb|WP_012737540)_(allD)_ureidoglycolate_dehydrogenase_[Allantion_utilization_(VF0572)_-_Nutritional/Metabolic_factor_(VFC0272)]_[Klebsiella_pneumoniae_subsp._pneumoniae_NTUH-K2044]	VFG049122(gb|WP_012737539)_(allC)_allantoate_amidohydrolase_[Allantion_utilization_(VF0572)_-_Nutritional/Metabolic_factor_(VFC0272)]_[Klebsiella_pneumoniae_subsp._pneumoniae_NTUH-K2044]	VFG049120(gb|WP_012737535)_(allB)_allantoinase_[Allantion_utilization_(VF0572)_-_Nutritional/Metabolic_factor_(VFC0272)]_[Klebsiella_pneumoniae_subsp._pneumoniae_NTUH-K2044]	VFG049118(gb|WP_012737529)_(allR)_DNA-binding_transcriptional_repressor_AllR_[Allantion_utilization_(VF0572)_-_Nutritional/Metabolic_factor_(VFC0272)]_[Klebsiella_pneumoniae_subsp._pneumoniae_NTUH-K2044]	VFG049116(gb|WP_012737528)_(allA)_ureidoglycolate_hydrolase_[Allantion_utilization_(VF0572)_-_Nutritional/Metabolic_factor_(VFC0272)]_[Klebsiella_pneumoniae_subsp._pneumoniae_NTUH-K2044]	VFG049114(gb|WP_012737527)_(allS)_DNA-binding_transcriptional_activator_AllS_[Allantion_utilization_(VF0572)_-_Nutritional/Metabolic_factor_(VFC0272)]_[Klebsiella_pneumoniae_subsp._pneumoniae_NTUH-K2044]	VFG045811(gb|WP_022645036)_(EC958_RS02630)_DUF2931_family_protein_[SCI-I_T6SS_(VF1120)_-_Effector_delivery_system_(VFC0086)]_[Escherichia_coli_O25b:H4-ST131]	VFG045810(gb|WP_000704501)_(EC958_RS02625)_DUF2931_family_protein_[SCI-I_T6SS_(VF1120)_-_Effector_delivery_system_(VFC0086)]_[Escherichia_coli_O25b:H4-ST131]	VFG045811(gb|WP_022645036)_(EC958_RS02630)_DUF2931_family_protein_[SCI-I_T6SS_(VF1120)_-_Effector_delivery_system_(VFC0086)]_[Escherichia_coli_O25b:H4-ST131]	VFG045809(gb|WP_000502301)_(hcp)_type_VI_secretion_system_tube_protein_Hcp_[SCI-I_T6SS_(VF1120)_-_Effector_delivery_system_(VFC0086)]_[Escherichia_coli_O25b:H4-ST131]	VFG049125(gb|WP_004136054)_(acrA)_acriflavine_resistance_protein_A_[AcrAB_(VF0568)_-_Antimicrobial_activity/Competitive_advantage_(VFC0325)]_[Klebsiella_oxytoca_E718]	VFG049144(gb|WP_002892069)_(acrB)_acriflavine_resistance_protein_B_[AcrAB_(VF0568)_-_Antimicrobial_activity/Competitive_advantage_(VFC0325)]_[Klebsiella_pneumoniae_subsp._pneumoniae_NTUH-K2044]	VFG045825(gb|WP_000556411)_(ehaB)_autotransporter_outer_membrane_beta-barrel_domain-containing_protein_[EhaB,_AIDA-I_type_(VF1128)_-_Adherence_(VFC0001)]_[Escherichia_coli_O25b:H4-ST131]	VFG034563(gb|WP_000092552)_(eaeH)_intimin-like_adhesin_FdeC_[EaeH_(VF1119)_-_Adherence_(VFC0001)]_[Escherichia_coli_NA114]	VFG002413(gb|WP_000389022)_(ykgK/ecpR)_regulator_protein_EcpR_[ECP_(VF0404)_-_Adherence_(VFC0001)]_[Escherichia_coli_O157:H7_str._EDL933]	VFG018202(gb|WP_000730982)_(yagZ/ecpA)_E._coli_common_pilus_structural_subunit_EcpA_[ECP_(VF0404)_-_Adherence_(VFC0001)]_[Escherichia_coli_536]	VFG018207(gb|WP_000716404)_(yagY/ecpB)_E._coli_common_pilus_chaperone_EcpB_[ECP_(VF0404)_-_Adherence_(VFC0001)]_[Escherichia_coli_CFT073]	VFG018216(gb|WP_001131109)_(yagX/ecpC)_E._coli_common_pilus_usher_EcpC_[ECP_(VF0404)_-_Adherence_(VFC0001)]_[Escherichia_coli_UTI89]	VFG018221(gb|WP_001265646)_(yagW/ecpD)_polymerized_tip_adhesin_of_ECP_fibers_[ECP_(VF0404)_-_Adherence_(VFC0001)]_[Escherichia_coli_CFT073]	VFG018228(gb|WP_001295798)_(yagV/ecpE)_E._coli_common_pilus_chaperone_EcpE_[ECP_(VF0404)_-_Adherence_(VFC0001)]_[Escherichia_coli_CFT073]	VFG043233(gb|WP_042468851)_(YPO_RS04625)_flagellar_basal_body_P-ring_protein_FlgI_[Lateral_flagella_(VF1028)_-_Others_(VFC0346)]_[Yersinia_pestis_CO92]	VFG043225(gb|WP_002211440)_(fliI)_flagellar_protein_export_ATPase_FliI_[Lateral_flagella_(VF1028)_-_Others_(VFC0346)]_[Yersinia_pestis_CO92]	VFG013171(gb|WP_012341650)_(gmhA/lpcA)_phosphoheptose_isomerase_[LOS_(VF0044)_-_Immune_modulation_(VFC0258)]_[Haemophilus_somnus_2336]
SRS9242020	SRS9242020__scaffolds_filtered_filtered2.fasta	SAMN19783425	SRS9242020	NJ	SAP1710	ChH3	UK	Human	Diseased	2017	VFG045464(gb|WP_000562556)_(tcpC)_Tir_domain_containing_protein_TcpC_[TcpC_(VF0413)_-_Immune_modulation_(VFC0258)]_[Escherichia_coli_CFT073]	VFG043119(gb|WP_000942326)_(fliR)_flagellar_type_III_secretion_system_protein_FliR_[Peritrichous_flagella_(VF1154)_-_Motility_(VFC0204)]_[Escherichia_coli_O157:H7_str._EDL933]	VFG043118(gb|WP_000187358)_(fliQ)_flagellar_biosynthesis_protein_FliQ_[Peritrichous_flagella_(VF1154)_-_Motility_(VFC0204)]_[Escherichia_coli_O157:H7_str._EDL933]	VFG043117(gb|WP_001253441)_(fliP)_flagellar_type_III_secretion_system_pore_protein_FliP_[Peritrichous_flagella_(VF1154)_-_Motility_(VFC0204)]_[Escherichia_coli_O157:H7_str._EDL933]	VFG043116(gb|WP_001302429)_(fliO)_flagellar_type_III_secretion_system_protein_FliO_[Peritrichous_flagella_(VF1154)_-_Motility_(VFC0204)]_[Escherichia_coli_O157:H7_str._EDL933]	VFG043115(gb|WP_001282098)_(fliN)_flagellar_motor_switch_protein_FliN_[Peritrichous_flagella_(VF1154)_-_Motility_(VFC0204)]_[Escherichia_coli_O157:H7_str._EDL933]	VFG043114(gb|WP_010904778)_(fliM)_flagellar_motor_switch_protein_FliM_[Peritrichous_flagella_(VF1154)_-_Motility_(VFC0204)]_[Escherichia_coli_O157:H7_str._EDL933]	VFG043113(gb|WP_000133106)_(fliL)_flagellar_basal_body-associated_protein_FliL_[Peritrichous_flagella_(VF1154)_-_Motility_(VFC0204)]_[Escherichia_coli_O157:H7_str._EDL933]	VFG043112(gb|WP_000620074)_(fliK)_flagellar_hook_length_control_protein_FliK_[Peritrichous_flagella_(VF1154)_-_Motility_(VFC0204)]_[Escherichia_coli_O157:H7_str._EDL933]	VFG043111(gb|WP_000807584)_(fliJ)_flagella_biosynthesis_chaperone_FliJ_[Peritrichous_flagella_(VF1154)_-_Motility_(VFC0204)]_[Escherichia_coli_O157:H7_str._EDL933]	VFG043110(gb|WP_000213294)_(fliI)_flagellum-specific_ATP_synthase_FliI_[Peritrichous_flagella_(VF1154)_-_Motility_(VFC0204)]_[Escherichia_coli_O157:H7_str._EDL933]	VFG043109(gb|WP_001282715)_(fliH)_flagellar_assembly_protein_FliH_[Peritrichous_flagella_(VF1154)_-_Motility_(VFC0204)]_[Escherichia_coli_O157:H7_str._EDL933]	VFG043108(gb|WP_000067959)_(fliG)_flagellar_motor_switch_protein_FliG_[Peritrichous_flagella_(VF1154)_-_Motility_(VFC0204)]_[Escherichia_coli_O157:H7_str._EDL933]	VFG043107(gb|WP_000994443)_(fliF)_flagellar_M-ring_protein_FliF_[Peritrichous_flagella_(VF1154)_-_Motility_(VFC0204)]_[Escherichia_coli_O157:H7_str._EDL933]	VFG043106(gb|WP_001274299)_(fliE)_flagellar_hook-basal_body_complex_protein_FliE_[Peritrichous_flagella_(VF1154)_-_Motility_(VFC0204)]_[Escherichia_coli_O157:H7_str._EDL933]	VFG043568(gb|NP_460531)_(nmpC)_phosphoporin_PhoE_[OmpD_(VF0969)_-_Adherence_(VFC0001)]_[Salmonella_enterica_subsp._enterica_serovar_Typhimurium_str._LT2]	VFG043105(gb|WP_001015033)_(fliT)_flagella_biosynthesis_regulatory_protein_FliT_[Peritrichous_flagella_(VF1154)_-_Motility_(VFC0204)]_[Escherichia_coli_O157:H7_str._EDL933]	VFG043104(gb|WP_000270418)_(fliS)_flagellar_export_chaperone_FliS_[Peritrichous_flagella_(VF1154)_-_Motility_(VFC0204)]_[Escherichia_coli_O157:H7_str._EDL933]	VFG043103(gb|WP_000146755)_(fliD)_flagellar_filament_capping_protein_FliD_[Peritrichous_flagella_(VF1154)_-_Motility_(VFC0204)]_[Escherichia_coli_O157:H7_str._EDL933]	VFG043102(gb|WP_000079723)_(Z_RS14145)_FliC/FljB_family_flagellin_[Peritrichous_flagella_(VF1154)_-_Motility_(VFC0204)]_[Escherichia_coli_O157:H7_str._EDL933]	VFG043101(gb|WP_001087467)_(fliA)_RNA_polymerase_sigma_factor_FliA_[Peritrichous_flagella_(VF1154)_-_Motility_(VFC0204)]_[Escherichia_coli_O157:H7_str._EDL933]	VFG043100(gb|WP_001302103)_(fliZ)_flagella_biosynthesis_regulatory_protein_FliZ_[Peritrichous_flagella_(VF1154)_-_Motility_(VFC0204)]_[Escherichia_coli_O157:H7_str._EDL933]	VFG043099(gb|WP_001302033)_(tcyJ)_cystine_ABC_transporter_substrate-binding_protein_[Peritrichous_flagella_(VF1154)_-_Motility_(VFC0204)]_[Escherichia_coli_O157:H7_str._EDL933]	VFG043098(gb|WP_001302091)_(flhD)_flagellar_transcriptional_regulator_FlhD_[Peritrichous_flagella_(VF1154)_-_Motility_(VFC0204)]_[Escherichia_coli_O157:H7_str._EDL933]	VFG043097(gb|WP_001291603)_(flhC)_flagellar_transcriptional_regulator_FlhC_[Peritrichous_flagella_(VF1154)_-_Motility_(VFC0204)]_[Escherichia_coli_O157:H7_str._EDL933]	VFG043096(gb|WP_000906325)_(motA)_flagellar_motor_stator_protein_MotA_[Peritrichous_flagella_(VF1154)_-_Motility_(VFC0204)]_[Escherichia_coli_O157:H7_str._EDL933]	VFG043095(gb|WP_000795630)_(motB)_flagellar_motor_protein_MotB_[Peritrichous_flagella_(VF1154)_-_Motility_(VFC0204)]_[Escherichia_coli_O157:H7_str._EDL933]	VFG043094(gb|WP_001322280)_(cheA)_chemotaxis_protein_CheA_[Peritrichous_flagella_(VF1154)_-_Motility_(VFC0204)]_[Escherichia_coli_O157:H7_str._EDL933]	VFG043093(gb|WP_000147304)_(cheW)_chemotaxis_protein_CheW_[Peritrichous_flagella_(VF1154)_-_Motility_(VFC0204)]_[Escherichia_coli_O157:H7_str._EDL933]	VFG043092(gb|WP_010904770)_(tar)_methyl-accepting_chemotaxis_protein_II_[Peritrichous_flagella_(VF1154)_-_Motility_(VFC0204)]_[Escherichia_coli_O157:H7_str._EDL933]	VFG043091(gb|WP_000204340)_(cheR)_protein-glutamate_O-methyltransferase_CheR_[Peritrichous_flagella_(VF1154)_-_Motility_(VFC0204)]_[Escherichia_coli_O157:H7_str._EDL933]	VFG043090(gb|WP_000036413)_(cheB)_protein-glutamate_methylesterase/protein_glutamine_deamidase_[Peritrichous_flagella_(VF1154)_-_Motility_(VFC0204)]_[Escherichia_coli_O157:H7_str._EDL933]	VFG043089(gb|WP_000763867)_(cheY)_chemotaxis_response_regulator_CheY_[Peritrichous_flagella_(VF1154)_-_Motility_(VFC0204)]_[Escherichia_coli_O157:H7_str._EDL933]	VFG043088(gb|WP_000983602)_(cheZ)_protein_phosphatase_CheZ_[Peritrichous_flagella_(VF1154)_-_Motility_(VFC0204)]_[Escherichia_coli_O157:H7_str._EDL933]	VFG043087(gb|WP_001278933)_(flhB)_flagellar_type_III_secretion_system_protein_FlhB_[Peritrichous_flagella_(VF1154)_-_Motility_(VFC0204)]_[Escherichia_coli_O157:H7_str._EDL933]	VFG043086(gb|WP_000067016)_(flhA)_flagellar_biosynthesis_protein_FlhA_[Peritrichous_flagella_(VF1154)_-_Motility_(VFC0204)]_[Escherichia_coli_O157:H7_str._EDL933]	VFG043085(gb|WP_001259575)_(flhe)_flagellar_protein_FlhE_[Peritrichous_flagella_(VF1154)_-_Motility_(VFC0204)]_[Escherichia_coli_O157:H7_str._EDL933]	VFG020187(gb|WP_012421740)_(msbB2)_lauroyl-Kdo(2)-lipid_IV(A)_myristoyltransferase_[MsbB2_(VF0981)_-_Others_(VFC0346)]_[Shigella_boydii_CDC_3083-94]	VFG042713(gb|WP_001296758)_(fimA)_type_1_fimbrial_major_subunit_FimA_[F9_fimbriae_(VF1153)_-_Adherence_(VFC0001)]_[Escherichia_coli_O157:H7_str._EDL933]
SRS9241812	SRS9241812__scaffolds_filtered_filtered2.fasta	SAMN19783360	SRS9241812	both	21225_2-178	M1	Vietnam	Chicken	Healthy	2013	VFG038845(gb|WP_016351249)_(nueA)_NeuA_protein_[Polar_flagella_(VF0473)_-_Motility_(VFC0204)]_[Aeromonas_hydrophila_ML09-119]	VFG045865(gb|WP_000750284)_(elfA)_fimbrial_protein_[E.coli_laminin-binding_fimbriae_(ELF)_(VF1140)_-_Adherence_(VFC0001)]_[Escherichia_coli_O103:H2_str._12009]	VFG045887(gb|WP_000845152)_(elfD)_molecular_chaperone_[E.coli_laminin-binding_fimbriae_(ELF)_(VF1140)_-_Adherence_(VFC0001)]_[Escherichia_coli_O103:H2_str._12009]	VFG045904(gb|WP_000286318)_(elfC)_fimbrial_biogenesis_usher_protein_[E.coli_laminin-binding_fimbriae_(ELF)_(VF1140)_-_Adherence_(VFC0001)]_[Escherichia_coli_O111:H-_str._11128]	VFG045931(gb|WP_001165658)_(elfG)_fimbrial_protein_[E.coli_laminin-binding_fimbriae_(ELF)_(VF1140)_-_Adherence_(VFC0001)]_[Escherichia_coli_E24377A]	VFG042402(gb|WP_077626202)_(ycbU)_fimbrial_protein_[E.coli_laminin-binding_fimbriae_(ELF)_(VF1140)_-_Adherence_(VFC0001)]_[Escherichia_coli_O157:H7_str._EDL933]	VFG042403(gb|WP_000919494)_(ycbV)_type_1_fimbrial_protein_[E.coli_laminin-binding_fimbriae_(ELF)_(VF1140)_-_Adherence_(VFC0001)]_[Escherichia_coli_O157:H7_str._EDL933]	VFG043544(gb|WP_000750416)_(ompA)_porin_OmpA_[Z1307_(VF1158)_-_Adherence_(VFC0001)]_[Escherichia_coli_O157:H7_str._EDL933]	VFG048984(gb|WP_015958713)_(KPN_RS13510)_polysaccharide_export_protein_[Capsule_(VF0560)_-_Immune_modulation_(VFC0258)]_[Klebsiella_pneumoniae_subsp._pneumoniae_MGH_78578]	VFG042725(gb|WP_001189321)_(csgG)_curli_production_assembly/transport_protein_CsgG_[Curli_fibers_(VF1138)_-_Adherence_(VFC0001)]_[Escherichia_coli_O157:H7_str._EDL933]	VFG046069(gb|WP_001264088)_(cgsF)_curli_production_assembly/transport_protein_CsgF_[Curli_fibers_(VF1138)_-_Adherence_(VFC0001)]_[Escherichia_coli_VR50]	VFG045790(gb|WP_000833288)_(cgsE)_curli_production_assembly/transport_protein_CsgE_[Curli_fibers_(VF1138)_-_Adherence_(VFC0001)]_[Escherichia_coli_O25b:H4-ST131]	VFG045791(gb|WP_000481500)_(cgsD)_transcriptional_regulator_CsgD_[Curli_fibers_(VF1138)_-_Adherence_(VFC0001)]_[Escherichia_coli_O25b:H4-ST131]	VFG045794(gb|WP_000992818)_(csgC)_curli_assembly_protein_CsgC_[Curli_fibers_(VF1138)_-_Adherence_(VFC0001)]_[Escherichia_coli_O25b:H4-ST131]	VFG043072(gb|WP_000197360)_(flgN)_flagella_biosynthesis_chaperone_FlgN_[Peritrichous_flagella_(VF1154)_-_Motility_(VFC0204)]_[Escherichia_coli_O157:H7_str._EDL933]	VFG043020(gb|NP_460143)_(flgM)_anti-sigma-28_factor_FlgM_[Peritrichous_flagella_(VF0967)_-_Motility_(VFC0204)]_[Salmonella_enterica_subsp._enterica_serovar_Typhimurium_str._LT2]	VFG043073(gb|WP_000879706)_(flgA)_flagellar_basal_body_P-ring_formation_protein_FlgA_[Peritrichous_flagella_(VF1154)_-_Motility_(VFC0204)]_[Escherichia_coli_O157:H7_str._EDL933]	VFG043074(gb|WP_000884708)_(flgB)_flagellar_basal_body_rod_protein_FlgB_[Peritrichous_flagella_(VF1154)_-_Motility_(VFC0204)]_[Escherichia_coli_O157:H7_str._EDL933]	VFG043075(gb|WP_001196460)_(flgC)_flagellar_basal_body_rod_protein_FlgC_[Peritrichous_flagella_(VF1154)_-_Motility_(VFC0204)]_[Escherichia_coli_O157:H7_str._EDL933]	VFG043076(gb|WP_000020482)_(flgD)_flagellar_hook_assembly_protein_FlgD_[Peritrichous_flagella_(VF1154)_-_Motility_(VFC0204)]_[Escherichia_coli_O157:H7_str._EDL933]	VFG043077(gb|WP_000885860)_(flgE)_flagellar_hook_protein_FlgE_[Peritrichous_flagella_(VF1154)_-_Motility_(VFC0204)]_[Escherichia_coli_O157:H7_str._EDL933]	VFG043078(gb|WP_000349287)_(flgF)_flagellar_basal-body_rod_protein_FlgF_[Peritrichous_flagella_(VF1154)_-_Motility_(VFC0204)]_[Escherichia_coli_O157:H7_str._EDL933]	VFG043079(gb|WP_000625837)_(flgG)_flagellar_basal-body_rod_protein_FlgG_[Peritrichous_flagella_(VF1154)_-_Motility_(VFC0204)]_[Escherichia_coli_O157:H7_str._EDL933]	VFG043080(gb|WP_001295442)_(flgH)_flagellar_basal_body_L-ring_protein_FlgH_[Peritrichous_flagella_(VF1154)_-_Motility_(VFC0204)]_[Escherichia_coli_O157:H7_str._EDL933]	VFG043081(gb|WP_000589319)_(flgI)_flagellar_basal_body_P-ring_protein_FlgI_[Peritrichous_flagella_(VF1154)_-_Motility_(VFC0204)]_[Escherichia_coli_O157:H7_str._EDL933]	VFG043082(gb|WP_001301817)_(flgJ)_flagellar_assembly_peptidoglycan_hydrolase_FlgJ_[Peritrichous_flagella_(VF1154)_-_Motility_(VFC0204)]_[Escherichia_coli_O157:H7_str._EDL933]	VFG043083(gb|WP_000096470)_(flgK)_flagellar_hook-associated_protein_FlgK_[Peritrichous_flagella_(VF1154)_-_Motility_(VFC0204)]_[Escherichia_coli_O157:H7_str._EDL933]	VFG043084(gb|WP_001212790)_(flgL)_flagellar_hook-associated_protein_FlgL_[Peritrichous_flagella_(VF1154)_-_Motility_(VFC0204)]_[Escherichia_coli_O157:H7_str._EDL933]	VFG038840(gb|WP_005300916)_(flmH)_short_chain_dehydrogenase/reductase_family_oxidoreductase_[Polar_flagella_(VF0473)_-_Motility_(VFC0204)]_[Aeromonas_hydrophila_ML09-119]	VFG021077(gb|WP_001031685)_(phoQ)_two-component_system_sensor_histidine_kinase_PhoQ_[PhoPQ_(VF0111)_-_Regulation_(VFC0301)]_[Salmonella_enterica_subsp._enterica_serovar_Agona_str._SL483]	VFG000475(gb|NP_460201)_(phoP)_response_regulator_in_two-component_regulatory_system_with_PhoQ_[PhoPQ_(VF0111)_-_Regulation_(VFC0301)]_[Salmonella_enterica_subsp._enterica_serovar_Typhimurium_str._LT2]	VFG045827(gb|WP_085961352)_(hlyE/clyA)_hemolysin_E_[Hemolysin/cytolysin_A_(VF1134)_-_Exotoxin_(VFC0235)]_[Escherichia_coli_O25b:H4-ST131]	VFG036051(gb|WP_001336523)_(hlyE/clyA)_hemolysin_HlyE_[Hemolysin/cytolysin_A_(VF1134)_-_Exotoxin_(VFC0235)]_[Escherichia_coli_O111:H-_str._11128]	VFG013466(gb|WP_005654784)_(kdsA)_2-dehydro-3-deoxyphosphooctonate_aldolase_[LOS_(VF0044)_-_Immune_modulation_(VFC0258)]_[Haemophilus_influenzae_86-028NP]	VFG013348(gb|WP_012054583)_(galU)_glucosephosphate_uridylyltransferase_[LOS_(VF0044)_-_Immune_modulation_(VFC0258)]_[Haemophilus_influenzae_PittEE]	VFG035834(gb|NP_310087)_(aec15)_type_VI_secretion_system_Vgr_family_protein_[ACE_T6SS_(VF1122)_-_Effector_delivery_system_(VFC0086)]_[Escherichia_coli_O157:H7_str._Sakai]	VFG043119(gb|WP_000942326)_(fliR)_flagellar_type_III_secretion_system_protein_FliR_[Peritrichous_flagella_(VF1154)_-_Motility_(VFC0204)]_[Escherichia_coli_O157:H7_str._EDL933]	VFG043118(gb|WP_000187358)_(fliQ)_flagellar_biosynthesis_protein_FliQ_[Peritrichous_flagella_(VF1154)_-_Motility_(VFC0204)]_[Escherichia_coli_O157:H7_str._EDL933]	VFG043117(gb|WP_001253441)_(fliP)_flagellar_type_III_secretion_system_pore_protein_FliP_[Peritrichous_flagella_(VF1154)_-_Motility_(VFC0204)]_[Escherichia_coli_O157:H7_str._EDL933]
SRS9240691	SRS9240691__scaffolds_filtered_filtered2.fasta	SAMN19776753	SRS9240691	NJ	09-05726	M2	Germany	Human	Diseased	2009	VFG048984(gb|WP_015958713)_(KPN_RS13510)_polysaccharide_export_protein_[Capsule_(VF0560)_-_Immune_modulation_(VFC0258)]_[Klebsiella_pneumoniae_subsp._pneumoniae_MGH_78578]	VFG043544(gb|WP_000750416)_(ompA)_porin_OmpA_[Z1307_(VF1158)_-_Adherence_(VFC0001)]_[Escherichia_coli_O157:H7_str._EDL933]	VFG042403(gb|WP_000919494)_(ycbV)_type_1_fimbrial_protein_[E.coli_laminin-binding_fimbriae_(ELF)_(VF1140)_-_Adherence_(VFC0001)]_[Escherichia_coli_O157:H7_str._EDL933]	VFG042402(gb|WP_077626202)_(ycbU)_fimbrial_protein_[E.coli_laminin-binding_fimbriae_(ELF)_(VF1140)_-_Adherence_(VFC0001)]_[Escherichia_coli_O157:H7_str._EDL933]	VFG045916(gb|WP_001165668)_(elfG)_fimbrial_protein_[E.coli_laminin-binding_fimbriae_(ELF)_(VF1140)_-_Adherence_(VFC0001)]_[Escherichia_coli_VR50]	VFG045913(gb|WP_000286336)_(elfC)_fimbrial_biogenesis_usher_protein_[E.coli_laminin-binding_fimbriae_(ELF)_(VF1140)_-_Adherence_(VFC0001)]_[Escherichia_coli_UMNK88]	VFG045887(gb|WP_000845152)_(elfD)_molecular_chaperone_[E.coli_laminin-binding_fimbriae_(ELF)_(VF1140)_-_Adherence_(VFC0001)]_[Escherichia_coli_O103:H2_str._12009]	VFG045875(gb|WP_000750304)_(elfA)_fimbrial_protein_[E.coli_laminin-binding_fimbriae_(ELF)_(VF1140)_-_Adherence_(VFC0001)]_[Escherichia_coli_UMNK88]	VFG013514(gb|WP_011272587)_(mrsA/glmM)_phosphoglucosamine_mutase_[Exopolysaccharide_(VF0755)_-_Immune_modulation_(VFC0258)]_[Haemophilus_influenzae_86-028NP]	VFG000331(gb|WP_005693548)_(rfaE)_ADP-heptose_synthase_[LOS_(VF0044)_-_Immune_modulation_(VFC0258)]_[Haemophilus_influenzae_Rd_KW20]	VFG049010(gb|WP_004103995)_(rcsB)_transcriptional_regulator_RcsB_[RcsAB_(VF0571)_-_Regulation_(VFC0301)]_[Klebsiella_oxytoca_E718]	VFG040946(gb|WP_000942795)_(yghD)_GspM_family_type_II_secretion_system_protein_YghD_[Gsp_(VF1177)_-_Effector_delivery_system_(VFC0086)]_[Escherichia_coli_E24377A]	VFG012912(gb|WP_000094969)_(gspL)_general_secretion_pathway_protein_L_[T2SS_(VF0333)_-_Effector_delivery_system_(VFC0086)]_[Shigella_boydii_Sb227]	VFG012910(gb|WP_000633205)_(gspK)_general_secretion_pathway_protein_K_[T2SS_(VF0333)_-_Effector_delivery_system_(VFC0086)]_[Shigella_boydii_Sb227]	VFG012908(gb|WP_001255034)_(gspJ)_general_secretion_pathway_protein_J_[T2SS_(VF0333)_-_Effector_delivery_system_(VFC0086)]_[Shigella_boydii_Sb227]	VFG040950(gb|WP_000820125)_(gspI)_type_II_secretion_system_minor_pseudopilin_GspI_[Gsp_(VF1177)_-_Effector_delivery_system_(VFC0086)]_[Escherichia_coli_E24377A]	VFG040951(gb|WP_001115154)_(gspH)_type_II_secretion_system_minor_pseudopilin_GspH_[Gsp_(VF1177)_-_Effector_delivery_system_(VFC0086)]_[Escherichia_coli_E24377A]	VFG040952(gb|WP_001087295)_(gspG)_type_II_secretion_system_major_pseudopilin_GspG_[Gsp_(VF1177)_-_Effector_delivery_system_(VFC0086)]_[Escherichia_coli_E24377A]	VFG040953(gb|WP_001173448)_(gspF)_type_II_secretion_system_inner_membrane_protein_GspF_[Gsp_(VF1177)_-_Effector_delivery_system_(VFC0086)]_[Escherichia_coli_E24377A]	VFG040954(gb|WP_000249322)_(gspE)_type_II_secretion_system_ATPase_GspE_[Gsp_(VF1177)_-_Effector_delivery_system_(VFC0086)]_[Escherichia_coli_E24377A]	VFG044140(gb|WP_002212186)_(tolC)_outer_membrane_channel_protein_TolC_[HasA-type_hemophore-mediated_heme_uptake_system_(VF1029)_-_Nutritional/Metabolic_factor_(VFC0272)]_[Yersinia_pestis_CO92]	VFG013348(gb|WP_012054583)_(galU)_glucosephosphate_uridylyltransferase_[LOS_(VF0044)_-_Immune_modulation_(VFC0258)]_[Haemophilus_influenzae_PittEE]	VFG013466(gb|WP_005654784)_(kdsA)_2-dehydro-3-deoxyphosphooctonate_aldolase_[LOS_(VF0044)_-_Immune_modulation_(VFC0258)]_[Haemophilus_influenzae_86-028NP]	VFG036051(gb|WP_001336523)_(hlyE/clyA)_hemolysin_HlyE_[Hemolysin/cytolysin_A_(VF1134)_-_Exotoxin_(VFC0235)]_[Escherichia_coli_O111:H-_str._11128]	VFG045827(gb|WP_085961352)_(hlyE/clyA)_hemolysin_E_[Hemolysin/cytolysin_A_(VF1134)_-_Exotoxin_(VFC0235)]_[Escherichia_coli_O25b:H4-ST131]	VFG000475(gb|NP_460201)_(phoP)_response_regulator_in_two-component_regulatory_system_with_PhoQ_[PhoPQ_(VF0111)_-_Regulation_(VFC0301)]_[Salmonella_enterica_subsp._enterica_serovar_Typhimurium_str._LT2]	VFG021077(gb|WP_001031685)_(phoQ)_two-component_system_sensor_histidine_kinase_PhoQ_[PhoPQ_(VF0111)_-_Regulation_(VFC0301)]_[Salmonella_enterica_subsp._enterica_serovar_Agona_str._SL483]	VFG038840(gb|WP_005300916)_(flmH)_short_chain_dehydrogenase/reductase_family_oxidoreductase_[Polar_flagella_(VF0473)_-_Motility_(VFC0204)]_[Aeromonas_hydrophila_ML09-119]	VFG043084(gb|WP_001212790)_(flgL)_flagellar_hook-associated_protein_FlgL_[Peritrichous_flagella_(VF1154)_-_Motility_(VFC0204)]_[Escherichia_coli_O157:H7_str._EDL933]	VFG043083(gb|WP_000096470)_(flgK)_flagellar_hook-associated_protein_FlgK_[Peritrichous_flagella_(VF1154)_-_Motility_(VFC0204)]_[Escherichia_coli_O157:H7_str._EDL933]	VFG043082(gb|WP_001301817)_(flgJ)_flagellar_assembly_peptidoglycan_hydrolase_FlgJ_[Peritrichous_flagella_(VF1154)_-_Motility_(VFC0204)]_[Escherichia_coli_O157:H7_str._EDL933]	VFG043081(gb|WP_000589319)_(flgI)_flagellar_basal_body_P-ring_protein_FlgI_[Peritrichous_flagella_(VF1154)_-_Motility_(VFC0204)]_[Escherichia_coli_O157:H7_str._EDL933]	VFG043080(gb|WP_001295442)_(flgH)_flagellar_basal_body_L-ring_protein_FlgH_[Peritrichous_flagella_(VF1154)_-_Motility_(VFC0204)]_[Escherichia_coli_O157:H7_str._EDL933]	VFG043079(gb|WP_000625837)_(flgG)_flagellar_basal-body_rod_protein_FlgG_[Peritrichous_flagella_(VF1154)_-_Motility_(VFC0204)]_[Escherichia_coli_O157:H7_str._EDL933]	VFG043078(gb|WP_000349287)_(flgF)_flagellar_basal-body_rod_protein_FlgF_[Peritrichous_flagella_(VF1154)_-_Motility_(VFC0204)]_[Escherichia_coli_O157:H7_str._EDL933]	VFG043077(gb|WP_000885860)_(flgE)_flagellar_hook_protein_FlgE_[Peritrichous_flagella_(VF1154)_-_Motility_(VFC0204)]_[Escherichia_coli_O157:H7_str._EDL933]	VFG043076(gb|WP_000020482)_(flgD)_flagellar_hook_assembly_protein_FlgD_[Peritrichous_flagella_(VF1154)_-_Motility_(VFC0204)]_[Escherichia_coli_O157:H7_str._EDL933]	VFG043075(gb|WP_001196460)_(flgC)_flagellar_basal_body_rod_protein_FlgC_[Peritrichous_flagella_(VF1154)_-_Motility_(VFC0204)]_[Escherichia_coli_O157:H7_str._EDL933]	VFG043074(gb|WP_000884708)_(flgB)_flagellar_basal_body_rod_protein_FlgB_[Peritrichous_flagella_(VF1154)_-_Motility_(VFC0204)]_[Escherichia_coli_O157:H7_str._EDL933]
SRS9241886	SRS9241886__scaffolds_filtered_filtered2.fasta	SAMN19783225	SRS9241886	NJ	ZTA1601993EC	M3	Spain	Chicken	Healthy	2016	VFG013348(gb|WP_012054583)_(galU)_glucosephosphate_uridylyltransferase_[LOS_(VF0044)_-_Immune_modulation_(VFC0258)]_[Haemophilus_influenzae_PittEE]	VFG013466(gb|WP_005654784)_(kdsA)_2-dehydro-3-deoxyphosphooctonate_aldolase_[LOS_(VF0044)_-_Immune_modulation_(VFC0258)]_[Haemophilus_influenzae_86-028NP]	VFG036056(gb|WP_001306826)_(hlyE/clyA)_hemolysin_HlyE_[Hemolysin/cytolysin_A_(VF1134)_-_Exotoxin_(VFC0235)]_[Escherichia_coli_O44:H18_042]	VFG034754(gb|WP_000081129)_(espL1)_Type_III_secretion_system_effector_espL1_[TTSS_secreted_effectors_(VF1110)_-_Effector_delivery_system_(VFC0086)]_[Escherichia_coli_O157:H7_str._EDL933]	VFG042713(gb|WP_001296758)_(fimA)_type_1_fimbrial_major_subunit_FimA_[F9_fimbriae_(VF1153)_-_Adherence_(VFC0001)]_[Escherichia_coli_O157:H7_str._EDL933]	VFG042714(gb|WP_001195169)_(Z_RS10335)_fimbria/pilus_periplasmic_chaperone_[F9_fimbriae_(VF1153)_-_Adherence_(VFC0001)]_[Escherichia_coli_O157:H7_str._EDL933]	VFG033284(gb|WP_000123650)_(fimD)_Outer_membrane_usher_protein_fimD_precursor_[Type_1_fimbriae_(VF0221)_-_Adherence_(VFC0001)]_[Escherichia_coli_O44:H18_042]	VFG033311(gb|WP_000876770)_(fimF)_FimF_protein_precursor_[Type_1_fimbriae_(VF0221)_-_Adherence_(VFC0001)]_[Escherichia_coli_O44:H18_042]	VFG042717(gb|WP_000825463)_(ydeR)_type_1_fimbrial_protein_[F9_fimbriae_(VF1153)_-_Adherence_(VFC0001)]_[Escherichia_coli_O157:H7_str._EDL933]	VFG042718(gb|WP_000520684)_(ydeQ)_fimbrial_protein_[F9_fimbriae_(VF1153)_-_Adherence_(VFC0001)]_[Escherichia_coli_O157:H7_str._EDL933]	VFG018243(gb|WP_005462534)_(luxS)_S-ribosylhomocysteinase_[AI-2_(VF0406)_-_Biofilm_(VFC0271)]_[Vibrio_parahaemolyticus_RIMD_2210633]	VFG010906(gb|WP_011213314)_(csrA)_carbon_storage_regulator_CsrA_[CsrA_(VF0261)_-_Regulation_(VFC0301)]_[Legionella_pneumophila_subsp._pneumophila_str._Philadelphia_1]	VFG000477(gb|NP_461845)_(rpoS)_RNA_polymerase_sigma_factor_RpoS_[RpoS_(VF0112)_-_Regulation_(VFC0301)]_[Salmonella_enterica_subsp._enterica_serovar_Typhimurium_str._LT2]	VFG034860(gb|NP_308903)_(espX2)_Type_III_secretion_system_effector_EspX2_[TTSS_secreted_effectors_(VF1110)_-_Effector_delivery_system_(VFC0086)]_[Escherichia_coli_O157:H7_str._Sakai]	VFG020187(gb|WP_012421740)_(msbB2)_lauroyl-Kdo(2)-lipid_IV(A)_myristoyltransferase_[MsbB2_(VF0981)_-_Others_(VFC0346)]_[Shigella_boydii_CDC_3083-94]	VFG043085(gb|WP_001259575)_(flhe)_flagellar_protein_FlhE_[Peritrichous_flagella_(VF1154)_-_Motility_(VFC0204)]_[Escherichia_coli_O157:H7_str._EDL933]	VFG043086(gb|WP_000067016)_(flhA)_flagellar_biosynthesis_protein_FlhA_[Peritrichous_flagella_(VF1154)_-_Motility_(VFC0204)]_[Escherichia_coli_O157:H7_str._EDL933]	VFG043087(gb|WP_001278933)_(flhB)_flagellar_type_III_secretion_system_protein_FlhB_[Peritrichous_flagella_(VF1154)_-_Motility_(VFC0204)]_[Escherichia_coli_O157:H7_str._EDL933]	VFG043088(gb|WP_000983602)_(cheZ)_protein_phosphatase_CheZ_[Peritrichous_flagella_(VF1154)_-_Motility_(VFC0204)]_[Escherichia_coli_O157:H7_str._EDL933]	VFG043089(gb|WP_000763867)_(cheY)_chemotaxis_response_regulator_CheY_[Peritrichous_flagella_(VF1154)_-_Motility_(VFC0204)]_[Escherichia_coli_O157:H7_str._EDL933]	VFG043090(gb|WP_000036413)_(cheB)_protein-glutamate_methylesterase/protein_glutamine_deamidase_[Peritrichous_flagella_(VF1154)_-_Motility_(VFC0204)]_[Escherichia_coli_O157:H7_str._EDL933]	VFG043091(gb|WP_000204340)_(cheR)_protein-glutamate_O-methyltransferase_CheR_[Peritrichous_flagella_(VF1154)_-_Motility_(VFC0204)]_[Escherichia_coli_O157:H7_str._EDL933]	VFG043092(gb|WP_010904770)_(tar)_methyl-accepting_chemotaxis_protein_II_[Peritrichous_flagella_(VF1154)_-_Motility_(VFC0204)]_[Escherichia_coli_O157:H7_str._EDL933]	VFG043093(gb|WP_000147304)_(cheW)_chemotaxis_protein_CheW_[Peritrichous_flagella_(VF1154)_-_Motility_(VFC0204)]_[Escherichia_coli_O157:H7_str._EDL933]	VFG043094(gb|WP_001322280)_(cheA)_chemotaxis_protein_CheA_[Peritrichous_flagella_(VF1154)_-_Motility_(VFC0204)]_[Escherichia_coli_O157:H7_str._EDL933]	VFG043095(gb|WP_000795630)_(motB)_flagellar_motor_protein_MotB_[Peritrichous_flagella_(VF1154)_-_Motility_(VFC0204)]_[Escherichia_coli_O157:H7_str._EDL933]	VFG043096(gb|WP_000906325)_(motA)_flagellar_motor_stator_protein_MotA_[Peritrichous_flagella_(VF1154)_-_Motility_(VFC0204)]_[Escherichia_coli_O157:H7_str._EDL933]	VFG043097(gb|WP_001291603)_(flhC)_flagellar_transcriptional_regulator_FlhC_[Peritrichous_flagella_(VF1154)_-_Motility_(VFC0204)]_[Escherichia_coli_O157:H7_str._EDL933]	VFG043098(gb|WP_001302091)_(flhD)_flagellar_transcriptional_regulator_FlhD_[Peritrichous_flagella_(VF1154)_-_Motility_(VFC0204)]_[Escherichia_coli_O157:H7_str._EDL933]	VFG043099(gb|WP_001302033)_(tcyJ)_cystine_ABC_transporter_substrate-binding_protein_[Peritrichous_flagella_(VF1154)_-_Motility_(VFC0204)]_[Escherichia_coli_O157:H7_str._EDL933]	VFG043100(gb|WP_001302103)_(fliZ)_flagella_biosynthesis_regulatory_protein_FliZ_[Peritrichous_flagella_(VF1154)_-_Motility_(VFC0204)]_[Escherichia_coli_O157:H7_str._EDL933]	VFG043101(gb|WP_001087467)_(fliA)_RNA_polymerase_sigma_factor_FliA_[Peritrichous_flagella_(VF1154)_-_Motility_(VFC0204)]_[Escherichia_coli_O157:H7_str._EDL933]	VFG043103(gb|WP_000146755)_(fliD)_flagellar_filament_capping_protein_FliD_[Peritrichous_flagella_(VF1154)_-_Motility_(VFC0204)]_[Escherichia_coli_O157:H7_str._EDL933]	VFG043104(gb|WP_000270418)_(fliS)_flagellar_export_chaperone_FliS_[Peritrichous_flagella_(VF1154)_-_Motility_(VFC0204)]_[Escherichia_coli_O157:H7_str._EDL933]	VFG043105(gb|WP_001015033)_(fliT)_flagella_biosynthesis_regulatory_protein_FliT_[Peritrichous_flagella_(VF1154)_-_Motility_(VFC0204)]_[Escherichia_coli_O157:H7_str._EDL933]	VFG040946(gb|WP_000942795)_(yghD)_GspM_family_type_II_secretion_system_protein_YghD_[Gsp_(VF1177)_-_Effector_delivery_system_(VFC0086)]_[Escherichia_coli_E24377A]	VFG002055(gb|WP_000097229)_(gspL)_general_secretion_pathway_protein_L_[T2SS_(VF0333)_-_Effector_delivery_system_(VFC0086)]_[Shigella_dysenteriae_Sd197]	VFG012910(gb|WP_000633205)_(gspK)_general_secretion_pathway_protein_K_[T2SS_(VF0333)_-_Effector_delivery_system_(VFC0086)]_[Shigella_boydii_Sb227]	VFG012908(gb|WP_001255034)_(gspJ)_general_secretion_pathway_protein_J_[T2SS_(VF0333)_-_Effector_delivery_system_(VFC0086)]_[Shigella_boydii_Sb227]
SRS9241901	SRS9241901__scaffolds_filtered_filtered2.fasta	SAMN19783264	SRS9241901	GWAS	20222_5-138	NA	Vietnam	Human	Healthy	2012	VFG036074(gb|WP_000502504)_(usp)_type_VI_secretion_system_tube_protein_Hcp_[Colicin-like_Usp_(VF1135)_-_Exotoxin_(VFC0235)]_[Escherichia_coli_APEC_O1]	VFG045937(gb|WP_000360914)_(hcpA)_prepilin_peptidase-dependent_pilin_[Hemorrhagic_E.coli_pilus_(HCP)_(VF1141)_-_Adherence_(VFC0001)]_[Escherichia_coli_O25b:H4-ST131]	VFG045984(gb|WP_001025155)_(hcpB)_type_II_secretion_system_protein_GspE_[Hemorrhagic_E.coli_pilus_(HCP)_(VF1141)_-_Adherence_(VFC0001)]_[Escherichia_coli_O103:H2_str._12009]	VFG046030(gb|WP_000157242)_(hcpC)_protein_transport_protein_HofC_[Hemorrhagic_E.coli_pilus_(HCP)_(VF1141)_-_Adherence_(VFC0001)]_[Escherichia_coli_CFT073]	VFG013414(gb|WP_012054478)_(lpxC)_UDP-3-O-(R-3-hydroxymyristoyl)-N-acetylglucosamine_deacetylase_[LOS_(VF0044)_-_Immune_modulation_(VFC0258)]_[Haemophilus_influenzae_PittEE]	VFG034901(gb|WP_000868321)_(espY2)_Type_III_secretion_system_effector_EspY2_[TTSS_secreted_effectors_(VF1110)_-_Effector_delivery_system_(VFC0086)]_[Escherichia_coli_O157:H7_str._EDL933]	VFG012351(gb|WP_000397940)_(ibeA)_invasion_protein_IbeA_[Ibes_(VF0237)_-_Invasion_(VFC0083)]_[Escherichia_coli_UTI89]	VFG033355(gb|WP_000832227)_(fimH)_FimH_protein_precursor_[Type_1_fimbriae_(VF0221)_-_Adherence_(VFC0001)]_[Escherichia_coli_O55:H7_str._CB9615]	VFG000878(gb|WP_000872015)_(fimG)_FimG_protein_precursor_[Type_1_fimbriae_(VF0221)_-_Adherence_(VFC0001)]_[Escherichia_coli_CFT073]	VFG000877(gb|WP_001244821)_(fimF)_FimF_protein_precursor_[Type_1_fimbriae_(VF0221)_-_Adherence_(VFC0001)]_[Escherichia_coli_CFT073]	VFG012303(gb|WP_000120954)_(fimD)_Outer_membrane_usher_protein_fimD_precursor_[Type_1_fimbriae_(VF0221)_-_Adherence_(VFC0001)]_[Escherichia_coli_UTI89]	VFG033256(gb|WP_000066560)_(fimC)_Chaperone_protein_fimC_precursor_[Type_1_fimbriae_(VF0221)_-_Adherence_(VFC0001)]_[Escherichia_coli_O103:H2_str._12009]	VFG012288(gb|WP_000824098)_(fimI)_Fimbrin-like_protein_fimI_precursor_[Type_1_fimbriae_(VF0221)_-_Adherence_(VFC0001)]_[Escherichia_coli_536]	VFG033211(gb|WP_000695543)_(fimA)_Type-1_fimbrial_protein,_A_chain_precursor_[Type_1_fimbriae_(VF0221)_-_Adherence_(VFC0001)]_[Escherichia_coli_O111:H-_str._11128]	VFG000872(gb|WP_000044711)_(fimE)_Type_1_fimbriae_Regulatory_protein_fimE_[Type_1_fimbriae_(VF0221)_-_Adherence_(VFC0001)]_[Escherichia_coli_CFT073]	VFG000871(gb|WP_000790574)_(fimB)_Type_1_fimbriae_Regulatory_protein_fimB_[Type_1_fimbriae_(VF0221)_-_Adherence_(VFC0001)]_[Escherichia_coli_CFT073]	VFG010484(gb|WP_197535716)_(htpB)_Hsp60,_60K_heat_shock_protein_HtpB_[Hsp60_(VF0159)_-_Adherence_(VFC0001)]_[Legionella_pneumophila_str._Paris]	VFG052340(gb|NP_463157.1)_(pmrA)_response_regulator_PmrA_[PmrAB_(VF1355)_-_Regulation_(VFC0301)]_[Salmonella_enterica_subsp._enterica_serovar_Typhimurium_str._LT2]	VFG052339(gb|NP_463156.1)_(pmrB)_sensory_kinase_PmrB_[PmrAB_(VF1355)_-_Regulation_(VFC0301)]_[Salmonella_enterica_subsp._enterica_serovar_Typhimurium_str._LT2]	VFG034866(gb|WP_000900547)_(espX4)_Type_III_secretion_system_effector_EspX4_[TTSS_secreted_effectors_(VF1110)_-_Effector_delivery_system_(VFC0086)]_[Escherichia_coli_O157:H7_str._EDL933]	VFG013531(gb|WP_011272485)_(pgi)_glucose-6-phosphate_isomerase_[Exopolysaccharide_(VF0755)_-_Immune_modulation_(VFC0258)]_[Haemophilus_influenzae_86-028NP]	VFG044171(gb|WP_000966628)_(C_RS11765)_TonB-dependent_receptor_[Direct_heme_uptake_system_(VF1160)_-_Nutritional/Metabolic_factor_(VFC0272)]_[Escherichia_coli_CFT073]	VFG043119(gb|WP_000942326)_(fliR)_flagellar_type_III_secretion_system_protein_FliR_[Peritrichous_flagella_(VF1154)_-_Motility_(VFC0204)]_[Escherichia_coli_O157:H7_str._EDL933]	VFG043118(gb|WP_000187358)_(fliQ)_flagellar_biosynthesis_protein_FliQ_[Peritrichous_flagella_(VF1154)_-_Motility_(VFC0204)]_[Escherichia_coli_O157:H7_str._EDL933]	VFG043117(gb|WP_001253441)_(fliP)_flagellar_type_III_secretion_system_pore_protein_FliP_[Peritrichous_flagella_(VF1154)_-_Motility_(VFC0204)]_[Escherichia_coli_O157:H7_str._EDL933]	VFG043116(gb|WP_001302429)_(fliO)_flagellar_type_III_secretion_system_protein_FliO_[Peritrichous_flagella_(VF1154)_-_Motility_(VFC0204)]_[Escherichia_coli_O157:H7_str._EDL933]	VFG043115(gb|WP_001282098)_(fliN)_flagellar_motor_switch_protein_FliN_[Peritrichous_flagella_(VF1154)_-_Motility_(VFC0204)]_[Escherichia_coli_O157:H7_str._EDL933]	VFG043114(gb|WP_010904778)_(fliM)_flagellar_motor_switch_protein_FliM_[Peritrichous_flagella_(VF1154)_-_Motility_(VFC0204)]_[Escherichia_coli_O157:H7_str._EDL933]	VFG043113(gb|WP_000133106)_(fliL)_flagellar_basal_body-associated_protein_FliL_[Peritrichous_flagella_(VF1154)_-_Motility_(VFC0204)]_[Escherichia_coli_O157:H7_str._EDL933]	VFG043112(gb|WP_000620074)_(fliK)_flagellar_hook_length_control_protein_FliK_[Peritrichous_flagella_(VF1154)_-_Motility_(VFC0204)]_[Escherichia_coli_O157:H7_str._EDL933]	VFG043111(gb|WP_000807584)_(fliJ)_flagella_biosynthesis_chaperone_FliJ_[Peritrichous_flagella_(VF1154)_-_Motility_(VFC0204)]_[Escherichia_coli_O157:H7_str._EDL933]	VFG043110(gb|WP_000213294)_(fliI)_flagellum-specific_ATP_synthase_FliI_[Peritrichous_flagella_(VF1154)_-_Motility_(VFC0204)]_[Escherichia_coli_O157:H7_str._EDL933]	VFG043109(gb|WP_001282715)_(fliH)_flagellar_assembly_protein_FliH_[Peritrichous_flagella_(VF1154)_-_Motility_(VFC0204)]_[Escherichia_coli_O157:H7_str._EDL933]	VFG043108(gb|WP_000067959)_(fliG)_flagellar_motor_switch_protein_FliG_[Peritrichous_flagella_(VF1154)_-_Motility_(VFC0204)]_[Escherichia_coli_O157:H7_str._EDL933]	VFG043107(gb|WP_000994443)_(fliF)_flagellar_M-ring_protein_FliF_[Peritrichous_flagella_(VF1154)_-_Motility_(VFC0204)]_[Escherichia_coli_O157:H7_str._EDL933]	VFG043106(gb|WP_001274299)_(fliE)_flagellar_hook-basal_body_complex_protein_FliE_[Peritrichous_flagella_(VF1154)_-_Motility_(VFC0204)]_[Escherichia_coli_O157:H7_str._EDL933]	VFG034833(gb|WP_000484262)_(espR4)_Type_III_secretion_system_effector_espR4_[TTSS_secreted_effectors_(VF1111)_-_Effector_delivery_system_(VFC0086)]_[Escherichia_coli_O55:H7_str._RM12579]	VFG043105(gb|WP_001015033)_(fliT)_flagella_biosynthesis_regulatory_protein_FliT_[Peritrichous_flagella_(VF1154)_-_Motility_(VFC0204)]_[Escherichia_coli_O157:H7_str._EDL933]	VFG043104(gb|WP_000270418)_(fliS)_flagellar_export_chaperone_FliS_[Peritrichous_flagella_(VF1154)_-_Motility_(VFC0204)]_[Escherichia_coli_O157:H7_str._EDL933]
GCA_025640905.1	GCA_025640905.1_PDT001445842.1_genomic.fna	SAMN19777013	SRS9240499	GWAS	IMT13523	NA	Germany	Cattle	Healthy	2007	VFG038845(gb|WP_016351249)_(nueA)_NeuA_protein_[Polar_flagella_(VF0473)_-_Motility_(VFC0204)]_[Aeromonas_hydrophila_ML09-119]	VFG049196(gb|WP_004890358)_(clpV)_ATP-dependent_chaperone_ClpB_[T6SS-II_(VF0783)_-_Effector_delivery_system_(VFC0086)]_[Klebsiella_pneumoniae_subsp._pneumoniae_NTUH-K2044]	VFG018243(gb|WP_005462534)_(luxS)_S-ribosylhomocysteinase_[AI-2_(VF0406)_-_Biofilm_(VFC0271)]_[Vibrio_parahaemolyticus_RIMD_2210633]	VFG010906(gb|WP_011213314)_(csrA)_carbon_storage_regulator_CsrA_[CsrA_(VF0261)_-_Regulation_(VFC0301)]_[Legionella_pneumophila_subsp._pneumophila_str._Philadelphia_1]	VFG000477(gb|NP_461845)_(rpoS)_RNA_polymerase_sigma_factor_RpoS_[RpoS_(VF0112)_-_Regulation_(VFC0301)]_[Salmonella_enterica_subsp._enterica_serovar_Typhimurium_str._LT2]	VFG042096(gb|NP_311735)_(ygeG)_SycD-like_chaperone_family_TPR-repeat-containing_protein_[ETT2_(VF1161)_-_Effector_delivery_system_(VFC0086)]_[Escherichia_coli_O157:H7_str._Sakai]	VFG042097(gb|NP_311736)_(ygeH)_transcriptional_regulator_[ETT2_(VF1161)_-_Effector_delivery_system_(VFC0086)]_[Escherichia_coli_O157:H7_str._Sakai]	VFG042095(gb|NP_311739)_(ECs_3712)_transcriptional_regulator_[ETT2_(VF1161)_-_Effector_delivery_system_(VFC0086)]_[Escherichia_coli_O157:H7_str._Sakai]	VFG020187(gb|WP_012421740)_(msbB2)_lauroyl-Kdo(2)-lipid_IV(A)_myristoyltransferase_[MsbB2_(VF0981)_-_Others_(VFC0346)]_[Shigella_boydii_CDC_3083-94]	VFG043085(gb|WP_001259575)_(flhe)_flagellar_protein_FlhE_[Peritrichous_flagella_(VF1154)_-_Motility_(VFC0204)]_[Escherichia_coli_O157:H7_str._EDL933]	VFG043086(gb|WP_000067016)_(flhA)_flagellar_biosynthesis_protein_FlhA_[Peritrichous_flagella_(VF1154)_-_Motility_(VFC0204)]_[Escherichia_coli_O157:H7_str._EDL933]	VFG043087(gb|WP_001278933)_(flhB)_flagellar_type_III_secretion_system_protein_FlhB_[Peritrichous_flagella_(VF1154)_-_Motility_(VFC0204)]_[Escherichia_coli_O157:H7_str._EDL933]	VFG043088(gb|WP_000983602)_(cheZ)_protein_phosphatase_CheZ_[Peritrichous_flagella_(VF1154)_-_Motility_(VFC0204)]_[Escherichia_coli_O157:H7_str._EDL933]	VFG043089(gb|WP_000763867)_(cheY)_chemotaxis_response_regulator_CheY_[Peritrichous_flagella_(VF1154)_-_Motility_(VFC0204)]_[Escherichia_coli_O157:H7_str._EDL933]	VFG043090(gb|WP_000036413)_(cheB)_protein-glutamate_methylesterase/protein_glutamine_deamidase_[Peritrichous_flagella_(VF1154)_-_Motility_(VFC0204)]_[Escherichia_coli_O157:H7_str._EDL933]	VFG043091(gb|WP_000204340)_(cheR)_protein-glutamate_O-methyltransferase_CheR_[Peritrichous_flagella_(VF1154)_-_Motility_(VFC0204)]_[Escherichia_coli_O157:H7_str._EDL933]	VFG043092(gb|WP_010904770)_(tar)_methyl-accepting_chemotaxis_protein_II_[Peritrichous_flagella_(VF1154)_-_Motility_(VFC0204)]_[Escherichia_coli_O157:H7_str._EDL933]	VFG043093(gb|WP_000147304)_(cheW)_chemotaxis_protein_CheW_[Peritrichous_flagella_(VF1154)_-_Motility_(VFC0204)]_[Escherichia_coli_O157:H7_str._EDL933]	VFG043094(gb|WP_001322280)_(cheA)_chemotaxis_protein_CheA_[Peritrichous_flagella_(VF1154)_-_Motility_(VFC0204)]_[Escherichia_coli_O157:H7_str._EDL933]	VFG043095(gb|WP_000795630)_(motB)_flagellar_motor_protein_MotB_[Peritrichous_flagella_(VF1154)_-_Motility_(VFC0204)]_[Escherichia_coli_O157:H7_str._EDL933]	VFG043096(gb|WP_000906325)_(motA)_flagellar_motor_stator_protein_MotA_[Peritrichous_flagella_(VF1154)_-_Motility_(VFC0204)]_[Escherichia_coli_O157:H7_str._EDL933]	VFG043097(gb|WP_001291603)_(flhC)_flagellar_transcriptional_regulator_FlhC_[Peritrichous_flagella_(VF1154)_-_Motility_(VFC0204)]_[Escherichia_coli_O157:H7_str._EDL933]	VFG043098(gb|WP_001302091)_(flhD)_flagellar_transcriptional_regulator_FlhD_[Peritrichous_flagella_(VF1154)_-_Motility_(VFC0204)]_[Escherichia_coli_O157:H7_str._EDL933]	VFG043099(gb|WP_001302033)_(tcyJ)_cystine_ABC_transporter_substrate-binding_protein_[Peritrichous_flagella_(VF1154)_-_Motility_(VFC0204)]_[Escherichia_coli_O157:H7_str._EDL933]	VFG043100(gb|WP_001302103)_(fliZ)_flagella_biosynthesis_regulatory_protein_FliZ_[Peritrichous_flagella_(VF1154)_-_Motility_(VFC0204)]_[Escherichia_coli_O157:H7_str._EDL933]	VFG043101(gb|WP_001087467)_(fliA)_RNA_polymerase_sigma_factor_FliA_[Peritrichous_flagella_(VF1154)_-_Motility_(VFC0204)]_[Escherichia_coli_O157:H7_str._EDL933]	VFG043103(gb|WP_000146755)_(fliD)_flagellar_filament_capping_protein_FliD_[Peritrichous_flagella_(VF1154)_-_Motility_(VFC0204)]_[Escherichia_coli_O157:H7_str._EDL933]	VFG043104(gb|WP_000270418)_(fliS)_flagellar_export_chaperone_FliS_[Peritrichous_flagella_(VF1154)_-_Motility_(VFC0204)]_[Escherichia_coli_O157:H7_str._EDL933]	VFG043105(gb|WP_001015033)_(fliT)_flagella_biosynthesis_regulatory_protein_FliT_[Peritrichous_flagella_(VF1154)_-_Motility_(VFC0204)]_[Escherichia_coli_O157:H7_str._EDL933]	VFG034833(gb|WP_000484262)_(espR4)_Type_III_secretion_system_effector_espR4_[TTSS_secreted_effectors_(VF1111)_-_Effector_delivery_system_(VFC0086)]_[Escherichia_coli_O55:H7_str._RM12579]	VFG043106(gb|WP_001274299)_(fliE)_flagellar_hook-basal_body_complex_protein_FliE_[Peritrichous_flagella_(VF1154)_-_Motility_(VFC0204)]_[Escherichia_coli_O157:H7_str._EDL933]	VFG043107(gb|WP_000994443)_(fliF)_flagellar_M-ring_protein_FliF_[Peritrichous_flagella_(VF1154)_-_Motility_(VFC0204)]_[Escherichia_coli_O157:H7_str._EDL933]	VFG043108(gb|WP_000067959)_(fliG)_flagellar_motor_switch_protein_FliG_[Peritrichous_flagella_(VF1154)_-_Motility_(VFC0204)]_[Escherichia_coli_O157:H7_str._EDL933]	VFG043109(gb|WP_001282715)_(fliH)_flagellar_assembly_protein_FliH_[Peritrichous_flagella_(VF1154)_-_Motility_(VFC0204)]_[Escherichia_coli_O157:H7_str._EDL933]	VFG043110(gb|WP_000213294)_(fliI)_flagellum-specific_ATP_synthase_FliI_[Peritrichous_flagella_(VF1154)_-_Motility_(VFC0204)]_[Escherichia_coli_O157:H7_str._EDL933]	VFG043111(gb|WP_000807584)_(fliJ)_flagella_biosynthesis_chaperone_FliJ_[Peritrichous_flagella_(VF1154)_-_Motility_(VFC0204)]_[Escherichia_coli_O157:H7_str._EDL933]	VFG043112(gb|WP_000620074)_(fliK)_flagellar_hook_length_control_protein_FliK_[Peritrichous_flagella_(VF1154)_-_Motility_(VFC0204)]_[Escherichia_coli_O157:H7_str._EDL933]	VFG043113(gb|WP_000133106)_(fliL)_flagellar_basal_body-associated_protein_FliL_[Peritrichous_flagella_(VF1154)_-_Motility_(VFC0204)]_[Escherichia_coli_O157:H7_str._EDL933]	VFG043114(gb|WP_010904778)_(fliM)_flagellar_motor_switch_protein_FliM_[Peritrichous_flagella_(VF1154)_-_Motility_(VFC0204)]_[Escherichia_coli_O157:H7_str._EDL933]
GCA_025641675.1	GCA_025641675.1_PDT001445801.1_genomic.fna	SAMN19777101	SRS9240540	GWAS	IMT20785	NA	Germany	Cattle	Diseased	2010	VFG045950(gb|WP_000360895)_(hcpA)_prepilin_peptidase-dependent_pilin_[Hemorrhagic_E.coli_pilus_(HCP)_(VF1141)_-_Adherence_(VFC0001)]_[Escherichia_coli_O104:H4_str._2009EL-2050]	VFG045987(gb|WP_001025173)_(hcpB)_type_II_secretion_system_protein_GspE_[Hemorrhagic_E.coli_pilus_(HCP)_(VF1141)_-_Adherence_(VFC0001)]_[Escherichia_coli_O104:H4_str._2009EL-2050]	VFG046044(gb|WP_000157227)_(hcpC)_protein_transport_protein_HofC_[Hemorrhagic_E.coli_pilus_(HCP)_(VF1141)_-_Adherence_(VFC0001)]_[Escherichia_coli_O78:H18_str._WS3294A]	VFG013414(gb|WP_012054478)_(lpxC)_UDP-3-O-(R-3-hydroxymyristoyl)-N-acetylglucosamine_deacetylase_[LOS_(VF0044)_-_Immune_modulation_(VFC0258)]_[Haemophilus_influenzae_PittEE]	VFG034856(gb|WP_000181251)_(espX1)_Type_III_secretion_system_effector_EspX1_[TTSS_secreted_effectors_(VF1110)_-_Effector_delivery_system_(VFC0086)]_[Escherichia_coli_O103:H2_str._12009]	VFG033355(gb|WP_000832227)_(fimH)_FimH_protein_precursor_[Type_1_fimbriae_(VF0221)_-_Adherence_(VFC0001)]_[Escherichia_coli_O55:H7_str._CB9615]	VFG012312(gb|NP_418739)_(fimG)_FimG_protein_precursor_[Type_1_fimbriae_(VF0221)_-_Adherence_(VFC0001)]_[Escherichia_coli_str._K-12_substr._MG1655]	VFG012305(gb|NP_418738)_(fimF)_FimF_protein_precursor_[Type_1_fimbriae_(VF0221)_-_Adherence_(VFC0001)]_[Escherichia_coli_str._K-12_substr._MG1655]	VFG033285(gb|WP_000120940)_(fimD)_Outer_membrane_usher_protein_fimD_precursor_[Type_1_fimbriae_(VF0221)_-_Adherence_(VFC0001)]_[Escherichia_coli_O7:K1_str._IAI39]	VFG033256(gb|WP_000066560)_(fimC)_Chaperone_protein_fimC_precursor_[Type_1_fimbriae_(VF0221)_-_Adherence_(VFC0001)]_[Escherichia_coli_O103:H2_str._12009]	VFG012284(gb|NP_418735)_(fimI)_Fimbrin-like_protein_fimI_precursor_[Type_1_fimbriae_(VF0221)_-_Adherence_(VFC0001)]_[Escherichia_coli_str._K-12_substr._MG1655]	VFG033211(gb|WP_000695543)_(fimA)_Type-1_fimbrial_protein,_A_chain_precursor_[Type_1_fimbriae_(VF0221)_-_Adherence_(VFC0001)]_[Escherichia_coli_O111:H-_str._11128]	VFG000872(gb|WP_000044711)_(fimE)_Type_1_fimbriae_Regulatory_protein_fimE_[Type_1_fimbriae_(VF0221)_-_Adherence_(VFC0001)]_[Escherichia_coli_CFT073]	VFG012263(gb|NP_418732)_(fimB)_Type_1_fimbriae_Regulatory_protein_fimB_[Type_1_fimbriae_(VF0221)_-_Adherence_(VFC0001)]_[Escherichia_coli_str._K-12_substr._MG1655]	VFG012458(gb|YP_026164)_(agn43)_CP4-44_prophage;_self_recognizing_antigen_43_(Ag43)_autotransporter_[Antigen_43,_AIDA-I_type_(VF1114)_-_Biofilm_(VFC0271)]_[Escherichia_coli_str._K-12_substr._MG1655]	VFG040946(gb|WP_000942795)_(yghD)_GspM_family_type_II_secretion_system_protein_YghD_[Gsp_(VF1177)_-_Effector_delivery_system_(VFC0086)]_[Escherichia_coli_E24377A]	VFG040947(gb|WP_000094974)_(gspL)_type_II_secretion_system_protein_GspL_[Gsp_(VF1177)_-_Effector_delivery_system_(VFC0086)]_[Escherichia_coli_E24377A]	VFG012910(gb|WP_000633205)_(gspK)_general_secretion_pathway_protein_K_[T2SS_(VF0333)_-_Effector_delivery_system_(VFC0086)]_[Shigella_boydii_Sb227]	VFG040949(gb|WP_001255040)_(gspJ)_type_II_secretion_system_minor_pseudopilin_GspJ_[Gsp_(VF1177)_-_Effector_delivery_system_(VFC0086)]_[Escherichia_coli_E24377A]	VFG040950(gb|WP_000820125)_(gspI)_type_II_secretion_system_minor_pseudopilin_GspI_[Gsp_(VF1177)_-_Effector_delivery_system_(VFC0086)]_[Escherichia_coli_E24377A]	VFG040951(gb|WP_001115154)_(gspH)_type_II_secretion_system_minor_pseudopilin_GspH_[Gsp_(VF1177)_-_Effector_delivery_system_(VFC0086)]_[Escherichia_coli_E24377A]	VFG040952(gb|WP_001087295)_(gspG)_type_II_secretion_system_major_pseudopilin_GspG_[Gsp_(VF1177)_-_Effector_delivery_system_(VFC0086)]_[Escherichia_coli_E24377A]	VFG040953(gb|WP_001173448)_(gspF)_type_II_secretion_system_inner_membrane_protein_GspF_[Gsp_(VF1177)_-_Effector_delivery_system_(VFC0086)]_[Escherichia_coli_E24377A]	VFG040954(gb|WP_000249322)_(gspE)_type_II_secretion_system_ATPase_GspE_[Gsp_(VF1177)_-_Effector_delivery_system_(VFC0086)]_[Escherichia_coli_E24377A]	VFG040955(gb|WP_000498824)_(gspD)_type_II_secretion_system_secretin_GspD_[Gsp_(VF1177)_-_Effector_delivery_system_(VFC0086)]_[Escherichia_coli_E24377A]	VFG040956(gb|WP_000135067)_(gspC)_type_II_secretion_system_protein_GspC_[Gsp_(VF1177)_-_Effector_delivery_system_(VFC0086)]_[Escherichia_coli_E24377A]	VFG044140(gb|WP_002212186)_(tolC)_outer_membrane_channel_protein_TolC_[HasA-type_hemophore-mediated_heme_uptake_system_(VF1029)_-_Nutritional/Metabolic_factor_(VFC0272)]_[Yersinia_pestis_CO92]	VFG000331(gb|WP_005693548)_(rfaE)_ADP-heptose_synthase_[LOS_(VF0044)_-_Immune_modulation_(VFC0258)]_[Haemophilus_influenzae_Rd_KW20]	VFG034648(gb|WP_001245988)_(cfaD/cfaE)_minor_pilin_and_initiator_[Adhesive_fimbriae_(VF0213)_-_Adherence_(VFC0001)]_[Escherichia_coli_E24377A]	VFG034636(gb|WP_000358674)_(cfaC)_colonisation_factor_antigen_c,_usher_[Adhesive_fimbriae_(VF0213)_-_Adherence_(VFC0001)]_[Escherichia_coli_E24377A]	VFG034624(gb|WP_000755097)_(cfaB)_colonization_factor_antigen_1_[Adhesive_fimbriae_(VF0213)_-_Adherence_(VFC0001)]_[Escherichia_coli_E24377A]	VFG034605(gb|WP_000225866)_(cfaA)_colonisation_factor_antigen_a,_chaperone_[Adhesive_fimbriae_(VF0213)_-_Adherence_(VFC0001)]_[Escherichia_coli_O111:H-_str._11128]	VFG013514(gb|WP_011272587)_(mrsA/glmM)_phosphoglucosamine_mutase_[Exopolysaccharide_(VF0755)_-_Immune_modulation_(VFC0258)]_[Haemophilus_influenzae_86-028NP]	VFG049144(gb|WP_002892069)_(acrB)_acriflavine_resistance_protein_B_[AcrAB_(VF0568)_-_Antimicrobial_activity/Competitive_advantage_(VFC0325)]_[Klebsiella_pneumoniae_subsp._pneumoniae_NTUH-K2044]	VFG045865(gb|WP_000750284)_(elfA)_fimbrial_protein_[E.coli_laminin-binding_fimbriae_(ELF)_(VF1140)_-_Adherence_(VFC0001)]_[Escherichia_coli_O103:H2_str._12009]	VFG045887(gb|WP_000845152)_(elfD)_molecular_chaperone_[E.coli_laminin-binding_fimbriae_(ELF)_(VF1140)_-_Adherence_(VFC0001)]_[Escherichia_coli_O103:H2_str._12009]	VFG045915(gb|WP_000286313)_(elfC)_fimbrial_biogenesis_usher_protein_[E.coli_laminin-binding_fimbriae_(ELF)_(VF1140)_-_Adherence_(VFC0001)]_[Escherichia_coli_O78:H18_str._WS3294A]	VFG045923(gb|WP_001165655)_(elfG)_fimbrial_protein_[E.coli_laminin-binding_fimbriae_(ELF)_(VF1140)_-_Adherence_(VFC0001)]_[Escherichia_coli_O103:H2_str._12009]	VFG042402(gb|WP_077626202)_(ycbU)_fimbrial_protein_[E.coli_laminin-binding_fimbriae_(ELF)_(VF1140)_-_Adherence_(VFC0001)]_[Escherichia_coli_O157:H7_str._EDL933]
SRS9240557	SRS9240557__scaffolds_filtered_filtered2.fasta	SAMN19777115	SRS9240557	GWAS	IMT28139	NA	Germany	Pig	Diseased	2011	VFG048810(gb|WP_012967583)_(KVAR_RS07825)_phosphatase_PAP2_family_protein_[Capsule_(VF0560)_-_Immune_modulation_(VFC0258)]_[Klebsiella_variicola_At-22]	VFG048792(gb|WP_024188874)_(galF)_GalU_regulator_GalF_[Capsule_(VF0560)_-_Immune_modulation_(VFC0258)]_[Klebsiella_pneumoniae_342]	VFG004269(gb|WP_001540414)_(stcC)_fimbrial_biogenesis_outer_membrane_usher_protein_[Stc_(VF0955)_-_Adherence_(VFC0001)]_[Salmonella_enterica_subsp._enterica_serovar_Choleraesuis_str._SC-B67]	VFG049010(gb|WP_004103995)_(rcsB)_transcriptional_regulator_RcsB_[RcsAB_(VF0571)_-_Regulation_(VFC0301)]_[Klebsiella_oxytoca_E718]	VFG002901(gb|WP_002209736)_(YPA_RS10790)_histidine_ABC_transporter_permease_HisQ_[O-antigen_(VF0392)_-_Immune_modulation_(VFC0258)]_[Yersinia_pestis_Antiqua]	VFG043120(gb|WP_000615801)_(flk)_flagella_biosynthesis_regulator_Flk_[Peritrichous_flagella_(VF1154)_-_Motility_(VFC0204)]_[Escherichia_coli_O157:H7_str._EDL933]	VFG034772(gb|WP_000627910)_(espL4)_Type_III_secretion_system_effector_EspL4_[TTSS_secreted_effectors_(VF1110)_-_Effector_delivery_system_(VFC0086)]_[Escherichia_coli_O157:H7_str._EDL933]	VFG013531(gb|WP_011272485)_(pgi)_glucose-6-phosphate_isomerase_[Exopolysaccharide_(VF0755)_-_Immune_modulation_(VFC0258)]_[Haemophilus_influenzae_86-028NP]	VFG034866(gb|WP_000900547)_(espX4)_Type_III_secretion_system_effector_EspX4_[TTSS_secreted_effectors_(VF1110)_-_Effector_delivery_system_(VFC0086)]_[Escherichia_coli_O157:H7_str._EDL933]	VFG034875(gb|WP_001270087)_(espX5)_Type_III_secretion_system_effector_EspX5_[TTSS_secreted_effectors_(VF1111)_-_Effector_delivery_system_(VFC0086)]_[Escherichia_coli_O55:H7_str._CB9615]	VFG052339(gb|NP_463156.1)_(pmrB)_sensory_kinase_PmrB_[PmrAB_(VF1355)_-_Regulation_(VFC0301)]_[Salmonella_enterica_subsp._enterica_serovar_Typhimurium_str._LT2]	VFG052340(gb|NP_463157.1)_(pmrA)_response_regulator_PmrA_[PmrAB_(VF1355)_-_Regulation_(VFC0301)]_[Salmonella_enterica_subsp._enterica_serovar_Typhimurium_str._LT2]	VFG010484(gb|WP_197535716)_(htpB)_Hsp60,_60K_heat_shock_protein_HtpB_[Hsp60_(VF0159)_-_Adherence_(VFC0001)]_[Legionella_pneumophila_str._Paris]	VFG012567(gb|WP_000784549)_(fyuA)_siderophore_yersiniabactin_receptor_FyuA_[Yersiniabactin_siderophore_(VF1115)_-_Nutritional/Metabolic_factor_(VFC0272)]_[Escherichia_coli_CFT073]	VFG012564(gb|WP_001088826)_(ybtE)_yersiniabactin_biosynthesis_salycil-AMP_ligase_YbtE_[Yersiniabactin_siderophore_(VF1115)_-_Nutritional/Metabolic_factor_(VFC0272)]_[Escherichia_coli_536]	VFG048589(gb|WP_004175339)_(ybtT)_type_II_thioesterase_YbtT_[Ybt_(VF0564)_-_Nutritional/Metabolic_factor_(VFC0272)]_[Klebsiella_pneumoniae_subsp._pneumoniae_1084]	VFG048585(gb|WP_000982853)_(ybtU)_yersiniabactin_biosynthesis_oxidoreductase_YbtU_[Ybt_(VF0564)_-_Nutritional/Metabolic_factor_(VFC0272)]_[Klebsiella_pneumoniae_subsp._pneumoniae_1084]	VFG000362(gb|WP_002212777)_(irp1)_yersiniabactin_biosynthetic_protein_Irp1_[Yersiniabactin_(VF0136)_-_Nutritional/Metabolic_factor_(VFC0272)]_[Yersinia_pestis_CO92]	VFG000363(gb|WP_002212775)_(irp2)_yersiniabactin_biosynthetic_protein_Irp2_[Yersiniabactin_(VF0136)_-_Nutritional/Metabolic_factor_(VFC0272)]_[Yersinia_pestis_CO92]	VFG034084(gb|WP_000140406)_(ybtA)_yersiniabactin_transcriptional_regulator_YbtA_[Yersiniabactin_siderophore_(VF1115)_-_Nutritional/Metabolic_factor_(VFC0272)]_[Escherichia_coli_O17:K52:H18_str._UMN026]	VFG012539(gb|WP_001327262)_(ybtP)_yersiniabactin_ABC_transporter_ATP-binding/permease_protein_YbtP_[Yersiniabactin_siderophore_(VF1115)_-_Nutritional/Metabolic_factor_(VFC0272)]_[Escherichia_coli_CFT073]	VFG044325(gb|WP_002212761)_(ybtQ)_yersiniabactin_ABC_transporter_ATP-binding/permease_protein_YbtQ_[Ybt_(VF0564)_-_Nutritional/Metabolic_factor_(VFC0272)]_[Klebsiella_pneumoniae_subsp._pneumoniae_NTUH-K2044]	VFG048562(gb|WP_014907272)_(ybtX)_yersiniabactin-associated_zinc_MFS_transporter_YbtX_[Ybt_(VF0564)_-_Nutritional/Metabolic_factor_(VFC0272)]_[Klebsiella_pneumoniae_subsp._pneumoniae_1084]	VFG003509(gb|WP_005168693)_(ybtS)_salicylate_synthase_Irp9_[Yersiniabactin_(VF0136)_-_Nutritional/Metabolic_factor_(VFC0272)]_[Yersinia_enterocolitica_subsp._enterocolitica_8081]	VFG013051(gb|WP_001101728)_(sitC)_iron/manganese_ABC_transporter_permease_subunit_SitC_[Ferrous_iron_transport_(VF0985)_-_Nutritional/Metabolic_factor_(VFC0272)]_[Shigella_dysenteriae_Sd197]	VFG013050(gb|WP_000983719)_(sitB)_iron/manganese_ABC_transporter_ATP-binding_protein_SitB_[Ferrous_iron_transport_(VF0985)_-_Nutritional/Metabolic_factor_(VFC0272)]_[Shigella_sonnei_Ss046]	VFG012575(gb|WP_000949004)_(sitA)_iron/manganese_ABC_transporter_substrate-binding_protein_SitA_[Iron/manganese_transport_(VF1116)_-_Nutritional/Metabolic_factor_(VFC0272)]_[Escherichia_coli_APEC_O1]	VFG043119(gb|WP_000942326)_(fliR)_flagellar_type_III_secretion_system_protein_FliR_[Peritrichous_flagella_(VF1154)_-_Motility_(VFC0204)]_[Escherichia_coli_O157:H7_str._EDL933]	VFG043118(gb|WP_000187358)_(fliQ)_flagellar_biosynthesis_protein_FliQ_[Peritrichous_flagella_(VF1154)_-_Motility_(VFC0204)]_[Escherichia_coli_O157:H7_str._EDL933]	VFG043117(gb|WP_001253441)_(fliP)_flagellar_type_III_secretion_system_pore_protein_FliP_[Peritrichous_flagella_(VF1154)_-_Motility_(VFC0204)]_[Escherichia_coli_O157:H7_str._EDL933]	VFG043116(gb|WP_001302429)_(fliO)_flagellar_type_III_secretion_system_protein_FliO_[Peritrichous_flagella_(VF1154)_-_Motility_(VFC0204)]_[Escherichia_coli_O157:H7_str._EDL933]	VFG043115(gb|WP_001282098)_(fliN)_flagellar_motor_switch_protein_FliN_[Peritrichous_flagella_(VF1154)_-_Motility_(VFC0204)]_[Escherichia_coli_O157:H7_str._EDL933]	VFG043114(gb|WP_010904778)_(fliM)_flagellar_motor_switch_protein_FliM_[Peritrichous_flagella_(VF1154)_-_Motility_(VFC0204)]_[Escherichia_coli_O157:H7_str._EDL933]	VFG043113(gb|WP_000133106)_(fliL)_flagellar_basal_body-associated_protein_FliL_[Peritrichous_flagella_(VF1154)_-_Motility_(VFC0204)]_[Escherichia_coli_O157:H7_str._EDL933]	VFG043112(gb|WP_000620074)_(fliK)_flagellar_hook_length_control_protein_FliK_[Peritrichous_flagella_(VF1154)_-_Motility_(VFC0204)]_[Escherichia_coli_O157:H7_str._EDL933]	VFG043111(gb|WP_000807584)_(fliJ)_flagella_biosynthesis_chaperone_FliJ_[Peritrichous_flagella_(VF1154)_-_Motility_(VFC0204)]_[Escherichia_coli_O157:H7_str._EDL933]	VFG043110(gb|WP_000213294)_(fliI)_flagellum-specific_ATP_synthase_FliI_[Peritrichous_flagella_(VF1154)_-_Motility_(VFC0204)]_[Escherichia_coli_O157:H7_str._EDL933]	VFG043109(gb|WP_001282715)_(fliH)_flagellar_assembly_protein_FliH_[Peritrichous_flagella_(VF1154)_-_Motility_(VFC0204)]_[Escherichia_coli_O157:H7_str._EDL933]	VFG043108(gb|WP_000067959)_(fliG)_flagellar_motor_switch_protein_FliG_[Peritrichous_flagella_(VF1154)_-_Motility_(VFC0204)]_[Escherichia_coli_O157:H7_str._EDL933]
SRS9242026	SRS9242026__scaffolds_filtered_filtered2.fasta	SAMN19783432	SRS9242026	GWAS	SAP1851	NA	UK	Human	Diseased	2017	VFG002307(gb|NP_461452)_(sinH)_intimin-like_protein_[SinH_(VF0400)_-_Adherence_(VFC0001)]_[Salmonella_enterica_subsp._enterica_serovar_Typhimurium_str._LT2]	VFG001444(gb|AAG10151)_(aslA)_putative_arylsulfatase_[AslA_(VF0238)_-_Invasion_(VFC0083)]_[Escherichia_coli_O18:K1:H7_str._RS218]	VFG048826(gb|YP_005227857)_(KPHS_35570)_glucose-1-phosphate_thymidylyltransferase_[Capsule_(VF0560)_-_Immune_modulation_(VFC0258)]_[Klebsiella_pneumoniae_subsp._pneumoniae_HS11286]	VFG007659(gb|WP_011261022)_(rmlB)_dTDP-glucose_4,6-dehydratase_[Capsular_polysaccharide_(VF0624)_-_Immune_modulation_(VFC0258)]_[Vibrio_fischeri_ES114]	VFG007640(gb|WP_043877039)_(wbjD/wecB)_UDP-N-acetylglucosamine_2-epimerase_(non-hydrolyzing)_[Capsular_polysaccharide_(VF0624)_-_Immune_modulation_(VFC0258)]_[Vibrio_vulnificus_YJ016]	VFG023778(gb|WP_005181087)_(wzzE)_ECA_polysaccharide_chain_length_modulation_protein_[O-antigen_(VF0392)_-_Immune_modulation_(VFC0258)]_[Yersinia_enterocolitica_subsp._palearctica_105.5R(r)]	VFG034754(gb|WP_000081129)_(espL1)_Type_III_secretion_system_effector_espL1_[TTSS_secreted_effectors_(VF1110)_-_Effector_delivery_system_(VFC0086)]_[Escherichia_coli_O157:H7_str._EDL933]	VFG020187(gb|WP_012421740)_(msbB2)_lauroyl-Kdo(2)-lipid_IV(A)_myristoyltransferase_[MsbB2_(VF0981)_-_Others_(VFC0346)]_[Shigella_boydii_CDC_3083-94]	VFG043085(gb|WP_001259575)_(flhe)_flagellar_protein_FlhE_[Peritrichous_flagella_(VF1154)_-_Motility_(VFC0204)]_[Escherichia_coli_O157:H7_str._EDL933]	VFG043086(gb|WP_000067016)_(flhA)_flagellar_biosynthesis_protein_FlhA_[Peritrichous_flagella_(VF1154)_-_Motility_(VFC0204)]_[Escherichia_coli_O157:H7_str._EDL933]	VFG043087(gb|WP_001278933)_(flhB)_flagellar_type_III_secretion_system_protein_FlhB_[Peritrichous_flagella_(VF1154)_-_Motility_(VFC0204)]_[Escherichia_coli_O157:H7_str._EDL933]	VFG018243(gb|WP_005462534)_(luxS)_S-ribosylhomocysteinase_[AI-2_(VF0406)_-_Biofilm_(VFC0271)]_[Vibrio_parahaemolyticus_RIMD_2210633]	VFG010906(gb|WP_011213314)_(csrA)_carbon_storage_regulator_CsrA_[CsrA_(VF0261)_-_Regulation_(VFC0301)]_[Legionella_pneumophila_subsp._pneumophila_str._Philadelphia_1]	VFG000477(gb|NP_461845)_(rpoS)_RNA_polymerase_sigma_factor_RpoS_[RpoS_(VF0112)_-_Regulation_(VFC0301)]_[Salmonella_enterica_subsp._enterica_serovar_Typhimurium_str._LT2]	VFG042096(gb|NP_311735)_(ygeG)_SycD-like_chaperone_family_TPR-repeat-containing_protein_[ETT2_(VF1161)_-_Effector_delivery_system_(VFC0086)]_[Escherichia_coli_O157:H7_str._Sakai]	VFG042097(gb|NP_311736)_(ygeH)_transcriptional_regulator_[ETT2_(VF1161)_-_Effector_delivery_system_(VFC0086)]_[Escherichia_coli_O157:H7_str._Sakai]	VFG042095(gb|NP_311739)_(ECs_3712)_transcriptional_regulator_[ETT2_(VF1161)_-_Effector_delivery_system_(VFC0086)]_[Escherichia_coli_O157:H7_str._Sakai]	VFG042093(gb|NP_311740)_(ygeM)_hypothetical_protein_[ETT2_(VF1161)_-_Effector_delivery_system_(VFC0086)]_[Escherichia_coli_O157:H7_str._Sakai]	VFG042091(gb|NP_311742)_(ECs_3715)_type_III_secretion_apparatus_protein_OrgA/MxiK_[ETT2_(VF1161)_-_Effector_delivery_system_(VFC0086)]_[Escherichia_coli_O157:H7_str._Sakai]	VFG042092(gb|NP_311743)_(eprK)_type_III_secretion_system_lipoprotein_precursor_EprK_[ETT2_(VF1161)_-_Effector_delivery_system_(VFC0086)]_[Escherichia_coli_O157:H7_str._Sakai]	VFG042089(gb|NP_311744)_(eprJ)_type_III_secretion_protein_EprJ_[ETT2_(VF1161)_-_Effector_delivery_system_(VFC0086)]_[Escherichia_coli_O157:H7_str._Sakai]	VFG042090(gb|NP_311745)_(ECs_3718)_type_III_secretion_protein_EprI_[ETT2_(VF1161)_-_Effector_delivery_system_(VFC0086)]_[Escherichia_coli_O157:H7_str._Sakai]	VFG042087(gb|NP_311746)_(ECs_3719)_type_III_secretion_protein_EprH_[ETT2_(VF1161)_-_Effector_delivery_system_(VFC0086)]_[Escherichia_coli_O157:H7_str._Sakai]	VFG042088(gb|NP_311747)_(etrA)_transcriptional_regulator_[ETT2_(VF1161)_-_Effector_delivery_system_(VFC0086)]_[Escherichia_coli_O157:H7_str._Sakai]	VFG042086(gb|NP_311748)_(eprS)_T3SS_component_EprS_[ETT2_(VF1161)_-_Effector_delivery_system_(VFC0086)]_[Escherichia_coli_O157:H7_str._Sakai]	VFG042210(gb|NP_306456)_(epaR1)_type_III_secretion_protein_EpaR_[ETT2_(VF1161)_-_Effector_delivery_system_(VFC0086)]_[Escherichia_coli_O157:H7_str._Sakai]	VFG042085(gb|NP_311751)_(epaQ)_type_III_secretion_protein_EpaQ_[ETT2_(VF1161)_-_Effector_delivery_system_(VFC0086)]_[Escherichia_coli_O157:H7_str._Sakai]	VFG042084(gb|NP_311752)_(escR)_T3SS_structure_protein_EscR_[ETT2_(VF1161)_-_Effector_delivery_system_(VFC0086)]_[Escherichia_coli_O157:H7_str._Sakai]	VFG042083(gb|NP_311753)_(epaO)_type_III_secretion_protein_EpaO_[ETT2_(VF1161)_-_Effector_delivery_system_(VFC0086)]_[Escherichia_coli_O157:H7_str._Sakai]	VFG042082(gb|NP_311754)_(eivJ2)_type_III_secretion_protein_[ETT2_(VF1161)_-_Effector_delivery_system_(VFC0086)]_[Escherichia_coli_O157:H7_str._Sakai]	VFG042080(gb|NP_311756)_(eivI)_type_III_secretion_apparatus_protein_EivI_[ETT2_(VF1161)_-_Effector_delivery_system_(VFC0086)]_[Escherichia_coli_O157:H7_str._Sakai]	VFG042081(gb|NP_311757)_(eivC)_type_III_secretion_apparatus_protein_EivC_[ETT2_(VF1161)_-_Effector_delivery_system_(VFC0086)]_[Escherichia_coli_O157:H7_str._Sakai]	VFG042078(gb|NP_311758)_(eivA)_type_III_secretion_protein_EivA_[ETT2_(VF1161)_-_Effector_delivery_system_(VFC0086)]_[Escherichia_coli_O157:H7_str._Sakai]	VFG042077(gb|NP_311759)_(eivE)_type_III_secretion_protein_EivE_[ETT2_(VF1161)_-_Effector_delivery_system_(VFC0086)]_[Escherichia_coli_O157:H7_str._Sakai]	VFG042076(gb|NP_311760)_(eivG)_type_III_secretion_protein_EivG_[ETT2_(VF1161)_-_Effector_delivery_system_(VFC0086)]_[Escherichia_coli_O157:H7_str._Sakai]	VFG042073(gb|NP_311761)_(eivF)_type_III_secretion_protein_EivF_[ETT2_(VF1161)_-_Effector_delivery_system_(VFC0086)]_[Escherichia_coli_O157:H7_str._Sakai]	VFG042074(gb|NP_311762)_(ECs_3735)_hypothetical_protein_[ETT2_(VF1161)_-_Effector_delivery_system_(VFC0086)]_[Escherichia_coli_O157:H7_str._Sakai]	VFG045872(gb|WP_000750296)_(elfA)_fimbrial_protein_[E.coli_laminin-binding_fimbriae_(ELF)_(VF1140)_-_Adherence_(VFC0001)]_[Escherichia_coli_O7:K1_str._IAI39]	VFG045894(gb|WP_001330060)_(elfD)_molecular_chaperone_[E.coli_laminin-binding_fimbriae_(ELF)_(VF1140)_-_Adherence_(VFC0001)]_[Escherichia_coli_O7:K1_str._IAI39]
SRS9242027	SRS9242027__scaffolds_filtered_filtered2.fasta	SAMN19783433	SRS9242027	GWAS	SAP1852	NA	UK	Human	Diseased	2017	VFG041571(gb|WP_012905236)_(ROD_RS04625)_phage_tail_assembly_protein_[T3SS_(VF1262)_-_Effector_delivery_system_(VFC0086)]_[Citrobacter_rodentium_ICC168]	VFG001443(gb|AAF37887)_(ompA)_outer_membrane_protein_A_[OmpA_(VF0236)_-_Invasion_(VFC0083)]_[Escherichia_coli_O18:K1:H7_str._RS218]	VFG045788(gb|WP_001189322)_(cgsG)_curli_production_assembly/transport_protein_CsgG_[Curli_fibers_(VF1138)_-_Adherence_(VFC0001)]_[Escherichia_coli_O25b:H4-ST131]	VFG045789(gb|WP_001264082)_(cgsF)_curli_production_assembly/transport_protein_CsgF_[Curli_fibers_(VF1138)_-_Adherence_(VFC0001)]_[Escherichia_coli_O25b:H4-ST131]	VFG045790(gb|WP_000833288)_(cgsE)_curli_production_assembly/transport_protein_CsgE_[Curli_fibers_(VF1138)_-_Adherence_(VFC0001)]_[Escherichia_coli_O25b:H4-ST131]	VFG045791(gb|WP_000481500)_(cgsD)_transcriptional_regulator_CsgD_[Curli_fibers_(VF1138)_-_Adherence_(VFC0001)]_[Escherichia_coli_O25b:H4-ST131]	VFG042730(gb|WP_000771428)_(csgA)_curlin_major_subunit_CsgA_[Curli_fibers_(VF1138)_-_Adherence_(VFC0001)]_[Escherichia_coli_O157:H7_str._EDL933]	VFG045794(gb|WP_000992818)_(csgC)_curli_assembly_protein_CsgC_[Curli_fibers_(VF1138)_-_Adherence_(VFC0001)]_[Escherichia_coli_O25b:H4-ST131]	VFG043072(gb|WP_000197360)_(flgN)_flagella_biosynthesis_chaperone_FlgN_[Peritrichous_flagella_(VF1154)_-_Motility_(VFC0204)]_[Escherichia_coli_O157:H7_str._EDL933]	VFG043020(gb|NP_460143)_(flgM)_anti-sigma-28_factor_FlgM_[Peritrichous_flagella_(VF0967)_-_Motility_(VFC0204)]_[Salmonella_enterica_subsp._enterica_serovar_Typhimurium_str._LT2]	VFG043073(gb|WP_000879706)_(flgA)_flagellar_basal_body_P-ring_formation_protein_FlgA_[Peritrichous_flagella_(VF1154)_-_Motility_(VFC0204)]_[Escherichia_coli_O157:H7_str._EDL933]	VFG043074(gb|WP_000884708)_(flgB)_flagellar_basal_body_rod_protein_FlgB_[Peritrichous_flagella_(VF1154)_-_Motility_(VFC0204)]_[Escherichia_coli_O157:H7_str._EDL933]	VFG043075(gb|WP_001196460)_(flgC)_flagellar_basal_body_rod_protein_FlgC_[Peritrichous_flagella_(VF1154)_-_Motility_(VFC0204)]_[Escherichia_coli_O157:H7_str._EDL933]	VFG043076(gb|WP_000020482)_(flgD)_flagellar_hook_assembly_protein_FlgD_[Peritrichous_flagella_(VF1154)_-_Motility_(VFC0204)]_[Escherichia_coli_O157:H7_str._EDL933]	VFG043077(gb|WP_000885860)_(flgE)_flagellar_hook_protein_FlgE_[Peritrichous_flagella_(VF1154)_-_Motility_(VFC0204)]_[Escherichia_coli_O157:H7_str._EDL933]	VFG043078(gb|WP_000349287)_(flgF)_flagellar_basal-body_rod_protein_FlgF_[Peritrichous_flagella_(VF1154)_-_Motility_(VFC0204)]_[Escherichia_coli_O157:H7_str._EDL933]	VFG043079(gb|WP_000625837)_(flgG)_flagellar_basal-body_rod_protein_FlgG_[Peritrichous_flagella_(VF1154)_-_Motility_(VFC0204)]_[Escherichia_coli_O157:H7_str._EDL933]	VFG043080(gb|WP_001295442)_(flgH)_flagellar_basal_body_L-ring_protein_FlgH_[Peritrichous_flagella_(VF1154)_-_Motility_(VFC0204)]_[Escherichia_coli_O157:H7_str._EDL933]	VFG043081(gb|WP_000589319)_(flgI)_flagellar_basal_body_P-ring_protein_FlgI_[Peritrichous_flagella_(VF1154)_-_Motility_(VFC0204)]_[Escherichia_coli_O157:H7_str._EDL933]	VFG043082(gb|WP_001301817)_(flgJ)_flagellar_assembly_peptidoglycan_hydrolase_FlgJ_[Peritrichous_flagella_(VF1154)_-_Motility_(VFC0204)]_[Escherichia_coli_O157:H7_str._EDL933]	VFG043083(gb|WP_000096470)_(flgK)_flagellar_hook-associated_protein_FlgK_[Peritrichous_flagella_(VF1154)_-_Motility_(VFC0204)]_[Escherichia_coli_O157:H7_str._EDL933]	VFG043084(gb|WP_001212790)_(flgL)_flagellar_hook-associated_protein_FlgL_[Peritrichous_flagella_(VF1154)_-_Motility_(VFC0204)]_[Escherichia_coli_O157:H7_str._EDL933]	VFG038840(gb|WP_005300916)_(flmH)_short_chain_dehydrogenase/reductase_family_oxidoreductase_[Polar_flagella_(VF0473)_-_Motility_(VFC0204)]_[Aeromonas_hydrophila_ML09-119]	VFG021077(gb|WP_001031685)_(phoQ)_two-component_system_sensor_histidine_kinase_PhoQ_[PhoPQ_(VF0111)_-_Regulation_(VFC0301)]_[Salmonella_enterica_subsp._enterica_serovar_Agona_str._SL483]	VFG000475(gb|NP_460201)_(phoP)_response_regulator_in_two-component_regulatory_system_with_PhoQ_[PhoPQ_(VF0111)_-_Regulation_(VFC0301)]_[Salmonella_enterica_subsp._enterica_serovar_Typhimurium_str._LT2]	VFG012586(gb|WP_000968127)_(sitD)_iron/manganese_ABC_transporter_permease_subunit_SitD_[Iron/manganese_transport_(VF1116)_-_Nutritional/Metabolic_factor_(VFC0272)]_[Escherichia_coli_CFT073]	VFG012582(gb|WP_001101732)_(sitC)_iron/manganese_ABC_transporter_permease_subunit_SitC_[Iron/manganese_transport_(VF1116)_-_Nutritional/Metabolic_factor_(VFC0272)]_[Escherichia_coli_536]	VFG012576(gb|WP_000983716)_(sitB)_iron/manganese_ABC_transporter_ATP-binding_protein_SitB_[Iron/manganese_transport_(VF1116)_-_Nutritional/Metabolic_factor_(VFC0272)]_[Escherichia_coli_CFT073]	VFG012572(gb|WP_000555630)_(sitA)_iron/manganese_ABC_transporter_substrate-binding_protein_SitA_[Iron/manganese_transport_(VF1116)_-_Nutritional/Metabolic_factor_(VFC0272)]_[Escherichia_coli_536]	VFG045827(gb|WP_085961352)_(hlyE/clyA)_hemolysin_E_[Hemolysin/cytolysin_A_(VF1134)_-_Exotoxin_(VFC0235)]_[Escherichia_coli_O25b:H4-ST131]	VFG043120(gb|WP_000615801)_(flk)_flagella_biosynthesis_regulator_Flk_[Peritrichous_flagella_(VF1154)_-_Motility_(VFC0204)]_[Escherichia_coli_O157:H7_str._EDL933]	VFG002901(gb|WP_002209736)_(YPA_RS10790)_histidine_ABC_transporter_permease_HisQ_[O-antigen_(VF0392)_-_Immune_modulation_(VFC0258)]_[Yersinia_pestis_Antiqua]	VFG049010(gb|WP_004103995)_(rcsB)_transcriptional_regulator_RcsB_[RcsAB_(VF0571)_-_Regulation_(VFC0301)]_[Klebsiella_oxytoca_E718]	VFG004269(gb|WP_001540414)_(stcC)_fimbrial_biogenesis_outer_membrane_usher_protein_[Stc_(VF0955)_-_Adherence_(VFC0001)]_[Salmonella_enterica_subsp._enterica_serovar_Choleraesuis_str._SC-B67]	VFG048885(gb|WP_014907227)_(gmd)_GDP-mannose_4,6-dehydratase_[Capsule_(VF0560)_-_Immune_modulation_(VFC0258)]_[Klebsiella_pneumoniae_subsp._pneumoniae_NTUH-K2044]	VFG048868(gb|WP_014907228)_(A79E_RS08235)_GDP-L-fucose_synthase_[Capsule_(VF0560)_-_Immune_modulation_(VFC0258)]_[Klebsiella_pneumoniae_subsp._pneumoniae_1084]	VFG049042(gb|WP_012967600)_(rfbK2)_O9_family_phosphomannomutase_RfbK2_[LPS_(VF0561)_-_Immune_modulation_(VFC0258)]_[Klebsiella_variicola_At-22]	VFG048990(gb|WP_001741945)_(galF)_GalU_regulator_GalF_[Capsule_(VF0560)_-_Immune_modulation_(VFC0258)]_[Klebsiella_pneumoniae_subsp._pneumoniae_NTUH-K2044]	VFG007659(gb|WP_011261022)_(rmlB)_dTDP-glucose_4,6-dehydratase_[Capsular_polysaccharide_(VF0624)_-_Immune_modulation_(VFC0258)]_[Vibrio_fischeri_ES114]
SRS9242029	SRS9242029__scaffolds_filtered_filtered2.fasta	SAMN19783434	SRS9242029	GWAS	SAP1858	NA	UK	Human	Diseased	2017	VFG001731(gb|WP_001223352)_(iha)_bifunctional_siderophore_receptor/adhesin_Iha_[C3610_(VF1157)_-_Adherence_(VFC0001)]_[Escherichia_coli_CFT073]	VFG033837(gb|WP_000820369)_(agn43)_autotransporter_adhesin_Ag43_[Antigen_43,_AIDA-I_type_(VF1114)_-_Biofilm_(VFC0271)]_[Escherichia_coli_CFT073]	VFG050157(gb|WP_001331698)_(kpsF)_Polysialic_acid_capsule_expression_protein_[K1_capsule_(VF0239)_-_Invasion_(VFC0083)]_[Escherichia_coli_O45:K1:H7_str._S88]	VFG050158(gb|WP_000905916)_(kpsE)_Capsule_polysaccharide_export_inner-membrane_protein_[K1_capsule_(VF0239)_-_Invasion_(VFC0083)]_[Escherichia_coli_O45:K1:H7_str._S88]	VFG050159(gb|WP_001331697)_(kpsD)_Polysialic_acid_transport_protein_precursor_[K1_capsule_(VF0239)_-_Invasion_(VFC0083)]_[Escherichia_coli_O45:K1:H7_str._S88]	VFG050160(gb|WP_000030755)_(kpsU)_3-deoxy-manno-octulosonate_cytidylyltransferase_[K1_capsule_(VF0239)_-_Invasion_(VFC0083)]_[Escherichia_coli_O45:K1:H7_str._S88]	VFG050161(gb|WP_000579525)_(kpsC)_Capsule_polysaccharide_export_protein_[K1_capsule_(VF0239)_-_Invasion_(VFC0083)]_[Escherichia_coli_O45:K1:H7_str._S88]	VFG050162(gb|WP_001161829)_(kpsS)_Capsule_polysaccharide_export_protein_[K1_capsule_(VF0239)_-_Invasion_(VFC0083)]_[Escherichia_coli_O45:K1:H7_str._S88]	VFG048796(gb|WP_015958696)_(ugd)_UDP-glucose_6-dehydrogenase_[Capsule_(VF0560)_-_Immune_modulation_(VFC0258)]_[Klebsiella_pneumoniae_subsp._pneumoniae_MGH_78578]	VFG050168(gb|WP_000590258)_(kpsT)_Polysialic_acid_transport_ATP-binding_protein_[K1_capsule_(VF0239)_-_Invasion_(VFC0083)]_[Escherichia_coli_O45:K1:H7_str._S88]	VFG050169(gb|WP_000124301)_(kpsM)_Polysialic_acid_transport_protein_[K1_capsule_(VF0239)_-_Invasion_(VFC0083)]_[Escherichia_coli_O45:K1:H7_str._S88]	VFG040946(gb|WP_000942795)_(yghD)_GspM_family_type_II_secretion_system_protein_YghD_[Gsp_(VF1177)_-_Effector_delivery_system_(VFC0086)]_[Escherichia_coli_E24377A]	VFG012912(gb|WP_000094969)_(gspL)_general_secretion_pathway_protein_L_[T2SS_(VF0333)_-_Effector_delivery_system_(VFC0086)]_[Shigella_boydii_Sb227]	VFG012910(gb|WP_000633205)_(gspK)_general_secretion_pathway_protein_K_[T2SS_(VF0333)_-_Effector_delivery_system_(VFC0086)]_[Shigella_boydii_Sb227]	VFG040949(gb|WP_001255040)_(gspJ)_type_II_secretion_system_minor_pseudopilin_GspJ_[Gsp_(VF1177)_-_Effector_delivery_system_(VFC0086)]_[Escherichia_coli_E24377A]	VFG040950(gb|WP_000820125)_(gspI)_type_II_secretion_system_minor_pseudopilin_GspI_[Gsp_(VF1177)_-_Effector_delivery_system_(VFC0086)]_[Escherichia_coli_E24377A]	VFG020156(gb|WP_001115135)_(gspH)_general_secretion_pathway_protein_H_[T2SS_(VF0333)_-_Effector_delivery_system_(VFC0086)]_[Shigella_boydii_CDC_3083-94]	VFG040952(gb|WP_001087295)_(gspG)_type_II_secretion_system_major_pseudopilin_GspG_[Gsp_(VF1177)_-_Effector_delivery_system_(VFC0086)]_[Escherichia_coli_E24377A]	VFG040953(gb|WP_001173448)_(gspF)_type_II_secretion_system_inner_membrane_protein_GspF_[Gsp_(VF1177)_-_Effector_delivery_system_(VFC0086)]_[Escherichia_coli_E24377A]	VFG040954(gb|WP_000249322)_(gspE)_type_II_secretion_system_ATPase_GspE_[Gsp_(VF1177)_-_Effector_delivery_system_(VFC0086)]_[Escherichia_coli_E24377A]	VFG040955(gb|WP_000498824)_(gspD)_type_II_secretion_system_secretin_GspD_[Gsp_(VF1177)_-_Effector_delivery_system_(VFC0086)]_[Escherichia_coli_E24377A]	VFG040956(gb|WP_000135067)_(gspC)_type_II_secretion_system_protein_GspC_[Gsp_(VF1177)_-_Effector_delivery_system_(VFC0086)]_[Escherichia_coli_E24377A]	VFG044140(gb|WP_002212186)_(tolC)_outer_membrane_channel_protein_TolC_[HasA-type_hemophore-mediated_heme_uptake_system_(VF1029)_-_Nutritional/Metabolic_factor_(VFC0272)]_[Yersinia_pestis_CO92]	VFG000331(gb|WP_005693548)_(rfaE)_ADP-heptose_synthase_[LOS_(VF0044)_-_Immune_modulation_(VFC0258)]_[Haemophilus_influenzae_Rd_KW20]	VFG013514(gb|WP_011272587)_(mrsA/glmM)_phosphoglucosamine_mutase_[Exopolysaccharide_(VF0755)_-_Immune_modulation_(VFC0258)]_[Haemophilus_influenzae_86-028NP]	VFG049144(gb|WP_002892069)_(acrB)_acriflavine_resistance_protein_B_[AcrAB_(VF0568)_-_Antimicrobial_activity/Competitive_advantage_(VFC0325)]_[Klebsiella_pneumoniae_subsp._pneumoniae_NTUH-K2044]	VFG048789(gb|WP_014838943)_(ugd)_UDP-glucose_6-dehydrogenase_[Capsule_(VF0560)_-_Immune_modulation_(VFC0258)]_[Klebsiella_oxytoca_E718]	VFG048959(gb|WP_020956638)_(gndA)_NADP-dependent_phosphogluconate_dehydrogenase_[Capsule_(VF0560)_-_Immune_modulation_(VFC0258)]_[Klebsiella_pneumoniae_JM45]	VFG048800(gb|WP_014230057)_(rfbC)_dTDP-4-dehydrorhamnose_3,5-epimerase_[Capsule_(VF0560)_-_Immune_modulation_(VFC0258)]_[Klebsiella_oxytoca_E718]	VFG005898(gb|WP_002904719)_(rfbA)_glucose-1-phosphate_thymidylyltransferase_RfbA_[Capsule_(VF0144)_-_Immune_modulation_(VFC0258)]_[Streptococcus_sanguinis_SK36]	VFG007659(gb|WP_011261022)_(rmlB)_dTDP-glucose_4,6-dehydratase_[Capsular_polysaccharide_(VF0624)_-_Immune_modulation_(VFC0258)]_[Vibrio_fischeri_ES114]	VFG048990(gb|WP_001741945)_(galF)_GalU_regulator_GalF_[Capsule_(VF0560)_-_Immune_modulation_(VFC0258)]_[Klebsiella_pneumoniae_subsp._pneumoniae_NTUH-K2044]	VFG049042(gb|WP_012967600)_(rfbK2)_O9_family_phosphomannomutase_RfbK2_[LPS_(VF0561)_-_Immune_modulation_(VFC0258)]_[Klebsiella_variicola_At-22]	VFG048868(gb|WP_014907228)_(A79E_RS08235)_GDP-L-fucose_synthase_[Capsule_(VF0560)_-_Immune_modulation_(VFC0258)]_[Klebsiella_pneumoniae_subsp._pneumoniae_1084]	VFG048885(gb|WP_014907227)_(gmd)_GDP-mannose_4,6-dehydratase_[Capsule_(VF0560)_-_Immune_modulation_(VFC0258)]_[Klebsiella_pneumoniae_subsp._pneumoniae_NTUH-K2044]	VFG004269(gb|WP_001540414)_(stcC)_fimbrial_biogenesis_outer_membrane_usher_protein_[Stc_(VF0955)_-_Adherence_(VFC0001)]_[Salmonella_enterica_subsp._enterica_serovar_Choleraesuis_str._SC-B67]	VFG049010(gb|WP_004103995)_(rcsB)_transcriptional_regulator_RcsB_[RcsAB_(VF0571)_-_Regulation_(VFC0301)]_[Klebsiella_oxytoca_E718]	VFG002901(gb|WP_002209736)_(YPA_RS10790)_histidine_ABC_transporter_permease_HisQ_[O-antigen_(VF0392)_-_Immune_modulation_(VFC0258)]_[Yersinia_pestis_Antiqua]	VFG043120(gb|WP_000615801)_(flk)_flagella_biosynthesis_regulator_Flk_[Peritrichous_flagella_(VF1154)_-_Motility_(VFC0204)]_[Escherichia_coli_O157:H7_str._EDL933]
SRS9242035	SRS9242035__scaffolds_filtered_filtered2.fasta	SAMN19783440	SRS9242035	GWAS	SAP1913	NA	UK	Human	Diseased	2018	VFG040912(gb|WP_011094630)_(gspG)_type_II_secretion_system_major_pseudopilin_GspG_[Out_(VF1285)_-_Effector_delivery_system_(VFC0086)]_[Pectobacterium_atrosepticum_SCRI1043]	VFG046459(gb|WP_004287053)_(tufA)_elongation_factor_Tu_[EF-Tu_(VF0460)_-_Adherence_(VFC0001)]_[Francisella_philomiragia_subsp._philomiragia_ATCC_25017]	VFG000916(gb|WP_001017192)_(chuS)_heme_oxygenase_ChuS_[Chu_(VF0227)_-_Nutritional/Metabolic_factor_(VFC0272)]_[Escherichia_coli_CFT073]	VFG000917(gb|WP_000089583)_(chuA)_Outer_membrane_heme/hemoglobin_receptor_ChuA_[Chu_(VF0227)_-_Nutritional/Metabolic_factor_(VFC0272)]_[Escherichia_coli_CFT073]	VFG000918(gb|WP_001312167)_(chuT)_periplasmic_heme-binding_protein_ChuT_[Chu_(VF0227)_-_Nutritional/Metabolic_factor_(VFC0272)]_[Escherichia_coli_CFT073]	VFG012613(gb|WP_001095632)_(chuW)_Putative_oxygen_independent_coproporphyrinogen_III_oxidase_[Chu_(VF0234)_-_Nutritional/Metabolic_factor_(VFC0272)]_[Escherichia_coli_UTI89]	VFG000920(gb|WP_000020034)_(chuX)_putative_heme-binding_protein_ChuX_[Chu_(VF0227)_-_Nutritional/Metabolic_factor_(VFC0272)]_[Escherichia_coli_CFT073]	VFG034343(gb|WP_000189351)_(chuY)_ChuY_[Chu_(VF0234)_-_Nutritional/Metabolic_factor_(VFC0272)]_[Escherichia_coli_O7:K1_str._IAI39]	VFG000922(gb|WP_000910402)_(chuU)_heme_permease_protein_ChuU_[Chu_(VF0227)_-_Nutritional/Metabolic_factor_(VFC0272)]_[Escherichia_coli_CFT073]	VFG044172(gb|WP_000622316)_(chuV)_ATP-binding_hydrophilic_protein_ChuV_[Chu_(VF0227)_-_Nutritional/Metabolic_factor_(VFC0272)]_[Escherichia_coli_CFT073]	VFG049144(gb|WP_002892069)_(acrB)_acriflavine_resistance_protein_B_[AcrAB_(VF0568)_-_Antimicrobial_activity/Competitive_advantage_(VFC0325)]_[Klebsiella_pneumoniae_subsp._pneumoniae_NTUH-K2044]	VFG033234(gb|WP_000756356)_(fimI)_Fimbrin-like_protein_fimI_precursor_[Type_1_fimbriae_(VF0221)_-_Adherence_(VFC0001)]_[Escherichia_coli_O104:H4_str._2009EL-2050]	VFG035943(gb|WP_011579230)_(upaG/ehaG)_YadA-like_family_protein_[UpaG_adhesin,_trimeric_AT_(VF1125)_-_Adherence_(VFC0001)]_[Escherichia_coli_536]	VFG000332(gb|WP_005632797)_(rfaD)_ADP-L-glycero-D-mannoheptose-6-epimerase_[LOS_(VF0044)_-_Immune_modulation_(VFC0258)]_[Haemophilus_influenzae_Rd_KW20]	VFG043120(gb|WP_000615801)_(flk)_flagella_biosynthesis_regulator_Flk_[Peritrichous_flagella_(VF1154)_-_Motility_(VFC0204)]_[Escherichia_coli_O157:H7_str._EDL933]	VFG002901(gb|WP_002209736)_(YPA_RS10790)_histidine_ABC_transporter_permease_HisQ_[O-antigen_(VF0392)_-_Immune_modulation_(VFC0258)]_[Yersinia_pestis_Antiqua]	VFG049010(gb|WP_004103995)_(rcsB)_transcriptional_regulator_RcsB_[RcsAB_(VF0571)_-_Regulation_(VFC0301)]_[Klebsiella_oxytoca_E718]	VFG004269(gb|WP_001540414)_(stcC)_fimbrial_biogenesis_outer_membrane_usher_protein_[Stc_(VF0955)_-_Adherence_(VFC0001)]_[Salmonella_enterica_subsp._enterica_serovar_Choleraesuis_str._SC-B67]	VFG048885(gb|WP_014907227)_(gmd)_GDP-mannose_4,6-dehydratase_[Capsule_(VF0560)_-_Immune_modulation_(VFC0258)]_[Klebsiella_pneumoniae_subsp._pneumoniae_NTUH-K2044]	VFG048868(gb|WP_014907228)_(A79E_RS08235)_GDP-L-fucose_synthase_[Capsule_(VF0560)_-_Immune_modulation_(VFC0258)]_[Klebsiella_pneumoniae_subsp._pneumoniae_1084]	VFG049042(gb|WP_012967600)_(rfbK2)_O9_family_phosphomannomutase_RfbK2_[LPS_(VF0561)_-_Immune_modulation_(VFC0258)]_[Klebsiella_variicola_At-22]	VFG048990(gb|WP_001741945)_(galF)_GalU_regulator_GalF_[Capsule_(VF0560)_-_Immune_modulation_(VFC0258)]_[Klebsiella_pneumoniae_subsp._pneumoniae_NTUH-K2044]	VFG007659(gb|WP_011261022)_(rmlB)_dTDP-glucose_4,6-dehydratase_[Capsular_polysaccharide_(VF0624)_-_Immune_modulation_(VFC0258)]_[Vibrio_fischeri_ES114]	VFG048826(gb|YP_005227857)_(KPHS_35570)_glucose-1-phosphate_thymidylyltransferase_[Capsule_(VF0560)_-_Immune_modulation_(VFC0258)]_[Klebsiella_pneumoniae_subsp._pneumoniae_HS11286]	VFG048848(gb|YP_005227859)_(KPHS_35590)_6-phosphogluconate_dehydrogenase_[Capsule_(VF0560)_-_Immune_modulation_(VFC0258)]_[Klebsiella_pneumoniae_subsp._pneumoniae_HS11286]	VFG048789(gb|WP_014838943)_(ugd)_UDP-glucose_6-dehydrogenase_[Capsule_(VF0560)_-_Immune_modulation_(VFC0258)]_[Klebsiella_oxytoca_E718]	VFG000478(gb|NP_459678)_(fur)_ferric_iron_uptake_transcriptional_regulator_[Fur_(VF0113)_-_Regulation_(VFC0301)]_[Salmonella_enterica_subsp._enterica_serovar_Typhimurium_str._LT2]	VFG012977(gb|WP_000347664)_(entA)_2,3-dihydro-2,3-dihydroxybenzoate_dehydrogenase_EntA_[Enterobactin_synthesis_and_transport_(VF0984)_-_Nutritional/Metabolic_factor_(VFC0272)]_[Shigella_boydii_Sb227]	VFG012980(gb|NP_706450)_(entB)_2,3-dihydro-2,3-dihydroxybenzoate_synthetase_[Enterobactin_synthesis_and_transport_(VF0984)_-_Nutritional/Metabolic_factor_(VFC0272)]_[Shigella_flexneri_2a_str._301]	VFG000932(gb|WP_000026784)_(entE)_2,3-dihydroxybenzoate-AMP_ligase_component_of_enterobactin_synthase_multienzyme_complex_[Enterobactin_(VF0228)_-_Nutritional/Metabolic_factor_(VFC0272)]_[Escherichia_coli_CFT073]	VFG012991(gb|WP_000381303)_(entC)_isochorismate_synthase_EntC_[Enterobactin_synthesis_and_transport_(VF0984)_-_Nutritional/Metabolic_factor_(VFC0272)]_[Shigella_dysenteriae_Sd197]	VFG000924(gb|WP_001234311)_(fepB)_ferrienterobactin_ABC_transporter_periplasmic_binding_protein_[Enterobactin_(VF0228)_-_Nutritional/Metabolic_factor_(VFC0272)]_[Escherichia_coli_CFT073]	VFG044165(gb|WP_001041793)_(entS)_enterobactin_exporter,_iron-regulated_[Enterobactin_(VF0228)_-_Nutritional/Metabolic_factor_(VFC0272)]_[Escherichia_coli_CFT073]	VFG000926(gb|WP_001443194)_(fepD)_ferrienterobactin_ABC_transporter_permease_[Enterobactin_(VF0228)_-_Nutritional/Metabolic_factor_(VFC0272)]_[Escherichia_coli_CFT073]	VFG000928(gb|WP_000640938)_(fepG)_iron-enterobactin_ABC_transporter_permease_[Enterobactin_(VF0228)_-_Nutritional/Metabolic_factor_(VFC0272)]_[Escherichia_coli_CFT073]	VFG000925(gb|WP_000140634)_(fepC)_ferrienterobactin_ABC_transporter_ATPase_[Enterobactin_(VF0228)_-_Nutritional/Metabolic_factor_(VFC0272)]_[Escherichia_coli_CFT073]	VFG000927(gb|WP_000096764)_(fepE)_LPS_O-antigen_length_regulator_[Enterobactin_(VF0228)_-_Nutritional/Metabolic_factor_(VFC0272)]_[Escherichia_coli_CFT073]	VFG000930(gb|WP_000077767)_(entF)_enterobactin_synthase_multienzyme_complex_component,_ATP-dependent_[Enterobactin_(VF0228)_-_Nutritional/Metabolic_factor_(VFC0272)]_[Escherichia_coli_CFT073]	VFG044159(gb|WP_000125846)_(fes)_enterobactin/ferric_enterobactin_esterase_[Enterobactin_(VF0228)_-_Nutritional/Metabolic_factor_(VFC0272)]_[Escherichia_coli_CFT073]
SRS9240598	SRS9240598__scaffolds_filtered_filtered2.fasta	SAMN19777153	SRS9240598	NJ	IMT39234	P1	Germany	Pig	Diseased	2016	VFG043120(gb|WP_000615801)_(flk)_flagella_biosynthesis_regulator_Flk_[Peritrichous_flagella_(VF1154)_-_Motility_(VFC0204)]_[Escherichia_coli_O157:H7_str._EDL933]	VFG002901(gb|WP_002209736)_(YPA_RS10790)_histidine_ABC_transporter_permease_HisQ_[O-antigen_(VF0392)_-_Immune_modulation_(VFC0258)]_[Yersinia_pestis_Antiqua]	VFG049010(gb|WP_004103995)_(rcsB)_transcriptional_regulator_RcsB_[RcsAB_(VF0571)_-_Regulation_(VFC0301)]_[Klebsiella_oxytoca_E718]	VFG033368(gb|WP_001297233)_(fimH)_FimH_protein_precursor_[Type_1_fimbriae_(VF0221)_-_Adherence_(VFC0001)]_[Escherichia_coli_E24377A]	VFG033345(gb|WP_000870589)_(fimG)_FimG_protein_precursor_[Type_1_fimbriae_(VF0221)_-_Adherence_(VFC0001)]_[Escherichia_coli_E24377A]	VFG033317(gb|WP_001244822)_(fimF)_FimF_protein_precursor_[Type_1_fimbriae_(VF0221)_-_Adherence_(VFC0001)]_[Escherichia_coli_E24377A]	VFG000876(gb|WP_000120946)_(fimD)_Outer_membrane_usher_protein_fimD_precursor_[Type_1_fimbriae_(VF0221)_-_Adherence_(VFC0001)]_[Escherichia_coli_CFT073]	VFG033256(gb|WP_000066560)_(fimC)_Chaperone_protein_fimC_precursor_[Type_1_fimbriae_(VF0221)_-_Adherence_(VFC0001)]_[Escherichia_coli_O103:H2_str._12009]	VFG012284(gb|NP_418735)_(fimI)_Fimbrin-like_protein_fimI_precursor_[Type_1_fimbriae_(VF0221)_-_Adherence_(VFC0001)]_[Escherichia_coli_str._K-12_substr._MG1655]	VFG033218(gb|WP_000695589)_(fimA)_Type-1_fimbrial_protein,_A_chain_precursor_[Type_1_fimbriae_(VF0221)_-_Adherence_(VFC0001)]_[Escherichia_coli_O45:K1:H7_str._S88]	VFG000872(gb|WP_000044711)_(fimE)_Type_1_fimbriae_Regulatory_protein_fimE_[Type_1_fimbriae_(VF0221)_-_Adherence_(VFC0001)]_[Escherichia_coli_CFT073]	VFG012263(gb|NP_418732)_(fimB)_Type_1_fimbriae_Regulatory_protein_fimB_[Type_1_fimbriae_(VF0221)_-_Adherence_(VFC0001)]_[Escherichia_coli_str._K-12_substr._MG1655]	VFG010484(gb|WP_197535716)_(htpB)_Hsp60,_60K_heat_shock_protein_HtpB_[Hsp60_(VF0159)_-_Adherence_(VFC0001)]_[Legionella_pneumophila_str._Paris]	VFG052340(gb|NP_463157.1)_(pmrA)_response_regulator_PmrA_[PmrAB_(VF1355)_-_Regulation_(VFC0301)]_[Salmonella_enterica_subsp._enterica_serovar_Typhimurium_str._LT2]	VFG052339(gb|NP_463156.1)_(pmrB)_sensory_kinase_PmrB_[PmrAB_(VF1355)_-_Regulation_(VFC0301)]_[Salmonella_enterica_subsp._enterica_serovar_Typhimurium_str._LT2]	VFG013414(gb|WP_012054478)_(lpxC)_UDP-3-O-(R-3-hydroxymyristoyl)-N-acetylglucosamine_deacetylase_[LOS_(VF0044)_-_Immune_modulation_(VFC0258)]_[Haemophilus_influenzae_PittEE]	VFG046022(gb|WP_000157234)_(hcpC)_protein_transport_protein_HofC_[Hemorrhagic_E.coli_pilus_(HCP)_(VF1141)_-_Adherence_(VFC0001)]_[Escherichia_coli_O103:H2_str._12009]	VFG045984(gb|WP_001025155)_(hcpB)_type_II_secretion_system_protein_GspE_[Hemorrhagic_E.coli_pilus_(HCP)_(VF1141)_-_Adherence_(VFC0001)]_[Escherichia_coli_O103:H2_str._12009]	VFG045936(gb|WP_000360904)_(hcpA)_prepilin_peptidase-dependent_pilin_[Hemorrhagic_E.coli_pilus_(HCP)_(VF1141)_-_Adherence_(VFC0001)]_[Escherichia_coli_VR50]	VFG042096(gb|NP_311735)_(ygeG)_SycD-like_chaperone_family_TPR-repeat-containing_protein_[ETT2_(VF1161)_-_Effector_delivery_system_(VFC0086)]_[Escherichia_coli_O157:H7_str._Sakai]	VFG042097(gb|NP_311736)_(ygeH)_transcriptional_regulator_[ETT2_(VF1161)_-_Effector_delivery_system_(VFC0086)]_[Escherichia_coli_O157:H7_str._Sakai]	VFG042095(gb|NP_311739)_(ECs_3712)_transcriptional_regulator_[ETT2_(VF1161)_-_Effector_delivery_system_(VFC0086)]_[Escherichia_coli_O157:H7_str._Sakai]	VFG042093(gb|NP_311740)_(ygeM)_hypothetical_protein_[ETT2_(VF1161)_-_Effector_delivery_system_(VFC0086)]_[Escherichia_coli_O157:H7_str._Sakai]	VFG042091(gb|NP_311742)_(ECs_3715)_type_III_secretion_apparatus_protein_OrgA/MxiK_[ETT2_(VF1161)_-_Effector_delivery_system_(VFC0086)]_[Escherichia_coli_O157:H7_str._Sakai]	VFG042092(gb|NP_311743)_(eprK)_type_III_secretion_system_lipoprotein_precursor_EprK_[ETT2_(VF1161)_-_Effector_delivery_system_(VFC0086)]_[Escherichia_coli_O157:H7_str._Sakai]	VFG042087(gb|NP_311746)_(ECs_3719)_type_III_secretion_protein_EprH_[ETT2_(VF1161)_-_Effector_delivery_system_(VFC0086)]_[Escherichia_coli_O157:H7_str._Sakai]	VFG042088(gb|NP_311747)_(etrA)_transcriptional_regulator_[ETT2_(VF1161)_-_Effector_delivery_system_(VFC0086)]_[Escherichia_coli_O157:H7_str._Sakai]	VFG042086(gb|NP_311748)_(eprS)_T3SS_component_EprS_[ETT2_(VF1161)_-_Effector_delivery_system_(VFC0086)]_[Escherichia_coli_O157:H7_str._Sakai]	VFG042210(gb|NP_306456)_(epaR1)_type_III_secretion_protein_EpaR_[ETT2_(VF1161)_-_Effector_delivery_system_(VFC0086)]_[Escherichia_coli_O157:H7_str._Sakai]	VFG042085(gb|NP_311751)_(epaQ)_type_III_secretion_protein_EpaQ_[ETT2_(VF1161)_-_Effector_delivery_system_(VFC0086)]_[Escherichia_coli_O157:H7_str._Sakai]	VFG042084(gb|NP_311752)_(escR)_T3SS_structure_protein_EscR_[ETT2_(VF1161)_-_Effector_delivery_system_(VFC0086)]_[Escherichia_coli_O157:H7_str._Sakai]	VFG042083(gb|NP_311753)_(epaO)_type_III_secretion_protein_EpaO_[ETT2_(VF1161)_-_Effector_delivery_system_(VFC0086)]_[Escherichia_coli_O157:H7_str._Sakai]	VFG040946(gb|WP_000942795)_(yghD)_GspM_family_type_II_secretion_system_protein_YghD_[Gsp_(VF1177)_-_Effector_delivery_system_(VFC0086)]_[Escherichia_coli_E24377A]	VFG012912(gb|WP_000094969)_(gspL)_general_secretion_pathway_protein_L_[T2SS_(VF0333)_-_Effector_delivery_system_(VFC0086)]_[Shigella_boydii_Sb227]	VFG012910(gb|WP_000633205)_(gspK)_general_secretion_pathway_protein_K_[T2SS_(VF0333)_-_Effector_delivery_system_(VFC0086)]_[Shigella_boydii_Sb227]	VFG012908(gb|WP_001255034)_(gspJ)_general_secretion_pathway_protein_J_[T2SS_(VF0333)_-_Effector_delivery_system_(VFC0086)]_[Shigella_boydii_Sb227]	VFG040950(gb|WP_000820125)_(gspI)_type_II_secretion_system_minor_pseudopilin_GspI_[Gsp_(VF1177)_-_Effector_delivery_system_(VFC0086)]_[Escherichia_coli_E24377A]	VFG040951(gb|WP_001115154)_(gspH)_type_II_secretion_system_minor_pseudopilin_GspH_[Gsp_(VF1177)_-_Effector_delivery_system_(VFC0086)]_[Escherichia_coli_E24377A]	VFG040952(gb|WP_001087295)_(gspG)_type_II_secretion_system_major_pseudopilin_GspG_[Gsp_(VF1177)_-_Effector_delivery_system_(VFC0086)]_[Escherichia_coli_E24377A]
SRS9240555	SRS9240555__scaffolds_filtered_filtered2.fasta	SAMN19777114	SRS9240555	both	IMT28138	P2	Germany	Pig	Diseased	2011	VFG045827(gb|WP_085961352)_(hlyE/clyA)_hemolysin_E_[Hemolysin/cytolysin_A_(VF1134)_-_Exotoxin_(VFC0235)]_[Escherichia_coli_O25b:H4-ST131]	VFG036051(gb|WP_001336523)_(hlyE/clyA)_hemolysin_HlyE_[Hemolysin/cytolysin_A_(VF1134)_-_Exotoxin_(VFC0235)]_[Escherichia_coli_O111:H-_str._11128]	VFG013466(gb|WP_005654784)_(kdsA)_2-dehydro-3-deoxyphosphooctonate_aldolase_[LOS_(VF0044)_-_Immune_modulation_(VFC0258)]_[Haemophilus_influenzae_86-028NP]	VFG013348(gb|WP_012054583)_(galU)_glucosephosphate_uridylyltransferase_[LOS_(VF0044)_-_Immune_modulation_(VFC0258)]_[Haemophilus_influenzae_PittEE]	VFG035996(gb|WP_000556528)_(ehaB)_autotransporter_outer_membrane_beta-barrel_domain-containing_protein_[EhaB,_AIDA-I_type_(VF1128)_-_Adherence_(VFC0001)]_[Escherichia_coli_O103:H2_str._12009]	VFG049144(gb|WP_002892069)_(acrB)_acriflavine_resistance_protein_B_[AcrAB_(VF0568)_-_Antimicrobial_activity/Competitive_advantage_(VFC0325)]_[Klebsiella_pneumoniae_subsp._pneumoniae_NTUH-K2044]	VFG049125(gb|WP_004136054)_(acrA)_acriflavine_resistance_protein_A_[AcrAB_(VF0568)_-_Antimicrobial_activity/Competitive_advantage_(VFC0325)]_[Klebsiella_oxytoca_E718]	VFG013514(gb|WP_011272587)_(mrsA/glmM)_phosphoglucosamine_mutase_[Exopolysaccharide_(VF0755)_-_Immune_modulation_(VFC0258)]_[Haemophilus_influenzae_86-028NP]	VFG020187(gb|WP_012421740)_(msbB2)_lauroyl-Kdo(2)-lipid_IV(A)_myristoyltransferase_[MsbB2_(VF0981)_-_Others_(VFC0346)]_[Shigella_boydii_CDC_3083-94]	VFG004269(gb|WP_001540414)_(stcC)_fimbrial_biogenesis_outer_membrane_usher_protein_[Stc_(VF0955)_-_Adherence_(VFC0001)]_[Salmonella_enterica_subsp._enterica_serovar_Choleraesuis_str._SC-B67]	VFG045856(gb|WP_000750293)_(elfA)_fimbrial_protein_[E.coli_laminin-binding_fimbriae_(ELF)_(VF1140)_-_Adherence_(VFC0001)]_[Escherichia_coli_VR50]	VFG045878(gb|WP_001295349)_(elfD)_molecular_chaperone_[E.coli_laminin-binding_fimbriae_(ELF)_(VF1140)_-_Adherence_(VFC0001)]_[Escherichia_coli_VR50]	VFG045900(gb|WP_000286312)_(elfC)_fimbrial_biogenesis_usher_protein_[E.coli_laminin-binding_fimbriae_(ELF)_(VF1140)_-_Adherence_(VFC0001)]_[Escherichia_coli_VR50]	VFG045916(gb|WP_001165668)_(elfG)_fimbrial_protein_[E.coli_laminin-binding_fimbriae_(ELF)_(VF1140)_-_Adherence_(VFC0001)]_[Escherichia_coli_VR50]	VFG042402(gb|WP_077626202)_(ycbU)_fimbrial_protein_[E.coli_laminin-binding_fimbriae_(ELF)_(VF1140)_-_Adherence_(VFC0001)]_[Escherichia_coli_O157:H7_str._EDL933]	VFG042403(gb|WP_000919494)_(ycbV)_type_1_fimbrial_protein_[E.coli_laminin-binding_fimbriae_(ELF)_(VF1140)_-_Adherence_(VFC0001)]_[Escherichia_coli_O157:H7_str._EDL933]	VFG043544(gb|WP_000750416)_(ompA)_porin_OmpA_[Z1307_(VF1158)_-_Adherence_(VFC0001)]_[Escherichia_coli_O157:H7_str._EDL933]	VFG048984(gb|WP_015958713)_(KPN_RS13510)_polysaccharide_export_protein_[Capsule_(VF0560)_-_Immune_modulation_(VFC0258)]_[Klebsiella_pneumoniae_subsp._pneumoniae_MGH_78578]	VFG000477(gb|NP_461845)_(rpoS)_RNA_polymerase_sigma_factor_RpoS_[RpoS_(VF0112)_-_Regulation_(VFC0301)]_[Salmonella_enterica_subsp._enterica_serovar_Typhimurium_str._LT2]	VFG010906(gb|WP_011213314)_(csrA)_carbon_storage_regulator_CsrA_[CsrA_(VF0261)_-_Regulation_(VFC0301)]_[Legionella_pneumophila_subsp._pneumophila_str._Philadelphia_1]	VFG018243(gb|WP_005462534)_(luxS)_S-ribosylhomocysteinase_[AI-2_(VF0406)_-_Biofilm_(VFC0271)]_[Vibrio_parahaemolyticus_RIMD_2210633]	VFG046459(gb|WP_004287053)_(tufA)_elongation_factor_Tu_[EF-Tu_(VF0460)_-_Adherence_(VFC0001)]_[Francisella_philomiragia_subsp._philomiragia_ATCC_25017]	VFG000332(gb|WP_005632797)_(rfaD)_ADP-L-glycero-D-mannoheptose-6-epimerase_[LOS_(VF0044)_-_Immune_modulation_(VFC0258)]_[Haemophilus_influenzae_Rd_KW20]	VFG043072(gb|WP_000197360)_(flgN)_flagella_biosynthesis_chaperone_FlgN_[Peritrichous_flagella_(VF1154)_-_Motility_(VFC0204)]_[Escherichia_coli_O157:H7_str._EDL933]	VFG043020(gb|NP_460143)_(flgM)_anti-sigma-28_factor_FlgM_[Peritrichous_flagella_(VF0967)_-_Motility_(VFC0204)]_[Salmonella_enterica_subsp._enterica_serovar_Typhimurium_str._LT2]	VFG043073(gb|WP_000879706)_(flgA)_flagellar_basal_body_P-ring_formation_protein_FlgA_[Peritrichous_flagella_(VF1154)_-_Motility_(VFC0204)]_[Escherichia_coli_O157:H7_str._EDL933]	VFG043074(gb|WP_000884708)_(flgB)_flagellar_basal_body_rod_protein_FlgB_[Peritrichous_flagella_(VF1154)_-_Motility_(VFC0204)]_[Escherichia_coli_O157:H7_str._EDL933]	VFG043075(gb|WP_001196460)_(flgC)_flagellar_basal_body_rod_protein_FlgC_[Peritrichous_flagella_(VF1154)_-_Motility_(VFC0204)]_[Escherichia_coli_O157:H7_str._EDL933]	VFG043076(gb|WP_000020482)_(flgD)_flagellar_hook_assembly_protein_FlgD_[Peritrichous_flagella_(VF1154)_-_Motility_(VFC0204)]_[Escherichia_coli_O157:H7_str._EDL933]	VFG043077(gb|WP_000885860)_(flgE)_flagellar_hook_protein_FlgE_[Peritrichous_flagella_(VF1154)_-_Motility_(VFC0204)]_[Escherichia_coli_O157:H7_str._EDL933]	VFG043078(gb|WP_000349287)_(flgF)_flagellar_basal-body_rod_protein_FlgF_[Peritrichous_flagella_(VF1154)_-_Motility_(VFC0204)]_[Escherichia_coli_O157:H7_str._EDL933]	VFG043079(gb|WP_000625837)_(flgG)_flagellar_basal-body_rod_protein_FlgG_[Peritrichous_flagella_(VF1154)_-_Motility_(VFC0204)]_[Escherichia_coli_O157:H7_str._EDL933]	VFG043080(gb|WP_001295442)_(flgH)_flagellar_basal_body_L-ring_protein_FlgH_[Peritrichous_flagella_(VF1154)_-_Motility_(VFC0204)]_[Escherichia_coli_O157:H7_str._EDL933]	VFG043081(gb|WP_000589319)_(flgI)_flagellar_basal_body_P-ring_protein_FlgI_[Peritrichous_flagella_(VF1154)_-_Motility_(VFC0204)]_[Escherichia_coli_O157:H7_str._EDL933]	VFG043082(gb|WP_001301817)_(flgJ)_flagellar_assembly_peptidoglycan_hydrolase_FlgJ_[Peritrichous_flagella_(VF1154)_-_Motility_(VFC0204)]_[Escherichia_coli_O157:H7_str._EDL933]	VFG043083(gb|WP_000096470)_(flgK)_flagellar_hook-associated_protein_FlgK_[Peritrichous_flagella_(VF1154)_-_Motility_(VFC0204)]_[Escherichia_coli_O157:H7_str._EDL933]	VFG043084(gb|WP_001212790)_(flgL)_flagellar_hook-associated_protein_FlgL_[Peritrichous_flagella_(VF1154)_-_Motility_(VFC0204)]_[Escherichia_coli_O157:H7_str._EDL933]	VFG038840(gb|WP_005300916)_(flmH)_short_chain_dehydrogenase/reductase_family_oxidoreductase_[Polar_flagella_(VF0473)_-_Motility_(VFC0204)]_[Aeromonas_hydrophila_ML09-119]	VFG021077(gb|WP_001031685)_(phoQ)_two-component_system_sensor_histidine_kinase_PhoQ_[PhoPQ_(VF0111)_-_Regulation_(VFC0301)]_[Salmonella_enterica_subsp._enterica_serovar_Agona_str._SL483]
SRS9240642	SRS9240642__scaffolds_filtered_filtered2.fasta	SAMN19776708	SRS9240642	both	39533	P3	Germany	Pig	Healthy	2011	VFG043120(gb|WP_000615801)_(flk)_flagella_biosynthesis_regulator_Flk_[Peritrichous_flagella_(VF1154)_-_Motility_(VFC0204)]_[Escherichia_coli_O157:H7_str._EDL933]	VFG002901(gb|WP_002209736)_(YPA_RS10790)_histidine_ABC_transporter_permease_HisQ_[O-antigen_(VF0392)_-_Immune_modulation_(VFC0258)]_[Yersinia_pestis_Antiqua]	VFG049010(gb|WP_004103995)_(rcsB)_transcriptional_regulator_RcsB_[RcsAB_(VF0571)_-_Regulation_(VFC0301)]_[Klebsiella_oxytoca_E718]	VFG004269(gb|WP_001540414)_(stcC)_fimbrial_biogenesis_outer_membrane_usher_protein_[Stc_(VF0955)_-_Adherence_(VFC0001)]_[Salmonella_enterica_subsp._enterica_serovar_Choleraesuis_str._SC-B67]	VFG042718(gb|WP_000520684)_(ydeQ)_fimbrial_protein_[F9_fimbriae_(VF1153)_-_Adherence_(VFC0001)]_[Escherichia_coli_O157:H7_str._EDL933]	VFG033335(gb|WP_000825461)_(fimG)_FimG_protein_precursor_[Type_1_fimbriae_(VF0221)_-_Adherence_(VFC0001)]_[Escherichia_coli_O104:H4_str._2009EL-2050]	VFG033311(gb|WP_000876770)_(fimF)_FimF_protein_precursor_[Type_1_fimbriae_(VF0221)_-_Adherence_(VFC0001)]_[Escherichia_coli_O44:H18_042]	VFG034754(gb|WP_000081129)_(espL1)_Type_III_secretion_system_effector_espL1_[TTSS_secreted_effectors_(VF1110)_-_Effector_delivery_system_(VFC0086)]_[Escherichia_coli_O157:H7_str._EDL933]	VFG045827(gb|WP_085961352)_(hlyE/clyA)_hemolysin_E_[Hemolysin/cytolysin_A_(VF1134)_-_Exotoxin_(VFC0235)]_[Escherichia_coli_O25b:H4-ST131]	VFG036051(gb|WP_001336523)_(hlyE/clyA)_hemolysin_HlyE_[Hemolysin/cytolysin_A_(VF1134)_-_Exotoxin_(VFC0235)]_[Escherichia_coli_O111:H-_str._11128]	VFG013466(gb|WP_005654784)_(kdsA)_2-dehydro-3-deoxyphosphooctonate_aldolase_[LOS_(VF0044)_-_Immune_modulation_(VFC0258)]_[Haemophilus_influenzae_86-028NP]	VFG013348(gb|WP_012054583)_(galU)_glucosephosphate_uridylyltransferase_[LOS_(VF0044)_-_Immune_modulation_(VFC0258)]_[Haemophilus_influenzae_PittEE]	VFG035838(gb|WP_000103278)_(aec15)_type_VI_secretion_system_tip_protein_VgrG_[ACE_T6SS_(VF1122)_-_Effector_delivery_system_(VFC0086)]_[Escherichia_coli_O55:H7_str._CB9615]	VFG049917(gb|WP_000508696)_(rhs/PAAR)_Type_VI_secretion_system_protein,_PAAR_family_[T6SS_(VF0579)_-_Effector_delivery_system_(VFC0086)]_[Shigella_sonnei_Ss046]	VFG034823(gb|WP_000627123)_(espR1)_Type_III_secretion_system_effector_espR1_[TTSS_secreted_effectors_(VF1110)_-_Effector_delivery_system_(VFC0086)]_[Escherichia_coli_O111:H-_str._11128]	VFG034777(gb|WP_000632878)_(espL4)_Type_III_secretion_system_effector_EspL4_[TTSS_secreted_effectors_(VF1110)_-_Effector_delivery_system_(VFC0086)]_[Escherichia_coli_O111:H-_str._11128]	VFG013531(gb|WP_011272485)_(pgi)_glucose-6-phosphate_isomerase_[Exopolysaccharide_(VF0755)_-_Immune_modulation_(VFC0258)]_[Haemophilus_influenzae_86-028NP]	VFG034866(gb|WP_000900547)_(espX4)_Type_III_secretion_system_effector_EspX4_[TTSS_secreted_effectors_(VF1110)_-_Effector_delivery_system_(VFC0086)]_[Escherichia_coli_O157:H7_str._EDL933]	VFG034873(gb|WP_001270084)_(espX5)_Type_III_secretion_system_effector_EspX5_[TTSS_secreted_effectors_(VF1110)_-_Effector_delivery_system_(VFC0086)]_[Escherichia_coli_O157:H7_str._EDL933]	VFG052339(gb|NP_463156.1)_(pmrB)_sensory_kinase_PmrB_[PmrAB_(VF1355)_-_Regulation_(VFC0301)]_[Salmonella_enterica_subsp._enterica_serovar_Typhimurium_str._LT2]	VFG052340(gb|NP_463157.1)_(pmrA)_response_regulator_PmrA_[PmrAB_(VF1355)_-_Regulation_(VFC0301)]_[Salmonella_enterica_subsp._enterica_serovar_Typhimurium_str._LT2]	VFG010484(gb|WP_197535716)_(htpB)_Hsp60,_60K_heat_shock_protein_HtpB_[Hsp60_(VF0159)_-_Adherence_(VFC0001)]_[Legionella_pneumophila_str._Paris]	VFG042095(gb|NP_311739)_(ECs_3712)_transcriptional_regulator_[ETT2_(VF1161)_-_Effector_delivery_system_(VFC0086)]_[Escherichia_coli_O157:H7_str._Sakai]	VFG042093(gb|NP_311740)_(ygeM)_hypothetical_protein_[ETT2_(VF1161)_-_Effector_delivery_system_(VFC0086)]_[Escherichia_coli_O157:H7_str._Sakai]	VFG042091(gb|NP_311742)_(ECs_3715)_type_III_secretion_apparatus_protein_OrgA/MxiK_[ETT2_(VF1161)_-_Effector_delivery_system_(VFC0086)]_[Escherichia_coli_O157:H7_str._Sakai]	VFG042092(gb|NP_311743)_(eprK)_type_III_secretion_system_lipoprotein_precursor_EprK_[ETT2_(VF1161)_-_Effector_delivery_system_(VFC0086)]_[Escherichia_coli_O157:H7_str._Sakai]	VFG042087(gb|NP_311746)_(ECs_3719)_type_III_secretion_protein_EprH_[ETT2_(VF1161)_-_Effector_delivery_system_(VFC0086)]_[Escherichia_coli_O157:H7_str._Sakai]	VFG042088(gb|NP_311747)_(etrA)_transcriptional_regulator_[ETT2_(VF1161)_-_Effector_delivery_system_(VFC0086)]_[Escherichia_coli_O157:H7_str._Sakai]	VFG042210(gb|NP_306456)_(epaR1)_type_III_secretion_protein_EpaR_[ETT2_(VF1161)_-_Effector_delivery_system_(VFC0086)]_[Escherichia_coli_O157:H7_str._Sakai]	VFG042085(gb|NP_311751)_(epaQ)_type_III_secretion_protein_EpaQ_[ETT2_(VF1161)_-_Effector_delivery_system_(VFC0086)]_[Escherichia_coli_O157:H7_str._Sakai]	VFG042084(gb|NP_311752)_(escR)_T3SS_structure_protein_EscR_[ETT2_(VF1161)_-_Effector_delivery_system_(VFC0086)]_[Escherichia_coli_O157:H7_str._Sakai]	VFG042083(gb|NP_311753)_(epaO)_type_III_secretion_protein_EpaO_[ETT2_(VF1161)_-_Effector_delivery_system_(VFC0086)]_[Escherichia_coli_O157:H7_str._Sakai]	VFG042082(gb|NP_311754)_(eivJ2)_type_III_secretion_protein_[ETT2_(VF1161)_-_Effector_delivery_system_(VFC0086)]_[Escherichia_coli_O157:H7_str._Sakai]	VFG042080(gb|NP_311756)_(eivI)_type_III_secretion_apparatus_protein_EivI_[ETT2_(VF1161)_-_Effector_delivery_system_(VFC0086)]_[Escherichia_coli_O157:H7_str._Sakai]	VFG042081(gb|NP_311757)_(eivC)_type_III_secretion_apparatus_protein_EivC_[ETT2_(VF1161)_-_Effector_delivery_system_(VFC0086)]_[Escherichia_coli_O157:H7_str._Sakai]	VFG042074(gb|NP_311762)_(ECs_3735)_hypothetical_protein_[ETT2_(VF1161)_-_Effector_delivery_system_(VFC0086)]_[Escherichia_coli_O157:H7_str._Sakai]	VFG040946(gb|WP_000942795)_(yghD)_GspM_family_type_II_secretion_system_protein_YghD_[Gsp_(VF1177)_-_Effector_delivery_system_(VFC0086)]_[Escherichia_coli_E24377A]	VFG040947(gb|WP_000094974)_(gspL)_type_II_secretion_system_protein_GspL_[Gsp_(VF1177)_-_Effector_delivery_system_(VFC0086)]_[Escherichia_coli_E24377A]	VFG012910(gb|WP_000633205)_(gspK)_general_secretion_pathway_protein_K_[T2SS_(VF0333)_-_Effector_delivery_system_(VFC0086)]_[Shigella_boydii_Sb227]
SRS9240597	SRS9240597__scaffolds_filtered_filtered2.fasta	SAMN19777152	SRS9240597	NJ	IMT38723	P4	Germany	Pig	Healthy	2016	VFG048984(gb|WP_015958713)_(KPN_RS13510)_polysaccharide_export_protein_[Capsule_(VF0560)_-_Immune_modulation_(VFC0258)]_[Klebsiella_pneumoniae_subsp._pneumoniae_MGH_78578]	VFG043544(gb|WP_000750416)_(ompA)_porin_OmpA_[Z1307_(VF1158)_-_Adherence_(VFC0001)]_[Escherichia_coli_O157:H7_str._EDL933]	VFG042403(gb|WP_000919494)_(ycbV)_type_1_fimbrial_protein_[E.coli_laminin-binding_fimbriae_(ELF)_(VF1140)_-_Adherence_(VFC0001)]_[Escherichia_coli_O157:H7_str._EDL933]	VFG042402(gb|WP_077626202)_(ycbU)_fimbrial_protein_[E.coli_laminin-binding_fimbriae_(ELF)_(VF1140)_-_Adherence_(VFC0001)]_[Escherichia_coli_O157:H7_str._EDL933]	VFG045931(gb|WP_001165658)_(elfG)_fimbrial_protein_[E.coli_laminin-binding_fimbriae_(ELF)_(VF1140)_-_Adherence_(VFC0001)]_[Escherichia_coli_E24377A]	VFG045904(gb|WP_000286318)_(elfC)_fimbrial_biogenesis_usher_protein_[E.coli_laminin-binding_fimbriae_(ELF)_(VF1140)_-_Adherence_(VFC0001)]_[Escherichia_coli_O111:H-_str._11128]	VFG045887(gb|WP_000845152)_(elfD)_molecular_chaperone_[E.coli_laminin-binding_fimbriae_(ELF)_(VF1140)_-_Adherence_(VFC0001)]_[Escherichia_coli_O103:H2_str._12009]	VFG045865(gb|WP_000750284)_(elfA)_fimbrial_protein_[E.coli_laminin-binding_fimbriae_(ELF)_(VF1140)_-_Adherence_(VFC0001)]_[Escherichia_coli_O103:H2_str._12009]	VFG043120(gb|WP_000615801)_(flk)_flagella_biosynthesis_regulator_Flk_[Peritrichous_flagella_(VF1154)_-_Motility_(VFC0204)]_[Escherichia_coli_O157:H7_str._EDL933]	VFG002901(gb|WP_002209736)_(YPA_RS10790)_histidine_ABC_transporter_permease_HisQ_[O-antigen_(VF0392)_-_Immune_modulation_(VFC0258)]_[Yersinia_pestis_Antiqua]	VFG049010(gb|WP_004103995)_(rcsB)_transcriptional_regulator_RcsB_[RcsAB_(VF0571)_-_Regulation_(VFC0301)]_[Klebsiella_oxytoca_E718]	VFG034857(gb|WP_000181242)_(espX1)_Type_III_secretion_system_effector_EspX1_[TTSS_secreted_effectors_(VF1110)_-_Effector_delivery_system_(VFC0086)]_[Escherichia_coli_O111:H-_str._11128]	VFG013414(gb|WP_012054478)_(lpxC)_UDP-3-O-(R-3-hydroxymyristoyl)-N-acetylglucosamine_deacetylase_[LOS_(VF0044)_-_Immune_modulation_(VFC0258)]_[Haemophilus_influenzae_PittEE]	VFG046022(gb|WP_000157234)_(hcpC)_protein_transport_protein_HofC_[Hemorrhagic_E.coli_pilus_(HCP)_(VF1141)_-_Adherence_(VFC0001)]_[Escherichia_coli_O103:H2_str._12009]	VFG045987(gb|WP_001025173)_(hcpB)_type_II_secretion_system_protein_GspE_[Hemorrhagic_E.coli_pilus_(HCP)_(VF1141)_-_Adherence_(VFC0001)]_[Escherichia_coli_O104:H4_str._2009EL-2050]	VFG045950(gb|WP_000360895)_(hcpA)_prepilin_peptidase-dependent_pilin_[Hemorrhagic_E.coli_pilus_(HCP)_(VF1141)_-_Adherence_(VFC0001)]_[Escherichia_coli_O104:H4_str._2009EL-2050]	VFG043119(gb|WP_000942326)_(fliR)_flagellar_type_III_secretion_system_protein_FliR_[Peritrichous_flagella_(VF1154)_-_Motility_(VFC0204)]_[Escherichia_coli_O157:H7_str._EDL933]	VFG043118(gb|WP_000187358)_(fliQ)_flagellar_biosynthesis_protein_FliQ_[Peritrichous_flagella_(VF1154)_-_Motility_(VFC0204)]_[Escherichia_coli_O157:H7_str._EDL933]	VFG043117(gb|WP_001253441)_(fliP)_flagellar_type_III_secretion_system_pore_protein_FliP_[Peritrichous_flagella_(VF1154)_-_Motility_(VFC0204)]_[Escherichia_coli_O157:H7_str._EDL933]	VFG043116(gb|WP_001302429)_(fliO)_flagellar_type_III_secretion_system_protein_FliO_[Peritrichous_flagella_(VF1154)_-_Motility_(VFC0204)]_[Escherichia_coli_O157:H7_str._EDL933]	VFG043115(gb|WP_001282098)_(fliN)_flagellar_motor_switch_protein_FliN_[Peritrichous_flagella_(VF1154)_-_Motility_(VFC0204)]_[Escherichia_coli_O157:H7_str._EDL933]	VFG043114(gb|WP_010904778)_(fliM)_flagellar_motor_switch_protein_FliM_[Peritrichous_flagella_(VF1154)_-_Motility_(VFC0204)]_[Escherichia_coli_O157:H7_str._EDL933]	VFG043113(gb|WP_000133106)_(fliL)_flagellar_basal_body-associated_protein_FliL_[Peritrichous_flagella_(VF1154)_-_Motility_(VFC0204)]_[Escherichia_coli_O157:H7_str._EDL933]	VFG043112(gb|WP_000620074)_(fliK)_flagellar_hook_length_control_protein_FliK_[Peritrichous_flagella_(VF1154)_-_Motility_(VFC0204)]_[Escherichia_coli_O157:H7_str._EDL933]	VFG043111(gb|WP_000807584)_(fliJ)_flagella_biosynthesis_chaperone_FliJ_[Peritrichous_flagella_(VF1154)_-_Motility_(VFC0204)]_[Escherichia_coli_O157:H7_str._EDL933]	VFG043110(gb|WP_000213294)_(fliI)_flagellum-specific_ATP_synthase_FliI_[Peritrichous_flagella_(VF1154)_-_Motility_(VFC0204)]_[Escherichia_coli_O157:H7_str._EDL933]	VFG043109(gb|WP_001282715)_(fliH)_flagellar_assembly_protein_FliH_[Peritrichous_flagella_(VF1154)_-_Motility_(VFC0204)]_[Escherichia_coli_O157:H7_str._EDL933]	VFG043108(gb|WP_000067959)_(fliG)_flagellar_motor_switch_protein_FliG_[Peritrichous_flagella_(VF1154)_-_Motility_(VFC0204)]_[Escherichia_coli_O157:H7_str._EDL933]	VFG043107(gb|WP_000994443)_(fliF)_flagellar_M-ring_protein_FliF_[Peritrichous_flagella_(VF1154)_-_Motility_(VFC0204)]_[Escherichia_coli_O157:H7_str._EDL933]	VFG043106(gb|WP_001274299)_(fliE)_flagellar_hook-basal_body_complex_protein_FliE_[Peritrichous_flagella_(VF1154)_-_Motility_(VFC0204)]_[Escherichia_coli_O157:H7_str._EDL933]	VFG043105(gb|WP_001015033)_(fliT)_flagella_biosynthesis_regulatory_protein_FliT_[Peritrichous_flagella_(VF1154)_-_Motility_(VFC0204)]_[Escherichia_coli_O157:H7_str._EDL933]	VFG043104(gb|WP_000270418)_(fliS)_flagellar_export_chaperone_FliS_[Peritrichous_flagella_(VF1154)_-_Motility_(VFC0204)]_[Escherichia_coli_O157:H7_str._EDL933]	VFG043103(gb|WP_000146755)_(fliD)_flagellar_filament_capping_protein_FliD_[Peritrichous_flagella_(VF1154)_-_Motility_(VFC0204)]_[Escherichia_coli_O157:H7_str._EDL933]	VFG043101(gb|WP_001087467)_(fliA)_RNA_polymerase_sigma_factor_FliA_[Peritrichous_flagella_(VF1154)_-_Motility_(VFC0204)]_[Escherichia_coli_O157:H7_str._EDL933]	VFG043100(gb|WP_001302103)_(fliZ)_flagella_biosynthesis_regulatory_protein_FliZ_[Peritrichous_flagella_(VF1154)_-_Motility_(VFC0204)]_[Escherichia_coli_O157:H7_str._EDL933]	VFG043099(gb|WP_001302033)_(tcyJ)_cystine_ABC_transporter_substrate-binding_protein_[Peritrichous_flagella_(VF1154)_-_Motility_(VFC0204)]_[Escherichia_coli_O157:H7_str._EDL933]	VFG048990(gb|WP_001741945)_(galF)_GalU_regulator_GalF_[Capsule_(VF0560)_-_Immune_modulation_(VFC0258)]_[Klebsiella_pneumoniae_subsp._pneumoniae_NTUH-K2044]	VFG019017(gb|WP_012304486)_(cpsG)_phosphomannomutase_CpsG_[O-antigen_(VF0392)_-_Immune_modulation_(VFC0258)]_[Yersinia_pseudotuberculosis_YPIII]	VFG048868(gb|WP_014907228)_(A79E_RS08235)_GDP-L-fucose_synthase_[Capsule_(VF0560)_-_Immune_modulation_(VFC0258)]_[Klebsiella_pneumoniae_subsp._pneumoniae_1084]
SRS9240596	SRS9240596__scaffolds_filtered_filtered2.fasta	SAMN19777151	SRS9240596	NJ	IMT38701	P5	Germany	Pig	Healthy	2016	VFG045865(gb|WP_000750284)_(elfA)_fimbrial_protein_[E.coli_laminin-binding_fimbriae_(ELF)_(VF1140)_-_Adherence_(VFC0001)]_[Escherichia_coli_O103:H2_str._12009]	VFG045887(gb|WP_000845152)_(elfD)_molecular_chaperone_[E.coli_laminin-binding_fimbriae_(ELF)_(VF1140)_-_Adherence_(VFC0001)]_[Escherichia_coli_O103:H2_str._12009]	VFG045904(gb|WP_000286318)_(elfC)_fimbrial_biogenesis_usher_protein_[E.coli_laminin-binding_fimbriae_(ELF)_(VF1140)_-_Adherence_(VFC0001)]_[Escherichia_coli_O111:H-_str._11128]	VFG045923(gb|WP_001165655)_(elfG)_fimbrial_protein_[E.coli_laminin-binding_fimbriae_(ELF)_(VF1140)_-_Adherence_(VFC0001)]_[Escherichia_coli_O103:H2_str._12009]	VFG042402(gb|WP_077626202)_(ycbU)_fimbrial_protein_[E.coli_laminin-binding_fimbriae_(ELF)_(VF1140)_-_Adherence_(VFC0001)]_[Escherichia_coli_O157:H7_str._EDL933]	VFG042403(gb|WP_000919494)_(ycbV)_type_1_fimbrial_protein_[E.coli_laminin-binding_fimbriae_(ELF)_(VF1140)_-_Adherence_(VFC0001)]_[Escherichia_coli_O157:H7_str._EDL933]	VFG043544(gb|WP_000750416)_(ompA)_porin_OmpA_[Z1307_(VF1158)_-_Adherence_(VFC0001)]_[Escherichia_coli_O157:H7_str._EDL933]	VFG048984(gb|WP_015958713)_(KPN_RS13510)_polysaccharide_export_protein_[Capsule_(VF0560)_-_Immune_modulation_(VFC0258)]_[Klebsiella_pneumoniae_subsp._pneumoniae_MGH_78578]	VFG004269(gb|WP_001540414)_(stcC)_fimbrial_biogenesis_outer_membrane_usher_protein_[Stc_(VF0955)_-_Adherence_(VFC0001)]_[Salmonella_enterica_subsp._enterica_serovar_Choleraesuis_str._SC-B67]	VFG048885(gb|WP_014907227)_(gmd)_GDP-mannose_4,6-dehydratase_[Capsule_(VF0560)_-_Immune_modulation_(VFC0258)]_[Klebsiella_pneumoniae_subsp._pneumoniae_NTUH-K2044]	VFG048868(gb|WP_014907228)_(A79E_RS08235)_GDP-L-fucose_synthase_[Capsule_(VF0560)_-_Immune_modulation_(VFC0258)]_[Klebsiella_pneumoniae_subsp._pneumoniae_1084]	VFG049042(gb|WP_012967600)_(rfbK2)_O9_family_phosphomannomutase_RfbK2_[LPS_(VF0561)_-_Immune_modulation_(VFC0258)]_[Klebsiella_variicola_At-22]	VFG048990(gb|WP_001741945)_(galF)_GalU_regulator_GalF_[Capsule_(VF0560)_-_Immune_modulation_(VFC0258)]_[Klebsiella_pneumoniae_subsp._pneumoniae_NTUH-K2044]	VFG007659(gb|WP_011261022)_(rmlB)_dTDP-glucose_4,6-dehydratase_[Capsular_polysaccharide_(VF0624)_-_Immune_modulation_(VFC0258)]_[Vibrio_fischeri_ES114]	VFG005898(gb|WP_002904719)_(rfbA)_glucose-1-phosphate_thymidylyltransferase_RfbA_[Capsule_(VF0144)_-_Immune_modulation_(VFC0258)]_[Streptococcus_sanguinis_SK36]	VFG048959(gb|WP_020956638)_(gndA)_NADP-dependent_phosphogluconate_dehydrogenase_[Capsule_(VF0560)_-_Immune_modulation_(VFC0258)]_[Klebsiella_pneumoniae_JM45]	VFG048796(gb|WP_015958696)_(ugd)_UDP-glucose_6-dehydrogenase_[Capsule_(VF0560)_-_Immune_modulation_(VFC0258)]_[Klebsiella_pneumoniae_subsp._pneumoniae_MGH_78578]	VFG049098(gb|WP_014838941)_(A225_RS19005)_NAD-dependent_epimerase_[LPS_(VF0561)_-_Immune_modulation_(VFC0258)]_[Klebsiella_oxytoca_E718]	VFG013348(gb|WP_012054583)_(galU)_glucosephosphate_uridylyltransferase_[LOS_(VF0044)_-_Immune_modulation_(VFC0258)]_[Haemophilus_influenzae_PittEE]	VFG013466(gb|WP_005654784)_(kdsA)_2-dehydro-3-deoxyphosphooctonate_aldolase_[LOS_(VF0044)_-_Immune_modulation_(VFC0258)]_[Haemophilus_influenzae_86-028NP]	VFG036051(gb|WP_001336523)_(hlyE/clyA)_hemolysin_HlyE_[Hemolysin/cytolysin_A_(VF1134)_-_Exotoxin_(VFC0235)]_[Escherichia_coli_O111:H-_str._11128]	VFG045827(gb|WP_085961352)_(hlyE/clyA)_hemolysin_E_[Hemolysin/cytolysin_A_(VF1134)_-_Exotoxin_(VFC0235)]_[Escherichia_coli_O25b:H4-ST131]	VFG000475(gb|NP_460201)_(phoP)_response_regulator_in_two-component_regulatory_system_with_PhoQ_[PhoPQ_(VF0111)_-_Regulation_(VFC0301)]_[Salmonella_enterica_subsp._enterica_serovar_Typhimurium_str._LT2]	VFG021077(gb|WP_001031685)_(phoQ)_two-component_system_sensor_histidine_kinase_PhoQ_[PhoPQ_(VF0111)_-_Regulation_(VFC0301)]_[Salmonella_enterica_subsp._enterica_serovar_Agona_str._SL483]	VFG038840(gb|WP_005300916)_(flmH)_short_chain_dehydrogenase/reductase_family_oxidoreductase_[Polar_flagella_(VF0473)_-_Motility_(VFC0204)]_[Aeromonas_hydrophila_ML09-119]	VFG043084(gb|WP_001212790)_(flgL)_flagellar_hook-associated_protein_FlgL_[Peritrichous_flagella_(VF1154)_-_Motility_(VFC0204)]_[Escherichia_coli_O157:H7_str._EDL933]	VFG043083(gb|WP_000096470)_(flgK)_flagellar_hook-associated_protein_FlgK_[Peritrichous_flagella_(VF1154)_-_Motility_(VFC0204)]_[Escherichia_coli_O157:H7_str._EDL933]	VFG043082(gb|WP_001301817)_(flgJ)_flagellar_assembly_peptidoglycan_hydrolase_FlgJ_[Peritrichous_flagella_(VF1154)_-_Motility_(VFC0204)]_[Escherichia_coli_O157:H7_str._EDL933]	VFG043081(gb|WP_000589319)_(flgI)_flagellar_basal_body_P-ring_protein_FlgI_[Peritrichous_flagella_(VF1154)_-_Motility_(VFC0204)]_[Escherichia_coli_O157:H7_str._EDL933]	VFG043080(gb|WP_001295442)_(flgH)_flagellar_basal_body_L-ring_protein_FlgH_[Peritrichous_flagella_(VF1154)_-_Motility_(VFC0204)]_[Escherichia_coli_O157:H7_str._EDL933]	VFG043079(gb|WP_000625837)_(flgG)_flagellar_basal-body_rod_protein_FlgG_[Peritrichous_flagella_(VF1154)_-_Motility_(VFC0204)]_[Escherichia_coli_O157:H7_str._EDL933]	VFG043078(gb|WP_000349287)_(flgF)_flagellar_basal-body_rod_protein_FlgF_[Peritrichous_flagella_(VF1154)_-_Motility_(VFC0204)]_[Escherichia_coli_O157:H7_str._EDL933]	VFG043077(gb|WP_000885860)_(flgE)_flagellar_hook_protein_FlgE_[Peritrichous_flagella_(VF1154)_-_Motility_(VFC0204)]_[Escherichia_coli_O157:H7_str._EDL933]	VFG043076(gb|WP_000020482)_(flgD)_flagellar_hook_assembly_protein_FlgD_[Peritrichous_flagella_(VF1154)_-_Motility_(VFC0204)]_[Escherichia_coli_O157:H7_str._EDL933]	VFG043075(gb|WP_001196460)_(flgC)_flagellar_basal_body_rod_protein_FlgC_[Peritrichous_flagella_(VF1154)_-_Motility_(VFC0204)]_[Escherichia_coli_O157:H7_str._EDL933]	VFG043074(gb|WP_000884708)_(flgB)_flagellar_basal_body_rod_protein_FlgB_[Peritrichous_flagella_(VF1154)_-_Motility_(VFC0204)]_[Escherichia_coli_O157:H7_str._EDL933]	VFG043073(gb|WP_000879706)_(flgA)_flagellar_basal_body_P-ring_formation_protein_FlgA_[Peritrichous_flagella_(VF1154)_-_Motility_(VFC0204)]_[Escherichia_coli_O157:H7_str._EDL933]	VFG043020(gb|NP_460143)_(flgM)_anti-sigma-28_factor_FlgM_[Peritrichous_flagella_(VF0967)_-_Motility_(VFC0204)]_[Salmonella_enterica_subsp._enterica_serovar_Typhimurium_str._LT2]	VFG043072(gb|WP_000197360)_(flgN)_flagella_biosynthesis_chaperone_FlgN_[Peritrichous_flagella_(VF1154)_-_Motility_(VFC0204)]_[Escherichia_coli_O157:H7_str._EDL933]
[truncated: 277 more columns]
