# Supplementary material for: Impact of ceftiofur administration and Escherichia coli inoculation on the calf fecal microbiome
Source: mSystems. 2026 Jun 9;11(7):e00501-26. doi: 10.1128/msystems.00501-26 (PMC13386986; doi:10.1128/msystems.00501-26)
Supplement: Table S2 — Sample metadata. [file msystems.00501-26-s0008.xlsx]

## Sheet: Sheet1
sample name	dtu_nr	animal code	sampling date (dd.mm.yyyy)	sample date code	antibiotic	group/cocktail	seq1	seq2	Notes
DTU_2023_1030000_1_MG_899_24082020_S0_L001	1030000	899	24.08.2020	d-01	ctrl	NJ	S0	L001	Used for Analysis and MAG database construction
DTU_2023_1030005_1_MG_901_24082020_S106_L005	1030005	901	24.08.2020	d-01	ctrl	NJ	S106	L005	Used for Analysis and MAG database construction
DTU_2023_1030010_1_MG_903_24082020_S0_L001	1030010	903	24.08.2020	d-01	ctrl	NJ	S0	L001	Used for Analysis and MAG database construction
DTU_2023_1030015_1_MG_904_24082020_S0_L001	1030015	904	24.08.2020	d-01	ceftiofur	NJ	S0	L001	Used for Analysis and MAG database construction
DTU_2023_1030020_1_MG_915_24082020_S0_L001	1030020	915	24.08.2020	d-01	ceftiofur	NJ	S0	L001	Used for Analysis and MAG database construction
DTU_2023_1030025_1_MG_916_24082020_S107_L005	1030025	916	24.08.2020	d-01	ctrl	NJ	S107	L005	Used for Analysis and MAG database construction
DTU_2023_1030030_1_MG_926_24082020_S0_L001	1030030	926	24.08.2020	d-01	ceftiofur	NJ	S0	L001	Used for Analysis and MAG database construction
DTU_2023_1030035_1_MG_929_24082020_S226_L008	1030035	929	24.08.2020	d-01	ctrl	NJ	S226	L008	Used for Analysis and MAG database construction
DTU_2023_1030040_1_MG_930_24082020_S172_L007	1030040	930	24.08.2020	d-01	ceftiofur	NJ	S172	L007	Used for Analysis and MAG database construction
DTU_2023_1030045_1_MG_932_24082020_S0_L001	1030045	932	24.08.2020	d-01	ceftiofur	NJ	S0	L001	Used for Analysis and MAG database construction
DTU_2023_1030001_1_MG_899_30082020_S18_L001	1030001	899	30.08.2020	d05	ctrl	NJ	S18	L001	Used for Analysis and MAG database construction
DTU_2023_1030006_1_MG_901_30082020_S127_L005	1030006	901	30.08.2020	d05	ctrl	NJ	S127	L005	Used for Analysis and MAG database construction
DTU_2023_1030011_1_MG_903_30082020_S0_L001	1030011	903	30.08.2020	d05	ctrl	NJ	S0	L001	Used for Analysis and MAG database construction
DTU_2023_1030016_1_MG_904_30082020_S130_L005	1030016	904	30.08.2020	d05	ceftiofur	NJ	S130	L005	Used for Analysis and MAG database construction
DTU_2023_1030021_1_MG_915_30082020_S45_L002	1030021	915	30.08.2020	d05	ceftiofur	NJ	S45	L002	Used for Analysis and MAG database construction
DTU_2023_1030026_1_MG_916_30082020_S0_L001	1030026	916	30.08.2020	d05	ctrl	NJ	S0	L001	Used for Analysis and MAG database construction
DTU_2023_1030031_1_MG_926_30082020_S0_L001	1030031	926	30.08.2020	d05	ceftiofur	NJ	S0	L001	Used for Analysis and MAG database construction
DTU_2023_1030036_1_MG_929_30082020_S0_L001	1030036	929	30.08.2020	d05	ctrl	NJ	S0	L001	Used for Analysis and MAG database construction
DTU_2023_1030041_1_MG_930_30082020_S47_L002	1030041	930	30.08.2020	d05	ceftiofur	NJ	S47	L002	Used for Analysis and MAG database construction
DTU_2023_1030046_1_MG_932_30082020_S0_L001	1030046	932	30.08.2020	d05	ceftiofur	NJ	S0	L001	Used for Analysis and MAG database construction
DTU_2023_1030004_1_MG_899_29092020_S63_L003	1030004	899	29.09.2020	d35	ctrl	NJ	S63	L003	Used for Analysis and MAG database construction
DTU_2023_1030009_1_MG_901_29092020_S6_L001	1030009	901	29.09.2020	d35	ctrl	NJ	S6	L001	Used for Analysis and MAG database construction
DTU_2023_1030014_1_MG_903_29092020_S129_L005	1030014	903	29.09.2020	d35	ctrl	NJ	S129	L005	Used for Analysis and MAG database construction
DTU_2023_1030019_1_MG_904_29092020_S0_L001	1030019	904	29.09.2020	d35	ceftiofur	NJ	S0	L001	Used for Analysis and MAG database construction
DTU_2023_1030024_1_MG_915_29092020_S0_L001	1030024	915	29.09.2020	d35	ceftiofur	NJ	S0	L001	Used for Analysis and MAG database construction
DTU_2023_1030029_1_MG_916_29092020_S0_L001	1030029	916	29.09.2020	d35	ctrl	NJ	S0	L001	Used for Analysis and MAG database construction
DTU_2023_1030034_1_MG_926_29092020_S132_L005	1030034	926	29.09.2020	d35	ceftiofur	NJ	S132	L005	Used for Analysis and MAG database construction
DTU_2023_1030039_1_MG_929_29092020_S0_L001	1030039	929	29.09.2020	d35	ctrl	NJ	S0	L001	Used for Analysis and MAG database construction
DTU_2023_1030044_1_MG_930_29092020_S0_L001	1030044	930	29.09.2020	d35	ceftiofur	NJ	S0	L001	Used for Analysis and MAG database construction
DTU_2023_1030049_1_MG_932_29092020_S0_L001	1030049	932	29.09.2020	d35	ceftiofur	NJ	S0	L001	Used for Analysis and MAG database construction
DTU_2023_1030003_1_MG_899_21092020_S196_L007	1030003	899	21.09.2020	d27	ctrl	NJ	S196	L007	Used for Analysis and MAG database construction
DTU_2023_1030008_1_MG_901_21092020_S0_L001	1030008	901	21.09.2020	d27	ctrl	NJ	S0	L001	Used for Analysis and MAG database construction
DTU_2023_1030013_1_MG_903_21092020_S0_L001	1030013	903	21.09.2020	d27	ctrl	NJ	S0	L001	Used for Analysis and MAG database construction
DTU_2023_1030018_1_MG_904_21092020_S44_L002	1030018	904	21.09.2020	d27	ceftiofur	NJ	S44	L002	Used for Analysis and MAG database construction
DTU_2023_1030023_1_MG_915_21092020_S131_L005	1030023	915	21.09.2020	d27	ceftiofur	NJ	S131	L005	Used for Analysis and MAG database construction
DTU_2023_1030028_1_MG_916_21092020_S0_L001	1030028	916	21.09.2020	d27	ctrl	NJ	S0	L001	Used for Analysis and MAG database construction
DTU_2023_1030033_1_MG_926_21092020_S46_L002	1030033	926	21.09.2020	d27	ceftiofur	NJ	S46	L002	Used for Analysis and MAG database construction
DTU_2023_1030038_1_MG_929_21092020_S64_L003	1030038	929	21.09.2020	d27	ctrl	NJ	S64	L003	Used for Analysis and MAG database construction
DTU_2023_1030043_1_MG_930_21092020_S200_L007	1030043	930	21.09.2020	d27	ceftiofur	NJ	S200	L007	Used for Analysis and MAG database construction
DTU_2023_1030048_1_MG_932_21092020_S228_L008	1030048	932	21.09.2020	d27	ceftiofur	NJ	S228	L008	Used for Analysis and MAG database construction
DTU_2023_1030002_1_MG_899_07092020_S0_L001	1030002	899	07.09.2020	d13	ctrl	NJ	S0	L001	Used for Analysis and MAG database construction
DTU_2023_1030007_1_MG_901_07092020_S0_L001	1030007	901	07.09.2020	d13	ctrl	NJ	S0	L001	Used for Analysis and MAG database construction
DTU_2023_1030012_1_MG_903_07092020_S7_L001	1030012	903	07.09.2020	d13	ctrl	NJ	S7	L001	Used for Analysis and MAG database construction
DTU_2023_1030017_1_MG_904_07092020_S0_L001	1030017	904	07.09.2020	d13	ceftiofur	NJ	S0	L001	Used for Analysis and MAG database construction
DTU_2023_1030022_1_MG_915_07092020_S0_L001	1030022	915	07.09.2020	d13	ceftiofur	NJ	S0	L001	Used for Analysis and MAG database construction
DTU_2023_1030027_1_MG_916_07092020_S20_L001	1030027	916	07.09.2020	d13	ctrl	NJ	S20	L001	Used for Analysis and MAG database construction
DTU_2023_1030032_1_MG_926_07092020_S0_L001	1030032	926	07.09.2020	d13	ceftiofur	NJ	S0	L001	Used for Analysis and MAG database construction
DTU_2023_1030037_1_MG_929_07092020_S227_L008	1030037	929	07.09.2020	d13	ctrl	NJ	S227	L008	Used for Analysis and MAG database construction
DTU_2023_1030042_1_MG_930_07092020_S160_L006	1030042	930	07.09.2020	d13	ceftiofur	NJ	S160	L006	Used for Analysis and MAG database construction
DTU_2023_1030047_1_MG_932_07092020_S0_L001	1030047	932	07.09.2020	d13	ceftiofur	NJ	S0	L001	Used for Analysis and MAG database construction
DTU_2023_1030050_1_MG_107_09112020_S0_L001	1030050	107	9.11.2020	d-01	ceftiofur	GWAS	S0	L001	Used for MAG database construction only
DTU_2023_1030053_1_MG_114_09112020_S0_L001	1030053	114	9.11.2020	d-01	ceftiofur	GWAS	S0	L001	Used for MAG database construction only
DTU_2023_1030056_1_MG_115_09112020_S66_L003	1030056	115	9.11.2020	d-01	ctrl	GWAS	S66	L003	Used for MAG database construction only
DTU_2023_1030059_1_MG_117_09112020_S0_L001	1030059	117	9.11.2020	d-01	ctrl	GWAS	S0	L001	Used for MAG database construction only
DTU_2023_1030062_1_MG_118_09112020_S0_L001	1030062	118	9.11.2020	d-01	ceftiofur	GWAS	S0	L001	Used for MAG database construction only
DTU_2023_1030065_1_MG_120_09112020_S23_L001	1030065	120	9.11.2020	d-01	ctrl	GWAS	S23	L001	Used for MAG database construction only
DTU_2023_1030068_1_MG_121_09112020_S0_L001	1030068	121	9.11.2020	d-01	ctrl	GWAS	S0	L001	Used for MAG database construction only
DTU_2023_1030071_1_MG_123_09112020_S70_L003	1030071	123	9.11.2020	d-01	ctrl	GWAS	S70	L003	Used for MAG database construction only
DTU_2023_1030074_1_MG_127_09112020_S133_L005	1030074	127	9.11.2020	d-01	ceftiofur	GWAS	S133	L005	Used for MAG database construction only
DTU_2023_1030051_1_MG_107_16112020_S0_L001	1030051	107	16.11.2020	d06	ceftiofur	GWAS	S0	L001	Used for MAG database construction only
DTU_2023_1030054_1_MG_114_16112020_S0_L001	1030054	114	16.11.2020	d06	ceftiofur	GWAS	S0	L001	Used for MAG database construction only
DTU_2023_1030057_1_MG_115_16112020_S66_L003	1030057	115	16.11.2020	d06	ctrl	GWAS	S66	L003	Used for MAG database construction only
DTU_2023_1030060_1_MG_117_16112020_S0_L001	1030060	117	16.11.2020	d06	ctrl	GWAS	S0	L001	Used for MAG database construction only
DTU_2023_1030063_1_MG_118_16112020_S0_L001	1030063	118	16.11.2020	d06	ceftiofur	GWAS	S0	L001	Used for MAG database construction only
DTU_2023_1030066_1_MG_120_16112020_S69_L003	1030066	120	16.11.2020	d06	ctrl	GWAS	S69	L003	Used for MAG database construction only
DTU_2023_1030069_1_MG_121_16112020_S50_L002	1030069	121	16.11.2020	d06	ctrl	GWAS	S50	L002	Used for MAG database construction only
DTU_2023_1030072_1_MG_123_16112020_S11_L001	1030072	123	16.11.2020	d06	ctrl	GWAS	S11	L001	Used for MAG database construction only
DTU_2023_1030075_1_MG_127_16112020_S68_L003	1030075	127	16.11.2020	d06	ceftiofur	GWAS	S68	L003	Used for MAG database construction only
DTU_2023_1030052_1_MG_107_23112020_S0_L001	1030052	107	23.11.2020	d13	ceftiofur	GWAS	S0	L001	Used for MAG database construction only
DTU_2023_1030055_1_MG_114_23112020_S0_L001	1030055	114	23.11.2020	d13	ceftiofur	GWAS	S0	L001	Used for MAG database construction only
DTU_2023_1030058_1_MG_115_23112020_S0_L001	1030058	115	23.11.2020	d13	ctrl	GWAS	S0	L001	Used for MAG database construction only
DTU_2023_1030061_1_MG_117_23112020_S161_L006	1030061	117	23.11.2020	d13	ctrl	GWAS	S161	L006	Used for MAG database construction only
DTU_2023_1030064_1_MG_118_23112020_S0_L001	1030064	118	23.11.2020	d13	ceftiofur	GWAS	S0	L001	Used for MAG database construction only
DTU_2023_1030067_1_MG_120_23112020_S0_L001	1030067	120	23.11.2020	d13	ctrl	GWAS	S0	L001	Used for MAG database construction only
DTU_2023_1030070_1_MG_121_23112020_S0_L001	1030070	121	23.11.2020	d13	ctrl	GWAS	S0	L001	Used for MAG database construction only
DTU_2023_1030073_1_MG_123_23112020_S0_L001	1030073	123	23.11.2020	d13	ctrl	GWAS	S0	L001	Used for MAG database construction only
DTU_2023_1030076_1_MG_127_23112020_S0_L001	1030076	127	23.11.2020	d13	ceftiofur	GWAS	S0	L001	Used for MAG database construction only
