# Supplementary material for: Impact of ceftiofur administration and Escherichia coli inoculation on the calf fecal microbiome
Source: mSystems. 2026 Jun 9;11(7):e00501-26. doi: 10.1128/msystems.00501-26 (PMC13386986; doi:10.1128/msystems.00501-26)
Supplement: Table S3 — MAGs. [file msystems.00501-26-s0009.xlsx]

## Sheet: Sheet1
querry	superkingdom	phylum	class	order	family	genus	species	Best_ID	completeness	contamination
DTU_2023_1030048_1_MG_932_21092020_S228_L008bin9	Bacteria	Bacteroidota	Bacteroidia	Bacteroidales	Paludibacteraceae	UBA4363	UBA4363 sp017937025	UBA4363 sp017937025	100	0.268817
DTU_2023_1030054_1_MG_114_16112020_S0_L001bin150	Bacteria	Bacteroidota	Bacteroidia	Bacteroidales	Paludibacteraceae	UBA4363	UBA4363 sp017937025	UBA4363 sp017937025	100	0.268817
DTU_2023_1030056_1_MG_115_09112020_S66_L003bin92	Bacteria	Bacteroidota	Bacteroidia	Bacteroidales	Paludibacteraceae	UBA4363	UBA4363 sp017937025	UBA4363 sp017937025	100	0.268817
DTU_2023_1030060_1_MG_117_16112020_S0_L001bin1	Bacteria	Bacteroidota	Bacteroidia	Bacteroidales	Paludibacteraceae	UBA4363	UBA4363 sp017937025	UBA4363 sp017937025	100	0.268817
DTU_2023_1030067_1_MG_120_23112020_S0_L001bin106	Bacteria	Bacteroidota	Bacteroidia	Bacteroidales	Paludibacteraceae	UBA4363	UBA4363 sp017937025	UBA4363 sp017937025	100	0.268817
DTU_2023_1030072_1_MG_123_16112020_S11_L001bin192	Bacteria	Bacteroidota	Bacteroidia	Bacteroidales	Paludibacteraceae	UBA4363	UBA4363 sp017937025	UBA4363 sp017937025	100	0.268817
DTU_2023_1030010_1_MG_903_24082020_S0_L001bin29	Bacteria	Proteobacteria	Gammaproteobacteria	Enterobacterales	Enterobacteriaceae	Escherichia	NA	Escherichia	99.9669	0.235615
DTU_2023_1030010_1_MG_903_24082020_S0_L001bin128	Bacteria	Fibrobacterota	Fibrobacteria	Fibrobacterales	Fibrobacteraceae	Fibrobacter	Fibrobacter sp900143055	Fibrobacter sp900143055	99.9354	0
DTU_2023_1030050_1_MG_107_09112020_S0_L001bin46	Bacteria	Bacteroidota	Bacteroidia	Bacteroidales	Paludibacteraceae	UBA4363	UBA4363 sp017937025	UBA4363 sp017937025	99.7312	0.268817
DTU_2023_1030054_1_MG_114_16112020_S0_L001bin64	Bacteria	Bacteroidota	Bacteroidia	Bacteroidales	Tannerellaceae	Parabacteroides	Parabacteroides sp900770835	Parabacteroides sp900770835	99.6154	0.128205
DTU_2023_1030043_1_MG_930_21092020_S200_L007bin71	Bacteria	Bacteroidota	Bacteroidia	Bacteroidales	Rikenellaceae	Alistipes	Alistipes sp017437045	Alistipes sp017437045	99.5192	1.44231
DTU_2023_1030033_1_MG_926_21092020_S46_L002bin120	Bacteria	Bacteroidota	Bacteroidia	Bacteroidales	Rikenellaceae	Alistipes	Alistipes sp017437045	Alistipes sp017437045	99.4712	1.62927
DTU_2023_1030017_1_MG_904_07092020_S0_L001bin13	Bacteria	Firmicutes_A	Clostridia	Lachnospirales	Lachnospiraceae	Acetatifactor	NA	Acetatifactor	99.4253	2.78213
DTU_2023_1030014_1_MG_903_29092020_S129_L005bin124	NA	NA	NA	NA	NA	NA	NA	NA	99.3289	0
DTU_2023_1030015_1_MG_904_24082020_S0_L001bin16	Bacteria	Firmicutes_A	Clostridia	Lachnospirales	Lachnospiraceae	CAG-127	CAG-127 sp015057525	CAG-127 sp015057525	99.3289	2.68456
DTU_2023_1030023_1_MG_915_21092020_S131_L005bin110	NA	NA	NA	NA	NA	NA	NA	NA	99.3289	0
DTU_2023_1030026_1_MG_916_30082020_S0_L001bin67	Bacteria	Firmicutes_A	Clostridia	NA	NA	NA	NA	Clostridia	99.3289	0.671141
DTU_2023_1030027_1_MG_916_07092020_S20_L001bin141	Bacteria	Firmicutes_A	Clostridia	Lachnospirales	Lachnospiraceae	CAG-127	CAG-127 sp017625815	CAG-127 sp017625815	99.3289	0
DTU_2023_1030028_1_MG_916_21092020_S0_L001bin32	Bacteria	Firmicutes_A	Clostridia	Lachnospirales	Lachnospiraceae	CAG-127	CAG-127 sp015057555	CAG-127 sp015057555	99.3289	0
DTU_2023_1030037_1_MG_929_07092020_S227_L008bin85	Bacteria	Firmicutes_A	Clostridia	Lachnospirales	Lachnospiraceae	CAG-127	CAG-127 sp017625815	CAG-127 sp017625815	99.3289	0
DTU_2023_1030039_1_MG_929_29092020_S0_L001bin41	NA	NA	NA	NA	NA	NA	NA	NA	99.3289	0
DTU_2023_1030051_1_MG_107_16112020_S0_L001bin113	Bacteria	Firmicutes_A	Clostridia	Lachnospirales	Lachnospiraceae	CAG-127	CAG-127 sp015057525	CAG-127 sp015057525	99.3289	0
DTU_2023_1030054_1_MG_114_16112020_S0_L001bin75	Bacteria	Firmicutes_A	Clostridia	Lachnospirales	Lachnospiraceae	CAG-632	CAG-632 sp017461045	CAG-632 sp017461045	99.3289	1.34228
DTU_2023_1030067_1_MG_120_23112020_S0_L001bin49	Bacteria	Firmicutes_A	Clostridia	Lachnospirales	Lachnospiraceae	CAG-127	CAG-127 sp015057525	CAG-127 sp015057525	99.2869	0
DTU_2023_1030040_1_MG_930_24082020_S172_L007bin23	Bacteria	Firmicutes_A	Clostridia	Christensenellales	CAG-74	Limiplasma	Limiplasma sp015056145	Limiplasma sp015056145	99.1935	2.29106
DTU_2023_1030074_1_MG_127_09112020_S133_L005bin127	Bacteria	Campylobacterota	Campylobacteria	Campylobacterales	Campylobacteraceae	Campylobacter	Campylobacter sp017646085	Campylobacter sp017646085	99.139	0.0527148
DTU_2023_1030002_1_MG_899_07092020_S0_L001bin59	Bacteria	Firmicutes_A	Clostridia	Oscillospirales	Acutalibacteraceae	Ruminococcus_E	NA	Ruminococcus_E	99.1051	1.00671
DTU_2023_1030026_1_MG_916_30082020_S0_L001bin163	Bacteria	Firmicutes_A	Clostridia	Lachnospirales	Lachnospiraceae	SIG307	SIG307 sp017463035	SIG307 sp017463035	99.1051	3.60039
DTU_2023_1030063_1_MG_118_16112020_S0_L001bin155	Bacteria	Bacteroidota	Bacteroidia	Bacteroidales	Bacteroidaceae	Prevotella	Prevotella sp900320445	Prevotella sp900320445	99.0741	0.246914
DTU_2023_1030001_1_MG_899_30082020_S18_L001bin127	Bacteria	Bacteroidota	Bacteroidia	Bacteroidales	Muribaculaceae	UBA7173	UBA7173 sp905207535	UBA7173 sp905207535	99.0566	0.125786
DTU_2023_1030047_1_MG_932_07092020_S0_L001bin146	Bacteria	Firmicutes	Bacilli	Erysipelotrichales	Erysipelotrichaceae	RGIG1896	RGIG1896 sp017560205	RGIG1896 sp017560205	99.0476	2.18615
DTU_2023_1030034_1_MG_926_29092020_S132_L005bin20	Bacteria	Bacteroidota	Bacteroidia	Bacteroidales	Rikenellaceae	Alistipes	Alistipes sp017555105	Alistipes sp017555105	99.0385	0.961538
DTU_2023_1030044_1_MG_930_29092020_S0_L001bin52	Bacteria	Bacteroidota	Bacteroidia	Bacteroidales	Rikenellaceae	Alistipes	Alistipes sp017555105	Alistipes sp017555105	99.0385	0.961538
DTU_2023_1030052_1_MG_107_23112020_S0_L001bin135	Bacteria	Bacteroidota	Bacteroidia	Bacteroidales	Rikenellaceae	Alistipes	Alistipes sp017624955	Alistipes sp017624955	99.0385	0.961538
DTU_2023_1030052_1_MG_107_23112020_S0_L001bin99	Bacteria	Bacteroidota	Bacteroidia	Bacteroidales	Rikenellaceae	Alistipes	Alistipes sp900768015	Alistipes sp900768015	99.0385	0
DTU_2023_1030073_1_MG_123_23112020_S0_L001bin12	Bacteria	Bacteroidota	Bacteroidia	Bacteroidales	Rikenellaceae	Alistipes	NA	Alistipes	99.0385	1.44231
DTU_2023_1030018_1_MG_904_21092020_S44_L002bin34	Bacteria	Actinobacteriota	Actinomycetia	Actinomycetales	Bifidobacteriaceae	Bifidobacterium	Bifidobacterium merycicum	Bifidobacterium merycicum	99.0015	1.15646
DTU_2023_1030064_1_MG_118_23112020_S0_L001bin131	Bacteria	Bacteroidota	Bacteroidia	Bacteroidales	Paludibacteraceae	UBA4363	UBA4363 sp017937025	UBA4363 sp017937025	98.9247	0.806452
DTU_2023_1030070_1_MG_121_23112020_S0_L001bin140	Bacteria	Firmicutes_A	Clostridia	Christensenellales	CAG-74	Limiplasma	NA	Limiplasma	98.9247	1.07527
DTU_2023_1030073_1_MG_123_23112020_S0_L001bin65	Bacteria	Bacteroidota	Bacteroidia	Bacteroidales	Paludibacteraceae	UBA4363	UBA4363 sp017937025	UBA4363 sp017937025	98.9247	0.268817
DTU_2023_1030068_1_MG_121_09112020_S0_L001bin96	Bacteria	Fibrobacterota	Fibrobacteria	Fibrobacterales	Fibrobacteraceae	Fibrobacter	NA	Fibrobacter	98.9011	1.0989
DTU_2023_1030035_1_MG_929_24082020_S226_L008bin130	Bacteria	Spirochaetota	Spirochaetia	Treponematales	Treponemataceae	Treponema_D	Treponema_D sp017392945	Treponema_D sp017392945	98.8983	0.699301
DTU_2023_1030059_1_MG_117_09112020_S0_L001bin107	Bacteria	Bacteroidota	Bacteroidia	Bacteroidales	Bacteroidaceae	Prevotella	Prevotella sp900100635	Prevotella sp900100635	98.8889	0.277778
DTU_2023_1030068_1_MG_121_09112020_S0_L001bin78	Bacteria	Bacteroidota	Bacteroidia	Bacteroidales	Rikenellaceae	Alistipes	Alistipes sp017624955	Alistipes sp017624955	98.8782	0.961538
DTU_2023_1030011_1_MG_903_30082020_S0_L001bin151	Bacteria	Firmicutes_A	Clostridia	Lachnospirales	Lachnospiraceae	Acetatifactor	NA	Acetatifactor	98.8506	2.47039
DTU_2023_1030018_1_MG_904_21092020_S44_L002bin106	Bacteria	Firmicutes_A	Clostridia	Lachnospirales	Lachnospiraceae	UBA3766	NA	UBA3766	98.8506	1.49015
DTU_2023_1030042_1_MG_930_07092020_S160_L006bin74	Bacteria	Firmicutes_A	Clostridia	Lachnospirales	Lachnospiraceae	UBA3766	UBA3766 sp015057025	UBA3766 sp015057025	98.8506	1.18323
DTU_2023_1030064_1_MG_118_23112020_S0_L001bin54	Bacteria	Firmicutes_A	Clostridia	Oscillospirales	Ruminococcaceae	UBA3855	NA	UBA3855	98.8045	0.223714
DTU_2023_1030027_1_MG_916_07092020_S20_L001bin123	Bacteria	Bacteroidota	Bacteroidia	Bacteroidales	Rikenellaceae	Alistipes	Alistipes sp017436185	Alistipes sp017436185	98.7981	0.961538
DTU_2023_1030038_1_MG_929_21092020_S64_L003bin113	Bacteria	Bacteroidota	Bacteroidia	Bacteroidales	Rikenellaceae	Alistipes	Alistipes sp017436185	Alistipes sp017436185	98.7981	0.961538
DTU_2023_1030040_1_MG_930_24082020_S172_L007bin16	Bacteria	Bacteroidota	Bacteroidia	Bacteroidales	Rikenellaceae	Alistipes	Alistipes sp017436185	Alistipes sp017436185	98.7981	0.961538
DTU_2023_1030064_1_MG_118_23112020_S0_L001bin132	Bacteria	Bacteroidota	Bacteroidia	Bacteroidales	Rikenellaceae	Alistipes	Alistipes sp017436185	Alistipes sp017436185	98.7981	0.961538
DTU_2023_1030074_1_MG_127_09112020_S133_L005bin132	Bacteria	Bacteroidota	Bacteroidia	Bacteroidales	Rikenellaceae	Alistipes	Alistipes sp017436185	Alistipes sp017436185	98.7981	0.961538
DTU_2023_1030024_1_MG_915_29092020_S0_L001bin112	Bacteria	Bacteroidota	Bacteroidia	Bacteroidales	Rikenellaceae	Alistipes	Alistipes sp017555105	Alistipes sp017555105	98.75	2.11004
DTU_2023_1030030_1_MG_926_24082020_S0_L001bin148	Bacteria	Bacteroidota	Bacteroidia	Bacteroidales	Rikenellaceae	Alistipes	Alistipes sp017436185	Alistipes sp017436185	98.75	1.38889
DTU_2023_1030002_1_MG_899_07092020_S0_L001bin122	Bacteria	Firmicutes_A	Clostridia	Christensenellales	CAG-74	Limiplasma	Limiplasma sp015056315	Limiplasma sp015056315	98.7253	1.07527
DTU_2023_1030031_1_MG_926_30082020_S0_L001bin114	Bacteria	Bacteroidota	Bacteroidia	Bacteroidales	Rikenellaceae	Alistipes	Alistipes sp017555105	Alistipes sp017555105	98.7179	1.46902
DTU_2023_1030061_1_MG_117_23112020_S161_L006bin131	Bacteria	Bacteroidota	Bacteroidia	Bacteroidales	Bacteroidaceae	Prevotella	Prevotella sp900100635	Prevotella sp900100635	98.7037	3.82716
DTU_2023_1030002_1_MG_899_07092020_S0_L001bin12	Bacteria	Bacteroidota	Bacteroidia	Bacteroidales	Muribaculaceae	CAG-485	CAG-485 sp017547845	CAG-485 sp017547845	98.6792	0.251572
DTU_2023_1030031_1_MG_926_30082020_S0_L001bin17	Bacteria	Bacteroidota	Bacteroidia	Bacteroidales	Rikenellaceae	Alistipes	Alistipes sp017436185	Alistipes sp017436185	98.6699	1.84295
DTU_2023_1030016_1_MG_904_30082020_S130_L005bin31	Bacteria	Firmicutes_A	Clostridia	Lachnospirales	Lachnospiraceae	CAG-632	CAG-632 sp017461045	CAG-632 sp017461045	98.6577	1.6429
DTU_2023_1030031_1_MG_926_30082020_S0_L001bin62	Bacteria	Firmicutes_A	Clostridia	Oscillospirales	Ruminococcaceae	Ruminococcus	Ruminococcus sp015066935	Ruminococcus sp015066935	98.6577	0
DTU_2023_1030032_1_MG_926_07092020_S0_L001bin84	Bacteria	Firmicutes_A	Clostridia	Oscillospirales	Ruminococcaceae	UBA3818	UBA3818 sp017408855	UBA3818 sp017408855	98.6577	0.671141
DTU_2023_1030046_1_MG_932_30082020_S0_L001bin146	NA	NA	NA	NA	NA	NA	NA	NA	98.6577	0
DTU_2023_1030051_1_MG_107_16112020_S0_L001bin103	NA	NA	NA	NA	NA	NA	NA	NA	98.6577	0
DTU_2023_1030059_1_MG_117_09112020_S0_L001bin10	Bacteria	Firmicutes_A	Clostridia	UBA1381	UBA1381	Ornithomonoglobus	Ornithomonoglobus sp017380475	Ornithomonoglobus sp017380475	98.6577	0.671141
DTU_2023_1030060_1_MG_117_16112020_S0_L001bin86	Bacteria	Firmicutes_A	Clostridia	Oscillospirales	Ruminococcaceae	UBA3818	UBA3818 sp017408855	UBA3818 sp017408855	98.6577	3.04111
DTU_2023_1030063_1_MG_118_16112020_S0_L001bin144	NA	NA	NA	NA	NA	NA	NA	NA	98.6577	0
DTU_2023_1030065_1_MG_120_09112020_S23_L001bin128	Bacteria	Firmicutes_A	Clostridia	Oscillospirales	Ruminococcaceae	UBA3818	UBA3818 sp017408855	UBA3818 sp017408855	98.6577	0.671141
DTU_2023_1030007_1_MG_901_07092020_S0_L001bin17	Bacteria	Bacteroidota	Bacteroidia	Bacteroidales	Paludibacteraceae	Enterocola	Enterocola sp017517845	Enterocola sp017517845	98.6559	0.537634
DTU_2023_1030029_1_MG_916_29092020_S0_L001bin123	Bacteria	Bacteroidota	Bacteroidia	Bacteroidales	Paludibacteraceae	Enterocola	Enterocola sp017517845	Enterocola sp017517845	98.6559	0.537634
DTU_2023_1030030_1_MG_926_24082020_S0_L001bin81	NA	NA	NA	NA	NA	NA	NA	NA	98.6559	0.537634
DTU_2023_1030038_1_MG_929_21092020_S64_L003bin144	Bacteria	Bacteroidota	Bacteroidia	Bacteroidales	Paludibacteraceae	Enterocola	Enterocola sp017517845	Enterocola sp017517845	98.6559	0.537634
DTU_2023_1030041_1_MG_930_30082020_S47_L002bin4	Bacteria	Bacteroidota	Bacteroidia	Bacteroidales	Paludibacteraceae	Enterocola	Enterocola sp017517845	Enterocola sp017517845	98.6559	0.537634
DTU_2023_1030042_1_MG_930_07092020_S160_L006bin173	Bacteria	Bacteroidota	Bacteroidia	Bacteroidales	Paludibacteraceae	Enterocola	Enterocola sp017517845	Enterocola sp017517845	98.6559	0.537634
DTU_2023_1030061_1_MG_117_23112020_S161_L006bin43	Bacteria	Bacteroidota	Bacteroidia	Bacteroidales	Paludibacteraceae	UBA1723	NA	UBA1723	98.6559	0.268817
DTU_2023_1030001_1_MG_899_30082020_S18_L001bin215	Bacteria	Bacteroidota	Bacteroidia	Bacteroidales	Rikenellaceae	Alistipes	Alistipes sp017436185	Alistipes sp017436185	98.6485	1.53846
DTU_2023_1030004_1_MG_899_29092020_S63_L003bin52	Bacteria	Actinobacteriota	Actinomycetia	Actinomycetales	Bifidobacteriaceae	Bifidobacterium	Bifidobacterium merycicum	Bifidobacterium merycicum	98.6175	1.55146
DTU_2023_1030045_1_MG_932_24082020_S0_L001bin101	Bacteria	Firmicutes_A	Clostridia	Oscillospirales	Acutalibacteraceae	Ruminococcus_E	Ruminococcus_E sp900316555	Ruminococcus_E sp900316555	98.6018	0.894855
DTU_2023_1030013_1_MG_903_21092020_S0_L001bin151	Bacteria	Firmicutes_A	Clostridia	Christensenellales	CAG-74	Limiplasma	Limiplasma sp017516765	Limiplasma sp017516765	98.5692	1.07527
DTU_2023_1030053_1_MG_114_09112020_S0_L001bin178	Bacteria	Bacteroidota	Bacteroidia	Bacteroidales	Rikenellaceae	Alistipes	Alistipes sp900768015	Alistipes sp900768015	98.5577	0.694444
DTU_2023_1030059_1_MG_117_09112020_S0_L001bin2	Bacteria	Bacteroidota	Bacteroidia	Bacteroidales	Rikenellaceae	Alistipes	Alistipes sp017624955	Alistipes sp017624955	98.5577	1.44231
DTU_2023_1030070_1_MG_121_23112020_S0_L001bin126	Bacteria	Bacteroidota	Bacteroidia	Bacteroidales	Bacteroidaceae	Prevotella	NA	Prevotella	98.5185	0.432099
DTU_2023_1030073_1_MG_123_23112020_S0_L001bin100	Bacteria	Bacteroidota	Bacteroidia	Bacteroidales	Rikenellaceae	Alistipes	Alistipes sp017624955	Alistipes sp017624955	98.5043	0.961538
DTU_2023_1030016_1_MG_904_30082020_S130_L005bin39	Bacteria	Bacteroidota	Bacteroidia	Bacteroidales	Barnesiellaceae	Barnesiella_A	Barnesiella_A sp017561285	Barnesiella_A sp017561285	98.4906	0.188679
DTU_2023_1030022_1_MG_915_07092020_S0_L001bin37	Bacteria	Bacteroidota	Bacteroidia	Bacteroidales	Barnesiellaceae	Barnesiella_A	Barnesiella_A sp017561285	Barnesiella_A sp017561285	98.4906	0
DTU_2023_1030038_1_MG_929_21092020_S64_L003bin84	Bacteria	Bacteroidota	Bacteroidia	Bacteroidales	Muribaculaceae	UBA7173	UBA7173 sp905207535	UBA7173 sp905207535	98.4906	0
DTU_2023_1030044_1_MG_930_29092020_S0_L001bin25	Bacteria	Bacteroidota	Bacteroidia	Bacteroidales	Barnesiellaceae	Barnesiella_A	Barnesiella_A sp017561285	Barnesiella_A sp017561285	98.4906	0
DTU_2023_1030033_1_MG_926_21092020_S46_L002bin138	Bacteria	Bacteroidota	Bacteroidia	Bacteroidales	Rikenellaceae	Alistipes	Alistipes sp017436185	Alistipes sp017436185	98.4829	1.12179
DTU_2023_1030061_1_MG_117_23112020_S161_L006bin89	Bacteria	Firmicutes_A	Clostridia	Oscillospirales	Ruminococcaceae	Ruminococcus	Ruminococcus sp015066935	Ruminococcus sp015066935	98.434	0.0209732
DTU_2023_1030021_1_MG_915_30082020_S45_L002bin104	Bacteria	Bacteroidota	Bacteroidia	Bacteroidales	Barnesiellaceae	Barnesiella_A	Barnesiella_A sp017561285	Barnesiella_A sp017561285	98.4105	0
DTU_2023_1030009_1_MG_901_29092020_S6_L001bin5	Bacteria	Bacteroidota	Bacteroidia	Bacteroidales	Rikenellaceae	Alistipes	Alistipes sp017555105	Alistipes sp017555105	98.3974	1.12179
DTU_2023_1030072_1_MG_123_16112020_S11_L001bin45	Bacteria	Bacteroidota	Bacteroidia	Bacteroidales	Rikenellaceae	Alistipes	Alistipes sp017624955	Alistipes sp017624955	98.3974	1.20192
DTU_2023_1030068_1_MG_121_09112020_S0_L001bin125	Bacteria	Bacteroidota	Bacteroidia	Bacteroidales	Bacteroidaceae	Prevotella	Prevotella sp900100635	Prevotella sp900100635	98.3951	1.38889
DTU_2023_1030019_1_MG_904_29092020_S0_L001bin134	Bacteria	Bacteroidota	Bacteroidia	Bacteroidales	Paludibacteraceae	UBA4363	UBA4363 sp017937025	UBA4363 sp017937025	98.3871	0.268817
DTU_2023_1030023_1_MG_915_21092020_S131_L005bin30	Bacteria	Bacteroidota	Bacteroidia	Bacteroidales	Paludibacteraceae	UBA4363	UBA4363 sp017937025	UBA4363 sp017937025	98.3871	0.806452
DTU_2023_1030024_1_MG_915_29092020_S0_L001bin103	Bacteria	Bacteroidota	Bacteroidia	Bacteroidales	Paludibacteraceae	UBA4363	UBA4363 sp017937025	UBA4363 sp017937025	98.3871	0.268817
DTU_2023_1030055_1_MG_114_23112020_S0_L001bin37	Bacteria	Bacteroidota	Bacteroidia	Bacteroidales	Paludibacteraceae	UBA4363	UBA4363 sp017937025	UBA4363 sp017937025	98.3871	0.268817
DTU_2023_1030067_1_MG_120_23112020_S0_L001bin60	Bacteria	Bacteroidota	Bacteroidia	Bacteroidales	Paludibacteraceae	UBA1723	NA	UBA1723	98.3871	0.537634
DTU_2023_1030050_1_MG_107_09112020_S0_L001bin119	Bacteria	Bacteroidota	Bacteroidia	Bacteroidales	Barnesiellaceae	Barnesiella_A	Barnesiella_A sp017561285	Barnesiella_A sp017561285	98.3648	0.377358
DTU_2023_1030070_1_MG_121_23112020_S0_L001bin143	Bacteria	Fibrobacterota	Fibrobacteria	Fibrobacterales	Fibrobacteraceae	Fibrobacter	NA	Fibrobacter	98.3516	0.549451
DTU_2023_1030031_1_MG_926_30082020_S0_L001bin14	Bacteria	Bacteroidota	Bacteroidia	Bacteroidales	Rikenellaceae	Alistipes	Alistipes sp017437045	Alistipes sp017437045	98.3494	1.86966
DTU_2023_1030067_1_MG_120_23112020_S0_L001bin123	Bacteria	Bacteroidota	Bacteroidia	Bacteroidales	Barnesiellaceae	Barnesiella_A	NA	Barnesiella_A	98.3352	0.377358
DTU_2023_1030008_1_MG_901_21092020_S0_L001bin73	Bacteria	Bacteroidota	Bacteroidia	Bacteroidales	Muribaculaceae	RGIG4079	RGIG4079 sp017424575	RGIG4079 sp017424575	98.3019	0.188679
DTU_2023_1030026_1_MG_916_30082020_S0_L001bin29	Bacteria	Bacteroidota	Bacteroidia	Bacteroidales	Muribaculaceae	CAG-485	CAG-485 sp017547845	CAG-485 sp017547845	98.3019	1.72956
DTU_2023_1030032_1_MG_926_07092020_S0_L001bin132	Bacteria	Bacteroidota	Bacteroidia	Bacteroidales	Muribaculaceae	NA	NA	Muribaculaceae	98.3019	2.64151
DTU_2023_1030049_1_MG_932_29092020_S0_L001bin79	Bacteria	Bacteroidota	Bacteroidia	Bacteroidales	Muribaculaceae	RGIG4079	RGIG4079 sp017424575	RGIG4079 sp017424575	98.3019	0
DTU_2023_1030072_1_MG_123_16112020_S11_L001bin127	NA	NA	NA	NA	NA	NA	NA	NA	98.2998	1.566
DTU_2023_1030007_1_MG_901_07092020_S0_L001bin128	Bacteria	Firmicutes_A	Clostridia	Lachnospirales	Lachnospiraceae	Acetatifactor	NA	Acetatifactor	98.2759	2.3511
DTU_2023_1030076_1_MG_127_23112020_S0_L001bin165	NA	NA	NA	NA	NA	NA	NA	NA	98.2405	1.47116
DTU_2023_1030022_1_MG_915_07092020_S0_L001bin44	Bacteria	Bacteroidota	Bacteroidia	Bacteroidales	Rikenellaceae	Alistipes	Alistipes sp017437045	Alistipes sp017437045	98.2372	2.08333
DTU_2023_1030056_1_MG_115_09112020_S66_L003bin131	Bacteria	Bacteroidota	Bacteroidia	Bacteroidales	Barnesiellaceae	Barnesiella_A	Barnesiella_A sp017561285	Barnesiella_A sp017561285	98.2276	0.566038
DTU_2023_1030035_1_MG_929_24082020_S226_L008bin9	Bacteria	Firmicutes_A	Clostridia	Lachnospirales	Lachnospiraceae	UBA3766	NA	UBA3766	98.1998	1.36015
DTU_2023_1030017_1_MG_904_07092020_S0_L001bin57	NA	NA	NA	NA	NA	NA	NA	NA	98.1893	0.692114
DTU_2023_1030046_1_MG_932_30082020_S0_L001bin7	Bacteria	Bacteroidota	Bacteroidia	Bacteroidales	Barnesiellaceae	Barnesiella_A	Barnesiella_A sp017561285	Barnesiella_A sp017561285	98.1832	4.15094
DTU_2023_1030028_1_MG_916_21092020_S0_L001bin77	Bacteria	Spirochaetota	Spirochaetia	Treponematales	Treponemataceae	Treponema_D	Treponema_D sp900767955	Treponema_D sp900767955	98.1818	3.55372
DTU_2023_1030018_1_MG_904_21092020_S44_L002bin114	Bacteria	Firmicutes	Bacilli	Erysipelotrichales	Erysipelotrichaceae	Bulleidia	NA	Bulleidia	98.0952	2.69841
DTU_2023_1030066_1_MG_120_16112020_S69_L003bin109	Bacteria	Firmicutes_A	Clostridia	Lachnospirales	Lachnospiraceae	CAG-510	CAG-510 sp017482205	CAG-510 sp017482205	98.0676	2.85024
DTU_2023_1030072_1_MG_123_16112020_S11_L001bin157	Bacteria	Bacteroidota	Bacteroidia	Bacteroidales	Muribaculaceae	UBA7173	UBA7173 sp017536215	UBA7173 sp017536215	98.0503	0.566038
DTU_2023_1030074_1_MG_127_09112020_S133_L005bin90	NA	NA	NA	NA	NA	NA	NA	NA	98.0273	1.34228
DTU_2023_1030052_1_MG_107_23112020_S0_L001bin3	Bacteria	Bacteroidota	Bacteroidia	Bacteroidales	Rikenellaceae	Alistipes	NA	Alistipes	98.0128	1.20192
DTU_2023_1030017_1_MG_904_07092020_S0_L001bin123	Bacteria	Bacteroidota	Bacteroidia	Bacteroidales	Barnesiellaceae	Barnesiella_A	Barnesiella_A sp017561285	Barnesiella_A sp017561285	98.0046	0
DTU_2023_1030001_1_MG_899_30082020_S18_L001bin97	Bacteria	Firmicutes_A	Clostridia	Oscillospirales	Ruminococcaceae	UBA3855	NA	UBA3855	97.9866	0
DTU_2023_1030033_1_MG_926_21092020_S46_L002bin29	Bacteria	Firmicutes_A	Clostridia	Oscillospirales	Acutalibacteraceae	RUG420	RUG420 sp900317985	RUG420 sp900317985	97.9866	1.29144
DTU_2023_1030041_1_MG_930_30082020_S47_L002bin50	Bacteria	Firmicutes_A	Clostridia	UBA1381	UBA9506	RGIG9126	RGIG9126 sp017935435	RGIG9126 sp017935435	97.9866	0
DTU_2023_1030045_1_MG_932_24082020_S0_L001bin3	NA	NA	NA	NA	NA	NA	NA	NA	97.9866	0
DTU_2023_1030058_1_MG_115_23112020_S0_L001bin2	NA	NA	NA	NA	NA	NA	NA	NA	97.9866	1.00671
DTU_2023_1030063_1_MG_118_16112020_S0_L001bin56	NA	NA	NA	NA	NA	NA	NA	NA	97.9866	0
DTU_2023_1030065_1_MG_120_09112020_S23_L001bin83	NA	NA	NA	NA	NA	NA	NA	NA	97.9866	0.33557
DTU_2023_1030074_1_MG_127_09112020_S133_L005bin109	NA	NA	NA	NA	NA	NA	NA	NA	97.9866	0
DTU_2023_1030074_1_MG_127_09112020_S133_L005bin163	Bacteria	Firmicutes_A	Clostridia	UBA1381	UBA1381	RQCD01	RQCD01 sp015068965	RQCD01 sp015068965	97.9866	0.33557
DTU_2023_1030076_1_MG_127_23112020_S0_L001bin46	NA	NA	NA	NA	NA	NA	NA	NA	97.9866	0
DTU_2023_1030009_1_MG_901_29092020_S6_L001bin25	Bacteria	Bacteroidota	Bacteroidia	Bacteroidales	Rikenellaceae	Alistipes	Alistipes sp017391185	Alistipes sp017391185	97.9808	0.240385
DTU_2023_1030061_1_MG_117_23112020_S161_L006bin115	Bacteria	Bacteroidota	Bacteroidia	Bacteroidales	Rikenellaceae	Alistipes	Alistipes sp900768015	Alistipes sp900768015	97.9701	1.20192
DTU_2023_1030048_1_MG_932_21092020_S228_L008bin156	Bacteria	Bacteroidota	Bacteroidia	Bacteroidales	Barnesiellaceae	Barnesiella_A	Barnesiella_A sp017481745	Barnesiella_A sp017481745	97.943	0
DTU_2023_1030062_1_MG_118_09112020_S0_L001bin82	Bacteria	Bacteroidota	Bacteroidia	Bacteroidales	Rikenellaceae	Alistipes	NA	Alistipes	97.9327	0.88141
DTU_2023_1030002_1_MG_899_07092020_S0_L001bin29	Bacteria	Bacteroidota	Bacteroidia	Bacteroidales	Muribaculaceae	UBA7173	UBA7173 sp905207535	UBA7173 sp905207535	97.9245	0.125786
DTU_2023_1030022_1_MG_915_07092020_S0_L001bin23	Bacteria	Bacteroidota	Bacteroidia	Bacteroidales	Muribaculaceae	RGIG4079	NA	RGIG4079	97.9245	0
DTU_2023_1030025_1_MG_916_24082020_S107_L005bin38	NA	NA	NA	NA	NA	NA	NA	NA	97.9245	1.69811
DTU_2023_1030042_1_MG_930_07092020_S160_L006bin21	Bacteria	Bacteroidota	Bacteroidia	Bacteroidales	Muribaculaceae	RGIG4079	RGIG4079 sp017424575	RGIG4079 sp017424575	97.9245	0
DTU_2023_1030046_1_MG_932_30082020_S0_L001bin29	Bacteria	Bacteroidota	Bacteroidia	Bacteroidales	Rikenellaceae	Alistipes	NA	Alistipes	97.9167	1.20192
DTU_2023_1030062_1_MG_118_09112020_S0_L001bin133	Bacteria	Bacteroidota	Bacteroidia	Bacteroidales	Rikenellaceae	Alistipes	Alistipes sp900768015	Alistipes sp900768015	97.9167	0.88141
DTU_2023_1030044_1_MG_930_29092020_S0_L001bin95	Bacteria	Spirochaetota	Spirochaetia	Treponematales	Treponemataceae	Treponema_D	Treponema_D sp900767955	Treponema_D sp900767955	97.9021	0
DTU_2023_1030058_1_MG_115_23112020_S0_L001bin76	Bacteria	Spirochaetota	Spirochaetia	Treponematales	Treponemataceae	Treponema_D	NA	Treponema_D	97.9021	1.3986
DTU_2023_1030060_1_MG_117_16112020_S0_L001bin70	Bacteria	Spirochaetota	Spirochaetia	Treponematales	Treponemataceae	Treponema_D	NA	Treponema_D	97.9021	0
DTU_2023_1030066_1_MG_120_16112020_S69_L003bin3	Bacteria	Spirochaetota	Spirochaetia	Treponematales	Treponemataceae	Treponema_D	NA	Treponema_D	97.9021	0.699301
DTU_2023_1030067_1_MG_120_23112020_S0_L001bin26	Bacteria	Spirochaetota	Spirochaetia	Treponematales	Treponemataceae	Treponema_D	NA	Treponema_D	97.9021	0
DTU_2023_1030073_1_MG_123_23112020_S0_L001bin55	Bacteria	Spirochaetota	Spirochaetia	Treponematales	Treponemataceae	Treponema_D	NA	Treponema_D	97.9021	0.699301
DTU_2023_1030075_1_MG_127_16112020_S68_L003bin157	Bacteria	Spirochaetota	Spirochaetia	Treponematales	Treponemataceae	Treponema_D	NA	Treponema_D	97.9021	0
DTU_2023_1030076_1_MG_127_23112020_S0_L001bin23	Bacteria	Bacteroidota	Bacteroidia	Bacteroidales	Rikenellaceae	Alistipes	NA	Alistipes	97.8766	1.36218
DTU_2023_1030001_1_MG_899_30082020_S18_L001bin177	NA	NA	NA	NA	NA	NA	NA	NA	97.8495	0
DTU_2023_1030002_1_MG_899_07092020_S0_L001bin26	Bacteria	Bacteroidota	Bacteroidia	Bacteroidales	Paludibacteraceae	UBA4363	UBA4363 sp017937025	UBA4363 sp017937025	97.8495	1.34409
DTU_2023_1030006_1_MG_901_30082020_S127_L005bin114	Bacteria	Bacteroidota	Bacteroidia	Bacteroidales	Rikenellaceae	Alistipes	Alistipes sp017507075	Alistipes sp017507075	97.8365	0.480769
DTU_2023_1030036_1_MG_929_30082020_S0_L001bin24	NA	NA	NA	NA	NA	NA	NA	NA	97.8365	1.44231
DTU_2023_1030037_1_MG_929_07092020_S227_L008bin37	Bacteria	Bacteroidota	Bacteroidia	Bacteroidales	Rikenellaceae	Alistipes	Alistipes sp017436185	Alistipes sp017436185	97.8365	1.44231
DTU_2023_1030053_1_MG_114_09112020_S0_L001bin75	Bacteria	Bacteroidota	Bacteroidia	Bacteroidales	Rikenellaceae	Tidjanibacter	NA	Tidjanibacter	97.8365	0
DTU_2023_1030017_1_MG_904_07092020_S0_L001bin82	Bacteria	Spirochaetota	Spirochaetia	Treponematales	Treponemataceae	Treponema_D	Treponema_D sp017381365	Treponema_D sp017381365	97.8244	0.699301
DTU_2023_1030026_1_MG_916_30082020_S0_L001bin45	Bacteria	Spirochaetota	Spirochaetia	Treponematales	Treponemataceae	Treponema_D	Treponema_D sp017381365	Treponema_D sp017381365	97.8244	0
DTU_2023_1030035_1_MG_929_24082020_S226_L008bin117	Bacteria	Spirochaetota	Spirochaetia	Treponematales	Treponemataceae	Treponema_D	Treponema_D sp017381365	Treponema_D sp017381365	97.8244	1.3986
DTU_2023_1030038_1_MG_929_21092020_S64_L003bin101	Bacteria	Spirochaetota	Spirochaetia	Treponematales	Treponemataceae	Treponema_D	Treponema_D sp017381365	Treponema_D sp017381365	97.8244	0
DTU_2023_1030027_1_MG_916_07092020_S20_L001bin63	Bacteria	Bacteroidota	Bacteroidia	Bacteroidales	Barnesiellaceae	Barnesiella_A	Barnesiella_A sp017561285	Barnesiella_A sp017561285	97.8078	1.13208
DTU_2023_1030067_1_MG_120_23112020_S0_L001bin32	Bacteria	Fibrobacterota	Fibrobacteria	Fibrobacterales	Fibrobacteraceae	Fibrobacter	NA	Fibrobacter	97.8022	0.549451
DTU_2023_1030069_1_MG_121_16112020_S50_L002bin87	Bacteria	Bacteroidota	Bacteroidia	Bacteroidales	Bacteroidaceae	Prevotella	NA	Prevotella	97.7778	1.97531
DTU_2023_1030073_1_MG_123_23112020_S0_L001bin81	Bacteria	Firmicutes_A	Clostridia	Lachnospirales	Lachnospiraceae	CAG-127	CAG-127 sp017938485	CAG-127 sp017938485	97.7768	2.01342
DTU_2023_1030031_1_MG_926_30082020_S0_L001bin26	Bacteria	Firmicutes_A	Clostridia	Lachnospirales	Lachnospiraceae	SIG307	SIG307 sp017556805	SIG307 sp017556805	97.7629	2.34899
DTU_2023_1030038_1_MG_929_21092020_S64_L003bin163	NA	NA	NA	NA	NA	NA	NA	NA	97.7629	2.59368
DTU_2023_1030053_1_MG_114_09112020_S0_L001bin128	Bacteria	Firmicutes_A	Clostridia	Lachnospirales	Lachnospiraceae	CAG-127	CAG-127 sp017938485	CAG-127 sp017938485	97.7629	0.671141
DTU_2023_1030052_1_MG_107_23112020_S0_L001bin43	NA	NA	NA	NA	NA	NA	NA	NA	97.7367	1.88172
DTU_2023_1030074_1_MG_127_09112020_S133_L005bin63	Bacteria	Bacteroidota	Bacteroidia	Bacteroidales	Barnesiellaceae	Barnesiella_A	NA	Barnesiella_A	97.7358	0.377358
DTU_2023_1030052_1_MG_107_23112020_S0_L001bin127	Bacteria	Firmicutes_A	Clostridia	Lachnospirales	Lachnospiraceae	UBA3766	UBA3766 sp017622505	UBA3766 sp017622505	97.7181	1.14943
DTU_2023_1030002_1_MG_899_07092020_S0_L001bin83	Bacteria	Bacteroidota	Bacteroidia	Bacteroidales	Rikenellaceae	Alistipes	NA	Alistipes	97.703	0.240385
DTU_2023_1030009_1_MG_901_29092020_S6_L001bin85	NA	NA	NA	NA	NA	NA	NA	NA	97.7011	0.909962
DTU_2023_1030010_1_MG_903_24082020_S0_L001bin45	NA	NA	NA	NA	NA	NA	NA	NA	97.7011	0.574713
DTU_2023_1030024_1_MG_915_29092020_S0_L001bin8	NA	NA	NA	NA	NA	NA	NA	NA	97.7011	1.00575
DTU_2023_1030071_1_MG_123_09112020_S70_L003bin106	NA	NA	NA	NA	NA	NA	NA	NA	97.7011	2.53396
DTU_2023_1030076_1_MG_127_23112020_S0_L001bin80	Bacteria	Firmicutes_A	Clostridia	Lachnospirales	Lachnospiraceae	CAG-590	CAG-590 sp017395635	CAG-590 sp017395635	97.7011	1.14943
DTU_2023_1030020_1_MG_915_24082020_S0_L001bin22	Bacteria	Firmicutes	Bacilli	Erysipelotrichales	Erysipelotrichaceae	Bulleidia	Bulleidia sp017419465	Bulleidia sp017419465	97.6984	4.02494
DTU_2023_1030075_1_MG_127_16112020_S68_L003bin115	NA	NA	NA	NA	NA	NA	NA	NA	97.6815	0
DTU_2023_1030050_1_MG_107_09112020_S0_L001bin64	Bacteria	Firmicutes_A	Clostridia	Lachnospirales	Lachnospiraceae	UBA1066	NA	UBA1066	97.6793	3.87478
DTU_2023_1030041_1_MG_930_30082020_S47_L002bin152	Bacteria	Firmicutes_A	Clostridia	Oscillospirales	Ruminococcaceae	Ruminococcus	Ruminococcus sp017437285	Ruminococcus sp017437285	97.651	0.671141
DTU_2023_1030041_1_MG_930_30082020_S47_L002bin54	Bacteria	Firmicutes_A	Clostridia	Christensenellales	CAG-74	Limiplasma	Limiplasma sp015056315	Limiplasma sp015056315	97.6327	1.07527
DTU_2023_1030042_1_MG_930_07092020_S160_L006bin123	Bacteria	Bacteroidota	Bacteroidia	Bacteroidales	Rikenellaceae	Alistipes	Alistipes sp017436185	Alistipes sp017436185	97.6282	1.07372
DTU_2023_1030068_1_MG_121_09112020_S0_L001bin98	Bacteria	Bacteroidota	Bacteroidia	Bacteroidales	Barnesiellaceae	Barnesiella_A	Barnesiella_A sp017481745	Barnesiella_A sp017481745	97.6171	0.0943396
DTU_2023_1030008_1_MG_901_21092020_S0_L001bin103	NA	NA	NA	NA	NA	NA	NA	NA	97.6134	0.791139
DTU_2023_1030026_1_MG_916_30082020_S0_L001bin128	Bacteria	Bacteroidota	Bacteroidia	Bacteroidales	Rikenellaceae	Alistipes	Alistipes sp017436185	Alistipes sp017436185	97.6122	1.7094
DTU_2023_1030003_1_MG_899_21092020_S196_L007bin90	Bacteria	Bacteroidota	Bacteroidia	Bacteroidales	Rikenellaceae	Alistipes	NA	Alistipes	97.5962	0.240385
DTU_2023_1030004_1_MG_899_29092020_S63_L003bin32	Bacteria	Bacteroidota	Bacteroidia	Bacteroidales	Rikenellaceae	Alistipes	Alistipes sp017555105	Alistipes sp017555105	97.5962	1.92308
DTU_2023_1030034_1_MG_926_29092020_S132_L005bin181	Bacteria	Bacteroidota	Bacteroidia	Bacteroidales	Rikenellaceae	Alistipes	Alistipes sp017383345	Alistipes sp017383345	97.5962	0.480769
DTU_2023_1030040_1_MG_930_24082020_S172_L007bin104	Bacteria	Bacteroidota	Bacteroidia	Bacteroidales	Rikenellaceae	Alistipes	Alistipes sp900770585	Alistipes sp900770585	97.5962	0.480769
DTU_2023_1030059_1_MG_117_09112020_S0_L001bin85	Bacteria	Bacteroidota	Bacteroidia	Bacteroidales	Rikenellaceae	Alistipes	NA	Alistipes	97.5962	1.60256
DTU_2023_1030072_1_MG_123_16112020_S11_L001bin148	NA	NA	NA	NA	NA	NA	NA	NA	97.5962	0.988248
DTU_2023_1030074_1_MG_127_09112020_S133_L005bin129	NA	NA	NA	NA	NA	NA	NA	NA	97.5962	0.480769
DTU_2023_1030074_1_MG_127_09112020_S133_L005bin41	Bacteria	Firmicutes_A	Clostridia	Lachnospirales	Lachnospiraceae	CAG-590	CAG-590 sp017395635	CAG-590 sp017395635	97.5862	4.95595
DTU_2023_1030022_1_MG_915_07092020_S0_L001bin72	Bacteria	Firmicutes_A	Clostridia	Lachnospirales	Lachnospiraceae	Agathobacter	Agathobacter sp017409825	Agathobacter sp017409825	97.5845	2.9539
DTU_2023_1030032_1_MG_926_07092020_S0_L001bin126	Bacteria	Firmicutes_A	Clostridia	Lachnospirales	Lachnospiraceae	CAG-194	NA	CAG-194	97.5845	1.93237
DTU_2023_1030042_1_MG_930_07092020_S160_L006bin23	Bacteria	Firmicutes_A	Clostridia	Lachnospirales	Lachnospiraceae	CAG-194	NA	CAG-194	97.5845	1.61031
DTU_2023_1030005_1_MG_901_24082020_S106_L005bin85	Bacteria	Bacteroidota	Bacteroidia	Bacteroidales	F082	Limimorpha	Limimorpha sp017381865	Limimorpha sp017381865	97.5806	0.403226
DTU_2023_1030007_1_MG_901_07092020_S0_L001bin22	Bacteria	Bacteroidota	Bacteroidia	Bacteroidales	F082	Limimorpha	Limimorpha sp017381865	Limimorpha sp017381865	97.5806	0
DTU_2023_1030009_1_MG_901_29092020_S6_L001bin18	Bacteria	Bacteroidota	Bacteroidia	Bacteroidales	F082	Limimorpha	Limimorpha sp017381865	Limimorpha sp017381865	97.5806	0
DTU_2023_1030015_1_MG_904_24082020_S0_L001bin43	Bacteria	Bacteroidota	Bacteroidia	Bacteroidales	Paludibacteraceae	Enterocola	Enterocola sp017517845	Enterocola sp017517845	97.5806	0.537634
DTU_2023_1030016_1_MG_904_30082020_S130_L005bin81	Bacteria	Bacteroidota	Bacteroidia	Bacteroidales	Paludibacteraceae	Enterocola	Enterocola sp017517845	Enterocola sp017517845	97.5806	0.537634
DTU_2023_1030017_1_MG_904_07092020_S0_L001bin114	Bacteria	Bacteroidota	Bacteroidia	Bacteroidales	Paludibacteraceae	Enterocola	Enterocola sp017517845	Enterocola sp017517845	97.5806	0.537634
DTU_2023_1030018_1_MG_904_21092020_S44_L002bin117	Bacteria	Bacteroidota	Bacteroidia	Bacteroidales	Paludibacteraceae	Enterocola	Enterocola sp017517845	Enterocola sp017517845	97.5806	0.537634
DTU_2023_1030025_1_MG_916_24082020_S107_L005bin23	Bacteria	Bacteroidota	Bacteroidia	Bacteroidales	F082	Limimorpha	Limimorpha sp017381865	Limimorpha sp017381865	97.5806	0
DTU_2023_1030026_1_MG_916_30082020_S0_L001bin64	Bacteria	Firmicutes_A	Clostridia	Christensenellales	CAG-74	Limiplasma	Limiplasma sp017937655	Limiplasma sp017937655	97.5806	1.34409
DTU_2023_1030027_1_MG_916_07092020_S20_L001bin134	Bacteria	Bacteroidota	Bacteroidia	Bacteroidales	F082	Limimorpha	Limimorpha sp017381865	Limimorpha sp017381865	97.5806	0
DTU_2023_1030028_1_MG_916_21092020_S0_L001bin43	Bacteria	Bacteroidota	Bacteroidia	Bacteroidales	F082	Limimorpha	Limimorpha sp017381865	Limimorpha sp017381865	97.5806	0
DTU_2023_1030036_1_MG_929_30082020_S0_L001bin126	Bacteria	Bacteroidota	Bacteroidia	Bacteroidales	F082	Limimorpha	Limimorpha sp017381865	Limimorpha sp017381865	97.5806	0
DTU_2023_1030038_1_MG_929_21092020_S64_L003bin79	Bacteria	Bacteroidota	Bacteroidia	Bacteroidales	F082	Limimorpha	Limimorpha sp017381865	Limimorpha sp017381865	97.5806	0
DTU_2023_1030051_1_MG_107_16112020_S0_L001bin136	Bacteria	Firmicutes_A	Clostridia	Christensenellales	CAG-74	Limiplasma	NA	Limiplasma	97.5806	1.47849
DTU_2023_1030014_1_MG_903_29092020_S129_L005bin163	Bacteria	Bacteroidota	Bacteroidia	Bacteroidales	Rikenellaceae	Alistipes	Alistipes sp017391185	Alistipes sp017391185	97.5748	0.961538
DTU_2023_1030000_1_MG_899_24082020_S0_L001bin126	Bacteria	Bacteroidota	Bacteroidia	Bacteroidales	Muribaculaceae	CAG-485	CAG-485 sp017547845	CAG-485 sp017547845	97.5472	0.251572
DTU_2023_1030048_1_MG_932_21092020_S228_L008bin32	Bacteria	Bacteroidota	Bacteroidia	Bacteroidales	Muribaculaceae	RGIG4079	RGIG4079 sp017424575	RGIG4079 sp017424575	97.5472	0
DTU_2023_1030052_1_MG_107_23112020_S0_L001bin18	Bacteria	Bacteroidota	Bacteroidia	Bacteroidales	Muribaculaceae	RGIG4079	NA	RGIG4079	97.5472	0.188679
DTU_2023_1030064_1_MG_118_23112020_S0_L001bin95	Bacteria	Bacteroidota	Bacteroidia	Bacteroidales	Barnesiellaceae	Barnesiella_A	Barnesiella_A sp017561285	Barnesiella_A sp017561285	97.546	1.10063
DTU_2023_1030013_1_MG_903_21092020_S0_L001bin13	Bacteria	Bacteroidota	Bacteroidia	Bacteroidales	Rikenellaceae	Alistipes	NA	Alistipes	97.5321	0.961538
DTU_2023_1030043_1_MG_930_21092020_S200_L007bin33	Bacteria	Bacteroidota	Bacteroidia	Bacteroidales	Barnesiellaceae	Barnesiella_A	Barnesiella_A sp017561285	Barnesiella_A sp017561285	97.53	0.943396
DTU_2023_1030021_1_MG_915_30082020_S45_L002bin80	Bacteria	Bacteroidota	Bacteroidia	Bacteroidales	Rikenellaceae	Alistipes	Alistipes sp017391665	Alistipes sp017391665	97.5053	3.04487
DTU_2023_1030006_1_MG_901_30082020_S127_L005bin120	Bacteria	Fibrobacterota	Fibrobacteria	Fibrobacterales	Fibrobacteraceae	Fibrobacter	Fibrobacter sp900143055	Fibrobacter sp900143055	97.479	0
DTU_2023_1030028_1_MG_916_21092020_S0_L001bin27	Bacteria	Actinobacteriota	Actinomycetia	Actinomycetales	Bifidobacteriaceae	Bifidobacterium	Bifidobacterium merycicum	Bifidobacterium merycicum	97.4654	0.6298
DTU_2023_1030036_1_MG_929_30082020_S0_L001bin105	Bacteria	Bacteroidota	Bacteroidia	Bacteroidales	Rikenellaceae	Alistipes	NA	Alistipes	97.4519	0.88141
DTU_2023_1030054_1_MG_114_16112020_S0_L001bin44	Bacteria	Firmicutes_A	Clostridia	Christensenellales	CAG-74	UBA11524	UBA11524 sp017938695	UBA11524 sp017938695	97.4432	3.4965
DTU_2023_1030021_1_MG_915_30082020_S45_L002bin32	Bacteria	Bacteroidota	Bacteroidia	Bacteroidales	Rikenellaceae	Alistipes	Alistipes sp900768015	Alistipes sp900768015	97.4359	0.480769
DTU_2023_1030063_1_MG_118_16112020_S0_L001bin29	Bacteria	Bacteroidota	Bacteroidia	Bacteroidales	Rikenellaceae	Alistipes	Alistipes sp017532885	Alistipes sp017532885	97.4359	1.20192
DTU_2023_1030016_1_MG_904_30082020_S130_L005bin43	NA	NA	NA	NA	NA	NA	NA	NA	97.4273	1.69883
DTU_2023_1030054_1_MG_114_16112020_S0_L001bin37	Bacteria	Firmicutes_A	Clostridia	Lachnospirales	Lachnospiraceae	CAG-127	CAG-127 sp017938485	CAG-127 sp017938485	97.4273	0.671141
DTU_2023_1030071_1_MG_123_09112020_S70_L003bin15	NA	NA	NA	NA	NA	NA	NA	NA	97.4214	1.13208
DTU_2023_1030038_1_MG_929_21092020_S64_L003bin167	NA	NA	NA	NA	NA	NA	NA	NA	97.3933	0.966184
DTU_2023_1030001_1_MG_899_30082020_S18_L001bin65	Bacteria	Bacteroidota	Bacteroidia	Bacteroidales	Barnesiellaceae	Barnesiella_A	NA	Barnesiella_A	97.3585	0
DTU_2023_1030034_1_MG_926_29092020_S132_L005bin18	Bacteria	Bacteroidota	Bacteroidia	Bacteroidales	Barnesiellaceae	Barnesiella_A	Barnesiella_A sp017561285	Barnesiella_A sp017561285	97.3585	2.75805
DTU_2023_1030072_1_MG_123_16112020_S11_L001bin155	Bacteria	Bacteroidota	Bacteroidia	Bacteroidales	Barnesiellaceae	Barnesiella_A	Barnesiella_A sp017561285	Barnesiella_A sp017561285	97.3585	0.125786
DTU_2023_1030050_1_MG_107_09112020_S0_L001bin14	Bacteria	Bacteroidota	Bacteroidia	Bacteroidales	NA	NA	NA	Bacteroidales	97.3558	0
DTU_2023_1030054_1_MG_114_16112020_S0_L001bin20	Bacteria	Bacteroidota	Bacteroidia	Bacteroidales	Rikenellaceae	Alistipes	Alistipes sp017532885	Alistipes sp017532885	97.3237	0.480769
DTU_2023_1030000_1_MG_899_24082020_S0_L001bin120	Bacteria	Firmicutes_A	Clostridia	UBA1381	UBA9506	RGIG9126	RGIG9126 sp017935435	RGIG9126 sp017935435	97.3154	0.671141
DTU_2023_1030010_1_MG_903_24082020_S0_L001bin12	Bacteria	Firmicutes_A	Clostridia	Oscillospirales	Ruminococcaceae	Firm-04	Firm-04 sp016296505	Firm-04 sp016296505	97.3154	0.671141
DTU_2023_1030028_1_MG_916_21092020_S0_L001bin15	Bacteria	Firmicutes_A	Clostridia	UBA1381	UBA1381	UBA1738	UBA1738 sp017468095	UBA1738 sp017468095	97.3154	0.671141
DTU_2023_1030043_1_MG_930_21092020_S200_L007bin93	Bacteria	Firmicutes_A	Clostridia	Oscillospirales	Acutalibacteraceae	UMGS172	UMGS172 sp015066395	UMGS172 sp015066395	97.3154	0
DTU_2023_1030047_1_MG_932_07092020_S0_L001bin113	NA	NA	NA	NA	NA	NA	NA	NA	97.3154	0
DTU_2023_1030052_1_MG_107_23112020_S0_L001bin116	Bacteria	Firmicutes_A	Clostridia	Oscillospirales	Acutalibacteraceae	Fimenecus	Fimenecus sp017503135	Fimenecus sp017503135	97.3154	0.33557
DTU_2023_1030075_1_MG_127_16112020_S68_L003bin152	Bacteria	Firmicutes_A	Clostridia	Lachnospirales	Anaerotignaceae	Anaerotignum	Anaerotignum sp017442465	Anaerotignum sp017442465	97.3154	0.33557
DTU_2023_1030045_1_MG_932_24082020_S0_L001bin31	Bacteria	Bacteroidota	Bacteroidia	Bacteroidales	Paludibacteraceae	UBA4363	UBA4363 sp017937025	UBA4363 sp017937025	97.3118	0.268817
DTU_2023_1030053_1_MG_114_09112020_S0_L001bin63	Bacteria	Bacteroidota	Bacteroidia	Bacteroidales	Paludibacteraceae	UBA1723	NA	UBA1723	97.3118	0
DTU_2023_1030058_1_MG_115_23112020_S0_L001bin64	Bacteria	Bacteroidota	Bacteroidia	Bacteroidales	Paludibacteraceae	UBA4363	UBA4363 sp017937025	UBA4363 sp017937025	97.3118	0.268817
DTU_2023_1030059_1_MG_117_09112020_S0_L001bin86	Bacteria	Bacteroidota	Bacteroidia	Bacteroidales	Paludibacteraceae	UBA4363	UBA4363 sp017937025	UBA4363 sp017937025	97.3118	1.34409
DTU_2023_1030061_1_MG_117_23112020_S161_L006bin101	Bacteria	Bacteroidota	Bacteroidia	Bacteroidales	Paludibacteraceae	UBA4363	UBA4363 sp017937025	UBA4363 sp017937025	97.3118	0.268817
DTU_2023_1030011_1_MG_903_30082020_S0_L001bin136	Bacteria	Bacteroidota	Bacteroidia	Bacteroidales	Rikenellaceae	Alistipes	Alistipes sp017507075	Alistipes sp017507075	97.3077	0.480769
DTU_2023_1030003_1_MG_899_21092020_S196_L007bin33	Bacteria	Bacteroidota	Bacteroidia	Bacteroidales	Rikenellaceae	Alistipes	NA	Alistipes	97.297	1.82692
DTU_2023_1030075_1_MG_127_16112020_S68_L003bin134	Bacteria	Firmicutes_A	Clostridia	Oscillospirales	Acutalibacteraceae	UBA6857	UBA6857 sp017425745	UBA6857 sp017425745	97.2931	2.70554
DTU_2023_1030012_1_MG_903_07092020_S7_L001bin112	Bacteria	Firmicutes_A	Clostridia	Christensenellales	CAG-74	Limiplasma	Limiplasma sp015056315	Limiplasma sp015056315	97.2874	1.07527
DTU_2023_1030069_1_MG_121_16112020_S50_L002bin57	Bacteria	Bacteroidota	Bacteroidia	Bacteroidales	Bacteroidaceae	Prevotella	Prevotella sp900100635	Prevotella sp900100635	97.284	0.740741
DTU_2023_1030073_1_MG_123_23112020_S0_L001bin38	Bacteria	Bacteroidota	Bacteroidia	Bacteroidales	Rikenellaceae	Alistipes	Alistipes sp900768015	Alistipes sp900768015	97.2756	0
DTU_2023_1030075_1_MG_127_16112020_S68_L003bin183	Bacteria	Bacteroidota	Bacteroidia	Bacteroidales	Rikenellaceae	Alistipes	Alistipes sp900768015	Alistipes sp900768015	97.2756	0
DTU_2023_1030034_1_MG_926_29092020_S132_L005bin187	Bacteria	Bacteroidota	Bacteroidia	Bacteroidales	Rikenellaceae	Alistipes	NA	Alistipes	97.2703	3.53365
DTU_2023_1030035_1_MG_929_24082020_S226_L008bin83	Bacteria	Bacteroidota	Bacteroidia	Bacteroidales	Rikenellaceae	Alistipes	Alistipes sp017383345	Alistipes sp017383345	97.2543	1.0016
DTU_2023_1030069_1_MG_121_16112020_S50_L002bin152	Bacteria	Fibrobacterota	Fibrobacteria	Fibrobacterales	Fibrobacteraceae	Fibrobacter	Fibrobacter sp900142495	Fibrobacter sp900142495	97.2527	0.549451
DTU_2023_1030022_1_MG_915_07092020_S0_L001bin2	NA	NA	NA	NA	NA	NA	NA	NA	97.2508	0.791139
DTU_2023_1030000_1_MG_899_24082020_S0_L001bin133	Bacteria	Bacteroidota	Bacteroidia	Bacteroidales	Rikenellaceae	Alistipes	Alistipes sp904502075	Alistipes sp904502075	97.2489	1.1485
DTU_2023_1030023_1_MG_915_21092020_S131_L005bin24	Bacteria	Bacteroidota	Bacteroidia	Bacteroidales	Rikenellaceae	Alistipes	NA	Alistipes	97.2436	0.240385
DTU_2023_1030039_1_MG_929_29092020_S0_L001bin22	Bacteria	Bacteroidota	Bacteroidia	Bacteroidales	Rikenellaceae	Alistipes	NA	Alistipes	97.2276	1.49573
DTU_2023_1030046_1_MG_932_30082020_S0_L001bin36	Bacteria	Bacteroidota	Bacteroidia	Bacteroidales	Rikenellaceae	Alistipes	NA	Alistipes	97.2249	0.737179
DTU_2023_1030007_1_MG_901_07092020_S0_L001bin115	Bacteria	Bacteroidota	Bacteroidia	Bacteroidales	Rikenellaceae	Alistipes	NA	Alistipes	97.2196	0.240385
DTU_2023_1030063_1_MG_118_16112020_S0_L001bin118	Bacteria	Bacteroidota	Bacteroidia	Bacteroidales	Rikenellaceae	Alistipes	NA	Alistipes	97.2089	0.961538
DTU_2023_1030009_1_MG_901_29092020_S6_L001bin19	Bacteria	Spirochaetota	Spirochaetia	Treponematales	Treponemataceae	Treponema_D	Treponema_D sp900767955	Treponema_D sp900767955	97.2028	2.7972
DTU_2023_1030017_1_MG_904_07092020_S0_L001bin10	Bacteria	Firmicutes_A	Clostridia	UBA1212	UBA1212	SIG423	SIG423 sp017461545	SIG423 sp017461545	97.2028	2.0979
DTU_2023_1030027_1_MG_916_07092020_S20_L001bin57	Bacteria	Firmicutes_A	Clostridia	UBA1212	UBA1212	SIG423	SIG423 sp017461545	SIG423 sp017461545	97.2028	1.3986
DTU_2023_1030052_1_MG_107_23112020_S0_L001bin93	Bacteria	Spirochaetota	Spirochaetia	Treponematales	Treponemataceae	Treponema_D	NA	Treponema_D	97.2028	0.699301
DTU_2023_1030069_1_MG_121_16112020_S50_L002bin24	Bacteria	Spirochaetota	Spirochaetia	Treponematales	Treponemataceae	Treponema_D	NA	Treponema_D	97.2028	0
DTU_2023_1030071_1_MG_123_09112020_S70_L003bin20	Bacteria	Spirochaetota	Spirochaetia	Treponematales	Treponemataceae	Treponema_D	NA	Treponema_D	97.2028	1.74825
DTU_2023_1030055_1_MG_114_23112020_S0_L001bin144	Bacteria	Bacteroidota	Bacteroidia	Bacteroidales	Rikenellaceae	Alistipes	NA	Alistipes	97.1955	1.5625
DTU_2023_1030047_1_MG_932_07092020_S0_L001bin46	Bacteria	Bacteroidota	Bacteroidia	Bacteroidales	Rikenellaceae	Alistipes	NA	Alistipes	97.1902	1.44231
DTU_2023_1030058_1_MG_115_23112020_S0_L001bin67	Bacteria	Bacteroidota	Bacteroidia	Bacteroidales	Rikenellaceae	Alistipes	Alistipes sp904502075	Alistipes sp904502075	97.1795	0.480769
DTU_2023_1030003_1_MG_899_21092020_S196_L007bin25	Bacteria	Bacteroidota	Bacteroidia	Bacteroidales	Rikenellaceae	Alistipes	Alistipes sp017474235	Alistipes sp017474235	97.1741	0.721154
DTU_2023_1030025_1_MG_916_24082020_S107_L005bin99	Bacteria	Bacteroidota	Bacteroidia	Bacteroidales	Muribaculaceae	UBA7173	UBA7173 sp905207535	UBA7173 sp905207535	97.1698	0
DTU_2023_1030027_1_MG_916_07092020_S20_L001bin151	Bacteria	Bacteroidota	Bacteroidia	Bacteroidales	Muribaculaceae	RGIG4079	NA	RGIG4079	97.1698	0
DTU_2023_1030035_1_MG_929_24082020_S226_L008bin63	NA	NA	NA	NA	NA	NA	NA	NA	97.1698	1.32075
DTU_2023_1030006_1_MG_901_30082020_S127_L005bin155	Bacteria	Firmicutes_A	Clostridia	Lachnospirales	Lachnospiraceae	UBA3766	UBA3766 sp017624855	UBA3766 sp017624855	97.1659	0.574713
DTU_2023_1030075_1_MG_127_16112020_S68_L003bin85	Bacteria	Bacteroidota	Bacteroidia	Bacteroidales	Rikenellaceae	Alistipes	Alistipes sp017532885	Alistipes sp017532885	97.1635	0.721154
DTU_2023_1030003_1_MG_899_21092020_S196_L007bin82	Bacteria	Bacteroidota	Bacteroidia	Bacteroidales	Barnesiellaceae	Barnesiella_A	NA	Barnesiella_A	97.1584	0
DTU_2023_1030055_1_MG_114_23112020_S0_L001bin137	NA	NA	NA	NA	NA	NA	NA	NA	97.1477	0.671141
DTU_2023_1030039_1_MG_929_29092020_S0_L001bin6	Bacteria	Bacteroidota	Bacteroidia	Bacteroidales	Rikenellaceae	Alistipes	Alistipes sp017391185	Alistipes sp017391185	97.1474	2.64423
DTU_2023_1030050_1_MG_107_09112020_S0_L001bin38	Bacteria	Firmicutes	Bacilli	Erysipelotrichales	Erysipelotrichaceae	Bulleidia	NA	Bulleidia	97.1429	4.06349
DTU_2023_1030060_1_MG_117_16112020_S0_L001bin133	NA	NA	NA	NA	NA	NA	NA	NA	97.1314	0.240385
DTU_2023_1030073_1_MG_123_23112020_S0_L001bin93	NA	NA	NA	NA	NA	NA	NA	NA	97.1314	0
DTU_2023_1030001_1_MG_899_30082020_S18_L001bin131	Bacteria	Spirochaetota	Spirochaetia	Treponematales	Treponemataceae	Treponema_D	Treponema_D sp017381365	Treponema_D sp017381365	97.1251	0
DTU_2023_1030012_1_MG_903_07092020_S7_L001bin16	Bacteria	Spirochaetota	Spirochaetia	Treponematales	Treponemataceae	Treponema_D	Treponema_D sp017381365	Treponema_D sp017381365	97.1251	0
DTU_2023_1030013_1_MG_903_21092020_S0_L001bin80	Bacteria	Spirochaetota	Spirochaetia	Treponematales	Treponemataceae	Treponema_D	Treponema_D sp017381365	Treponema_D sp017381365	97.1251	0.932401
DTU_2023_1030016_1_MG_904_30082020_S130_L005bin126	Bacteria	Spirochaetota	Spirochaetia	Treponematales	Treponemataceae	Treponema_D	Treponema_D sp017381365	Treponema_D sp017381365	97.1251	1.3986
DTU_2023_1030022_1_MG_915_07092020_S0_L001bin95	Bacteria	Spirochaetota	Spirochaetia	Treponematales	Treponemataceae	Treponema_D	Treponema_D sp017381365	Treponema_D sp017381365	97.1251	0
DTU_2023_1030009_1_MG_901_29092020_S6_L001bin154	Bacteria	Bacteroidota	Bacteroidia	Bacteroidales	Rikenellaceae	Alistipes	Alistipes sp904502075	Alistipes sp904502075	97.1154	0.480769
DTU_2023_1030050_1_MG_107_09112020_S0_L001bin16	Bacteria	Bacteroidota	Bacteroidia	Bacteroidales	Rikenellaceae	Alistipes	Alistipes sp017532885	Alistipes sp017532885	97.1154	0.88141
DTU_2023_1030065_1_MG_120_09112020_S23_L001bin8	NA	NA	NA	NA	NA	NA	NA	NA	97.1154	0.961538
DTU_2023_1030069_1_MG_121_16112020_S50_L002bin147	Bacteria	Bacteroidota	Bacteroidia	Bacteroidales	Rikenellaceae	Alistipes	NA	Alistipes	97.1154	1.44231
DTU_2023_1030074_1_MG_127_09112020_S133_L005bin95	Bacteria	Bacteroidota	Bacteroidia	Bacteroidales	Rikenellaceae	Alistipes	Alistipes sp017532885	Alistipes sp017532885	97.1154	2.98077
DTU_2023_1030022_1_MG_915_07092020_S0_L001bin110	NA	NA	NA	NA	NA	NA	NA	NA	97.1039	1.81513
DTU_2023_1030003_1_MG_899_21092020_S196_L007bin94	NA	NA	NA	NA	NA	NA	NA	NA	97.1014	2.25443
DTU_2023_1030028_1_MG_916_21092020_S0_L001bin19	NA	NA	NA	NA	NA	NA	NA	NA	97.1014	1.28824
DTU_2023_1030037_1_MG_929_07092020_S227_L008bin91	NA	NA	NA	NA	NA	NA	NA	NA	97.1014	1.77134
DTU_2023_1030026_1_MG_916_30082020_S0_L001bin31	NA	NA	NA	NA	NA	NA	NA	NA	97.0917	0
DTU_2023_1030026_1_MG_916_30082020_S0_L001bin59	Bacteria	Firmicutes_A	Clostridia	UMGS1840	UMGS1840	SIG452	NA	SIG452	97.0917	2.23714
DTU_2023_1030027_1_MG_916_07092020_S20_L001bin83	NA	NA	NA	NA	NA	NA	NA	NA	97.0917	3.57942
DTU_2023_1030037_1_MG_929_07092020_S227_L008bin142	Bacteria	Firmicutes_A	Clostridia	Oscillospirales	Acutalibacteraceae	NA	NA	Acutalibacteraceae	97.0917	0.223714
DTU_2023_1030021_1_MG_915_30082020_S45_L002bin30	Bacteria	Bacteroidota	Bacteroidia	Bacteroidales	Paludibacteraceae	Enterocola	Enterocola sp017517845	Enterocola sp017517845	97.043	2.68817
DTU_2023_1030037_1_MG_929_07092020_S227_L008bin98	Bacteria	Bacteroidota	Bacteroidia	Bacteroidales	F082	Limimorpha	Limimorpha sp017381865	Limimorpha sp017381865	97.043	0
DTU_2023_1030071_1_MG_123_09112020_S70_L003bin1	Bacteria	Bacteroidota	Bacteroidia	Bacteroidales	F082	Limimorpha	Limimorpha sp017381865	Limimorpha sp017381865	97.043	0
DTU_2023_1030009_1_MG_901_29092020_S6_L001bin47	Bacteria	Firmicutes_A	Clostridia	Lachnospirales	Lachnospiraceae	CAG-791	CAG-791 sp900321785	CAG-791 sp900321785	97.0394	2.70115
DTU_2023_1030002_1_MG_899_07092020_S0_L001bin135	Bacteria	Bacteroidota	Bacteroidia	Bacteroidales	Bacteroidaceae	Prevotella	Prevotella sp017415455	Prevotella sp017415455	97.037	0.555556
DTU_2023_1030019_1_MG_904_29092020_S0_L001bin101	Bacteria	Bacteroidota	Bacteroidia	Bacteroidales	Bacteroidaceae	Prevotella	Prevotella sp017415455	Prevotella sp017415455	97.037	0.185185
DTU_2023_1030037_1_MG_929_07092020_S227_L008bin24	Bacteria	Bacteroidota	Bacteroidia	Bacteroidales	Bacteroidaceae	Prevotella	Prevotella sp017415455	Prevotella sp017415455	97.037	0.555556
DTU_2023_1030006_1_MG_901_30082020_S127_L005bin156	Bacteria	Bacteroidota	Bacteroidia	Bacteroidales	Barnesiellaceae	Barnesiella_A	Barnesiella_A sp017561285	Barnesiella_A sp017561285	97.0316	0.660377
DTU_2023_1030006_1_MG_901_30082020_S127_L005bin118	Bacteria	Bacteroidota	Bacteroidia	Bacteroidales	Rikenellaceae	Alistipes	Alistipes sp017391185	Alistipes sp017391185	97.0032	1.44231
DTU_2023_1030062_1_MG_118_09112020_S0_L001bin85	NA	NA	NA	NA	NA	NA	NA	NA	96.9979	0.240385
DTU_2023_1030062_1_MG_118_09112020_S0_L001bin95	Bacteria	Bacteroidota	Bacteroidia	Bacteroidales	Rikenellaceae	Alistipes	Alistipes sp017532885	Alistipes sp017532885	96.9872	1.53846
DTU_2023_1030023_1_MG_915_21092020_S131_L005bin137	Bacteria	Bacteroidota	Bacteroidia	Bacteroidales	Barnesiellaceae	Barnesiella_A	Barnesiella_A sp017481745	Barnesiella_A sp017481745	96.9811	0
DTU_2023_1030045_1_MG_932_24082020_S0_L001bin10	Bacteria	Bacteroidota	Bacteroidia	Bacteroidales	Muribaculaceae	UBA7173	UBA7173 sp905207535	UBA7173 sp905207535	96.9811	2.51572
DTU_2023_1030048_1_MG_932_21092020_S228_L008bin58	Bacteria	Bacteroidota	Bacteroidia	Bacteroidales	Muribaculaceae	Amulumruptor	Amulumruptor sp900539915	Amulumruptor sp900539915	96.9811	0.628931
DTU_2023_1030013_1_MG_903_21092020_S0_L001bin40	Bacteria	Firmicutes_A	Clostridia	Oscillospirales	Ruminococcaceae	Ruminococcus	Ruminococcus sp017513795	Ruminococcus sp017513795	96.9799	1.51007
DTU_2023_1030034_1_MG_926_29092020_S132_L005bin68	Bacteria	Firmicutes_A	Clostridia	Oscillospirales	Acutalibacteraceae	RUG420	NA	RUG420	96.9799	0.894855
DTU_2023_1030048_1_MG_932_21092020_S228_L008bin65	NA	NA	NA	NA	NA	NA	NA	NA	96.9799	0
DTU_2023_1030052_1_MG_107_23112020_S0_L001bin152	NA	NA	NA	NA	NA	NA	NA	NA	96.9799	1.34228
DTU_2023_1030053_1_MG_114_09112020_S0_L001bin76	Bacteria	Firmicutes_A	Clostridia	Oscillospirales	Ruminococcaceae	UBA3855	UBA3855 sp017521325	UBA3855 sp017521325	96.9799	0.894855
DTU_2023_1030075_1_MG_127_16112020_S68_L003bin119	Bacteria	Firmicutes_A	Clostridia	Oscillospirales	Acutalibacteraceae	RUG420	NA	RUG420	96.9799	0.671141
DTU_2023_1030013_1_MG_903_21092020_S0_L001bin121	Bacteria	Spirochaetota	Spirochaetia	Treponematales	Treponemataceae	Treponema_D	Treponema_D sp900767955	Treponema_D sp900767955	96.9697	0
DTU_2023_1030048_1_MG_932_21092020_S228_L008bin117	Bacteria	Spirochaetota	Spirochaetia	Treponematales	Treponemataceae	Treponema_D	Treponema_D porcinum	Treponema_D porcinum	96.9697	0.724276
DTU_2023_1030061_1_MG_117_23112020_S161_L006bin52	Bacteria	Spirochaetota	Spirochaetia	Treponematales	Treponemataceae	Treponema_D	NA	Treponema_D	96.9697	0
DTU_2023_1030052_1_MG_107_23112020_S0_L001bin144	Bacteria	Firmicutes_A	Clostridia	Oscillospirales	Acutalibacteraceae	RUG806	RUG806 sp017625435	RUG806 sp017625435	96.9575	0
DTU_2023_1030010_1_MG_903_24082020_S0_L001bin119	Bacteria	Bacteroidota	Bacteroidia	Bacteroidales	Rikenellaceae	Alistipes	Alistipes sp900770585	Alistipes sp900770585	96.9551	0.480769
DTU_2023_1030030_1_MG_926_24082020_S0_L001bin164	Bacteria	Bacteroidota	Bacteroidia	Bacteroidales	Rikenellaceae	Alistipes	Alistipes sp017383345	Alistipes sp017383345	96.9551	0.480769
DTU_2023_1030042_1_MG_930_07092020_S160_L006bin183	Bacteria	Bacteroidota	Bacteroidia	Bacteroidales	Rikenellaceae	Alistipes	NA	Alistipes	96.9551	1.12179
DTU_2023_1030065_1_MG_120_09112020_S23_L001bin126	Bacteria	Bacteroidota	Bacteroidia	Bacteroidales	Rikenellaceae	Alistipes	Alistipes sp900768015	Alistipes sp900768015	96.9551	0.961538
DTU_2023_1030016_1_MG_904_30082020_S130_L005bin127	Bacteria	Bacteroidota	Bacteroidia	Bacteroidales	Rikenellaceae	Alistipes	Alistipes sp900768045	Alistipes sp900768045	96.9498	1.48237
DTU_2023_1030054_1_MG_114_16112020_S0_L001bin151	Bacteria	Bacteroidota	Bacteroidia	Bacteroidales	Bacteroidaceae	Prevotella	Prevotella sp900548195	Prevotella sp900548195	96.9444	0.514403
DTU_2023_1030001_1_MG_899_30082020_S18_L001bin72	NA	NA	NA	NA	NA	NA	NA	NA	96.9349	2.42076
DTU_2023_1030046_1_MG_932_30082020_S0_L001bin26	Bacteria	Bacteroidota	Bacteroidia	Bacteroidales	Rikenellaceae	Alistipes	NA	Alistipes	96.9257	1.36218
DTU_2023_1030061_1_MG_117_23112020_S161_L006bin69	NA	NA	NA	NA	NA	NA	NA	NA	96.9086	2.28495
DTU_2023_1030028_1_MG_916_21092020_S0_L001bin73	NA	NA	NA	NA	NA	NA	NA	NA	96.903	1.34228
DTU_2023_1030021_1_MG_915_30082020_S45_L002bin41	Bacteria	Bacteroidota	Bacteroidia	Bacteroidales	Rikenellaceae	Alistipes	NA	Alistipes	96.8803	2.5641
DTU_2023_1030056_1_MG_115_09112020_S66_L003bin110	NA	NA	NA	NA	NA	NA	NA	NA	96.875	0
DTU_2023_1030057_1_MG_115_16112020_S66_L003bin14	NA	NA	NA	NA	NA	NA	NA	NA	96.875	0.240385
DTU_2023_1030059_1_MG_117_09112020_S0_L001bin17	NA	NA	NA	NA	NA	NA	NA	NA	96.875	2.32372
DTU_2023_1030061_1_MG_117_23112020_S161_L006bin156	Bacteria	Bacteroidota	Bacteroidia	Bacteroidales	Rikenellaceae	Tidjanibacter	NA	Tidjanibacter	96.875	0
DTU_2023_1030062_1_MG_118_09112020_S0_L001bin90	Bacteria	Firmicutes_A	Clostridia	Lachnospirales	Anaerotignaceae	Anaerotignum	NA	Anaerotignum	96.875	0.671141
DTU_2023_1030068_1_MG_121_09112020_S0_L001bin23	NA	NA	NA	NA	NA	NA	NA	NA	96.875	0.240385
DTU_2023_1030072_1_MG_123_16112020_S11_L001bin180	NA	NA	NA	NA	NA	NA	NA	NA	96.875	0
DTU_2023_1030076_1_MG_127_23112020_S0_L001bin78	Bacteria	Proteobacteria	Gammaproteobacteria	Enterobacterales	Succinivibrionaceae	Succinivibrio	Succinivibrio hippei_B	Succinivibrio hippei_B	96.8627	0.882353
DTU_2023_1030041_1_MG_930_30082020_S47_L002bin59	Bacteria	Firmicutes_A	Clostridia	Christensenellales	CAG-74	UBA11524	UBA11524 sp017502305	UBA11524 sp017502305	96.8531	1.15822
DTU_2023_1030044_1_MG_930_29092020_S0_L001bin44	Bacteria	Spirochaetota	Spirochaetia	Treponematales	Treponemataceae	Treponema_D	NA	Treponema_D	96.8531	0.949051
DTU_2023_1030030_1_MG_926_24082020_S0_L001bin45	Bacteria	Firmicutes_A	Clostridia	Lachnospirales	Lachnospiraceae	UBA3766	NA	UBA3766	96.8481	2.95977
DTU_2023_1030004_1_MG_899_29092020_S63_L003bin38	Bacteria	Bacteroidota	Bacteroidia	Bacteroidales	Rikenellaceae	Alistipes	NA	Alistipes	96.8376	1.36218
DTU_2023_1030057_1_MG_115_16112020_S66_L003bin121	Bacteria	Bacteroidota	Bacteroidia	Bacteroidales	Rikenellaceae	Alistipes	NA	Alistipes	96.8376	1.80288
DTU_2023_1030076_1_MG_127_23112020_S0_L001bin91	Bacteria	Bacteroidota	Bacteroidia	Bacteroidales	Rikenellaceae	Alistipes	Alistipes sp017532885	Alistipes sp017532885	96.8323	1.1859
DTU_2023_1030009_1_MG_901_29092020_S6_L001bin89	Bacteria	Firmicutes_A	Clostridia	Christensenellales	CAG-74	Limiplasma	Limiplasma sp015056315	Limiplasma sp015056315	96.831	2.55376
DTU_2023_1030023_1_MG_915_21092020_S131_L005bin107	Bacteria	Bacteroidota	Bacteroidia	Bacteroidales	Rikenellaceae	Alistipes	NA	Alistipes	96.8216	0.721154
DTU_2023_1030008_1_MG_901_21092020_S0_L001bin43	Bacteria	Firmicutes_A	Clostridia	Lachnospirales	Lachnospiraceae	UBA3766	NA	UBA3766	96.803	4.84936
DTU_2023_1030016_1_MG_904_30082020_S130_L005bin75	NA	NA	NA	NA	NA	NA	NA	NA	96.7925	0.943396
DTU_2023_1030047_1_MG_932_07092020_S0_L001bin151	Bacteria	Bacteroidota	Bacteroidia	Bacteroidales	Muribaculaceae	Amulumruptor	Amulumruptor sp900539915	Amulumruptor sp900539915	96.7925	0.628931
DTU_2023_1030055_1_MG_114_23112020_S0_L001bin146	Bacteria	Firmicutes_A	Clostridia	Oscillospirales	Ruminococcaceae	UBA3818	UBA3818 sp017408855	UBA3818 sp017408855	96.7867	2.44966
DTU_2023_1030014_1_MG_903_29092020_S129_L005bin187	NA	NA	NA	NA	NA	NA	NA	NA	96.7856	2.40334
DTU_2023_1030002_1_MG_899_07092020_S0_L001bin138	Bacteria	Firmicutes_A	Clostridia	Christensenellales	CAG-74	Limiplasma	Limiplasma sp015056145	Limiplasma sp015056145	96.7742	4.37439
DTU_2023_1030020_1_MG_915_24082020_S0_L001bin107	NA	NA	NA	NA	NA	NA	NA	NA	96.7742	4.32709
DTU_2023_1030028_1_MG_916_21092020_S0_L001bin13	Bacteria	Proteobacteria	Alphaproteobacteria	RF32	CAG-239	51-20	51-20 sp017546885	51-20 sp017546885	96.7742	2.21379
DTU_2023_1030018_1_MG_904_21092020_S44_L002bin32	Bacteria	Bacteroidota	Bacteroidia	Bacteroidales	Rikenellaceae	Alistipes	NA	Alistipes	96.7147	0.480769
DTU_2023_1030064_1_MG_118_23112020_S0_L001bin122	Bacteria	Firmicutes_A	Clostridia	Lachnospirales	Anaerotignaceae	Anaerotignum	NA	Anaerotignum	96.7072	0.939597
DTU_2023_1030041_1_MG_930_30082020_S47_L002bin126	Bacteria	Bacteroidota	Bacteroidia	Bacteroidales	Rikenellaceae	Alistipes	NA	Alistipes	96.6934	3.04487
DTU_2023_1030008_1_MG_901_21092020_S0_L001bin35	Bacteria	Firmicutes_A	Clostridia	Lachnospirales	Lachnospiraceae	CAG-791	CAG-791 sp900321785	CAG-791 sp900321785	96.6886	2.7534
DTU_2023_1030052_1_MG_107_23112020_S0_L001bin44	Bacteria	Firmicutes_A	Clostridia	Oscillospirales	Ruminococcaceae	UBA3855	UBA3855 sp017462785	UBA3855 sp017462785	96.6862	1.34228
DTU_2023_1030063_1_MG_118_16112020_S0_L001bin102	Bacteria	Firmicutes_A	Clostridia	Lachnospirales	Anaerotignaceae	Anaerotignum	NA	Anaerotignum	96.6862	0.671141
DTU_2023_1030051_1_MG_107_16112020_S0_L001bin128	NA	NA	NA	NA	NA	NA	NA	NA	96.6815	1.25786
DTU_2023_1030036_1_MG_929_30082020_S0_L001bin69	Bacteria	Firmicutes_A	Clostridia	Oscillospirales	CAG-272	UBA4717	NA	UBA4717	96.6793	1.1745
DTU_2023_1030008_1_MG_901_21092020_S0_L001bin82	Bacteria	Bacteroidota	Bacteroidia	Bacteroidales	Rikenellaceae	Alistipes	NA	Alistipes	96.6613	1.20192
DTU_2023_1030017_1_MG_904_07092020_S0_L001bin135	Bacteria	Firmicutes_A	Clostridia	Oscillospirales	Acutalibacteraceae	DTU089	DTU089 sp015066465	DTU089 sp015066465	96.6593	0.419463
DTU_2023_1030063_1_MG_118_16112020_S0_L001bin110	Bacteria	Firmicutes_A	Clostridia	Christensenellales	CAG-74	UBA11524	UBA11524 sp017936765	UBA11524 sp017936765	96.6565	2.51748
DTU_2023_1030003_1_MG_899_21092020_S196_L007bin46	Bacteria	Bacteroidota	Bacteroidia	Bacteroidales	Rikenellaceae	Alistipes	Alistipes sp017938765	Alistipes sp017938765	96.6506	1.12179
DTU_2023_1030040_1_MG_930_24082020_S172_L007bin84	NA	NA	NA	NA	NA	NA	NA	NA	96.6443	2.85235
DTU_2023_1030045_1_MG_932_24082020_S0_L001bin129	Bacteria	Firmicutes_A	Clostridia	UMGS1883	UMGS1883	RGIG1927	RGIG1927 sp017414645	RGIG1927 sp017414645	96.6443	0.33557
DTU_2023_1030045_1_MG_932_24082020_S0_L001bin77	NA	NA	NA	NA	NA	NA	NA	NA	96.6443	0.223714
DTU_2023_1030053_1_MG_114_09112020_S0_L001bin52	Bacteria	Firmicutes_A	Clostridia	Oscillospirales	Ruminococcaceae	UBA3818	UBA3818 sp017408855	UBA3818 sp017408855	96.6443	1.90157
DTU_2023_1030054_1_MG_114_16112020_S0_L001bin111	NA	NA	NA	NA	NA	NA	NA	NA	96.6443	1.00671
DTU_2023_1030059_1_MG_117_09112020_S0_L001bin68	Bacteria	Firmicutes_A	Clostridia	Oscillospirales	Ruminococcaceae	Ruminococcus	Ruminococcus sp015066935	Ruminococcus sp015066935	96.6443	0
DTU_2023_1030064_1_MG_118_23112020_S0_L001bin84	Bacteria	Firmicutes_A	Clostridia	Oscillospirales	Acutalibacteraceae	Fimenecus	Fimenecus sp017503135	Fimenecus sp017503135	96.6443	1.1745
DTU_2023_1030072_1_MG_123_16112020_S11_L001bin137	NA	NA	NA	NA	NA	NA	NA	NA	96.6443	0
DTU_2023_1030072_1_MG_123_16112020_S11_L001bin92	Bacteria	Firmicutes_A	Clostridia	Oscillospirales	Ruminococcaceae	UBA3818	UBA3818 sp017408855	UBA3818 sp017408855	96.6443	1.34228
DTU_2023_1030023_1_MG_915_21092020_S131_L005bin113	Bacteria	Firmicutes_A	Clostridia	Oscillospirales	Oscillospiraceae	Faecousia	Faecousia sp017452605	Faecousia sp017452605	96.6373	0.671141
DTU_2023_1030028_1_MG_916_21092020_S0_L001bin25	Bacteria	Bacteroidota	Bacteroidia	Bacteroidales	Rikenellaceae	Alistipes	Alistipes sp017384185	Alistipes sp017384185	96.6346	0.747863
DTU_2023_1030051_1_MG_107_16112020_S0_L001bin70	Bacteria	Bacteroidota	Bacteroidia	Bacteroidales	Rikenellaceae	Alistipes	Alistipes sp017398555	Alistipes sp017398555	96.6346	0.480769
DTU_2023_1030063_1_MG_118_16112020_S0_L001bin28	Bacteria	Bacteroidota	Bacteroidia	Bacteroidales	Rikenellaceae	Alistipes	Alistipes sp017502025	Alistipes sp017502025	96.6346	1.08173
DTU_2023_1030019_1_MG_904_29092020_S0_L001bin105	NA	NA	NA	NA	NA	NA	NA	NA	96.6303	1.34228
DTU_2023_1030006_1_MG_901_30082020_S127_L005bin71	Bacteria	Elusimicrobiota	Elusimicrobia	Elusimicrobiales	Elusimicrobiaceae	UBA1436	UBA1436 sp015062115	UBA1436 sp015062115	96.6292	1.75149
DTU_2023_1030019_1_MG_904_29092020_S0_L001bin130	Bacteria	Elusimicrobiota	Elusimicrobia	Elusimicrobiales	Elusimicrobiaceae	Avelusimicrobium	Avelusimicrobium sp017546175	Avelusimicrobium sp017546175	96.6292	0
DTU_2023_1030014_1_MG_903_29092020_S129_L005bin126	NA	NA	NA	NA	NA	NA	NA	NA	96.6184	3.22061
DTU_2023_1030029_1_MG_916_29092020_S0_L001bin44	Bacteria	Bacteroidota	Bacteroidia	Bacteroidales	Muribaculaceae	CAG-485	CAG-485 sp017547845	CAG-485 sp017547845	96.6095	0.72327
DTU_2023_1030000_1_MG_899_24082020_S0_L001bin93	Bacteria	Bacteroidota	Bacteroidia	Bacteroidales	Rikenellaceae	Alistipes	Alistipes sp017532885	Alistipes sp017532885	96.6079	1.36218
DTU_2023_1030064_1_MG_118_23112020_S0_L001bin130	Bacteria	Firmicutes	Bacilli	RF39	UBA660	CAG-877	CAG-877 sp016293205	CAG-877 sp016293205	96.6061	3.33333
DTU_2023_1030020_1_MG_915_24082020_S0_L001bin15	NA	NA	NA	NA	NA	NA	NA	NA	96.6038	0.45283
DTU_2023_1030028_1_MG_916_21092020_S0_L001bin1	Bacteria	Bacteroidota	Bacteroidia	Bacteroidales	Barnesiellaceae	Barnesiella_A	Barnesiella_A sp017561285	Barnesiella_A sp017561285	96.5923	0.566038
DTU_2023_1030037_1_MG_929_07092020_S227_L008bin76	Bacteria	Bacteroidota	Bacteroidia	Bacteroidales	Barnesiellaceae	Barnesiella_A	Barnesiella_A sp017561285	Barnesiella_A sp017561285	96.5855	1.05993
DTU_2023_1030031_1_MG_926_30082020_S0_L001bin30	Bacteria	Bacteroidota	Bacteroidia	Bacteroidales	Rikenellaceae	Alistipes	NA	Alistipes	96.5812	0.88141
DTU_2023_1030033_1_MG_926_21092020_S46_L002bin84	Bacteria	Bacteroidota	Bacteroidia	Bacteroidales	Rikenellaceae	Alistipes	Alistipes sp017558115	Alistipes sp017558115	96.5812	0.496795
DTU_2023_1030058_1_MG_115_23112020_S0_L001bin29	NA	NA	NA	NA	NA	NA	NA	NA	96.5686	0.833333
DTU_2023_1030017_1_MG_904_07092020_S0_L001bin103	Bacteria	NA	NA	NA	NA	NA	NA	Bacteria	96.5517	1.58046
DTU_2023_1030053_1_MG_114_09112020_S0_L001bin90	Bacteria	Planctomycetota	Planctomycetia	Pirellulales	Thermoguttaceae	RUG369	NA	RUG369	96.5517	1.72414
DTU_2023_1030050_1_MG_107_09112020_S0_L001bin13	Bacteria	Bacteroidota	Bacteroidia	Bacteroidales	Rikenellaceae	Alistipes	NA	Alistipes	96.5491	0.817308
DTU_2023_1030041_1_MG_930_30082020_S47_L002bin85	NA	NA	NA	NA	NA	NA	NA	NA	96.5464	0
DTU_2023_1030055_1_MG_114_23112020_S0_L001bin105	Bacteria	Bacteroidota	Bacteroidia	Bacteroidales	Bacteroidaceae	Prevotella	Prevotella sp900100635	Prevotella sp900100635	96.5432	1.00823
DTU_2023_1030002_1_MG_899_07092020_S0_L001bin110	Bacteria	Firmicutes_A	Clostridia	Oscillospirales	Ruminococcaceae	Ruminococcus	Ruminococcus sp017513795	Ruminococcus sp017513795	96.5394	0
DTU_2023_1030047_1_MG_932_07092020_S0_L001bin115	Bacteria	Firmicutes_A	Clostridia	Lachnospirales	Lachnospiraceae	Acetatifactor	NA	Acetatifactor	96.5364	1.53257
DTU_2023_1030027_1_MG_916_07092020_S20_L001bin109	Bacteria	Bacteroidota	Bacteroidia	Bacteroidales	Muribaculaceae	UBA7173	UBA7173 sp017536215	UBA7173 sp017536215	96.5283	2.22346
DTU_2023_1030076_1_MG_127_23112020_S0_L001bin66	Bacteria	Bacteroidota	Bacteroidia	Bacteroidales	Bacteroidaceae	Prevotella	NA	Prevotella	96.5226	1.0235
DTU_2023_1030055_1_MG_114_23112020_S0_L001bin92	Bacteria	Bacteroidota	Bacteroidia	Bacteroidales	Rikenellaceae	Alistipes	Alistipes sp017532885	Alistipes sp017532885	96.5224	3.24519
DTU_2023_1030045_1_MG_932_24082020_S0_L001bin119	Bacteria	Bacteroidota	Bacteroidia	Bacteroidales	Rikenellaceae	Alistipes	NA	Alistipes	96.5144	0.961538
DTU_2023_1030007_1_MG_901_07092020_S0_L001bin8	Bacteria	Bacteroidota	Bacteroidia	Bacteroidales	Paludibacteraceae	RF16	NA	RF16	96.5054	0.537634
DTU_2023_1030013_1_MG_903_21092020_S0_L001bin138	Bacteria	Bacteroidota	Bacteroidia	Bacteroidales	F082	Limimorpha	Limimorpha sp017381865	Limimorpha sp017381865	96.5054	0
DTU_2023_1030016_1_MG_904_30082020_S130_L005bin55	Bacteria	Bacteroidota	Bacteroidia	Bacteroidales	Paludibacteraceae	RF16	RF16 sp017546705	RF16 sp017546705	96.5054	1.6129
DTU_2023_1030017_1_MG_904_07092020_S0_L001bin19	Bacteria	Bacteroidota	Bacteroidia	Bacteroidales	Paludibacteraceae	RF16	RF16 sp017546705	RF16 sp017546705	96.5054	1.6129
DTU_2023_1030018_1_MG_904_21092020_S44_L002bin29	Bacteria	Bacteroidota	Bacteroidia	Bacteroidales	Paludibacteraceae	RF16	RF16 sp017546705	RF16 sp017546705	96.5054	1.6129
DTU_2023_1030035_1_MG_929_24082020_S226_L008bin91	Bacteria	Bacteroidota	Bacteroidia	Bacteroidales	F082	Limimorpha	Limimorpha sp017381865	Limimorpha sp017381865	96.5054	0
DTU_2023_1030046_1_MG_932_30082020_S0_L001bin39	Bacteria	Bacteroidota	Bacteroidia	Bacteroidales	Paludibacteraceae	RF16	NA	RF16	96.5054	0.537634
DTU_2023_1030023_1_MG_915_21092020_S131_L005bin32	Bacteria	Spirochaetota	Spirochaetia	Treponematales	Treponemataceae	Treponema_D	Treponema_D porcinum	Treponema_D porcinum	96.5035	0.699301
DTU_2023_1030006_1_MG_901_30082020_S127_L005bin104	Bacteria	Bacteroidota	Bacteroidia	Bacteroidales	Rikenellaceae	Alistipes	Alistipes sp015060005	Alistipes sp015060005	96.5011	2.30769
DTU_2023_1030011_1_MG_903_30082020_S0_L001bin36	Bacteria	Bacteroidota	Bacteroidia	Bacteroidales	Barnesiellaceae	Barnesiella_A	Barnesiella_A sp017561285	Barnesiella_A sp017561285	96.4837	0
DTU_2023_1030050_1_MG_107_09112020_S0_L001bin7	Bacteria	Bacteroidota	Bacteroidia	Bacteroidales	Rikenellaceae	Alistipes	NA	Alistipes	96.4744	0.721154
DTU_2023_1030066_1_MG_120_16112020_S69_L003bin75	Bacteria	Bacteroidota	Bacteroidia	Bacteroidales	Rikenellaceae	Alistipes	Alistipes sp017624955	Alistipes sp017624955	96.4744	0.961538
DTU_2023_1030014_1_MG_903_29092020_S129_L005bin201	Bacteria	Spirochaetota	Spirochaetia	Treponematales	Treponemataceae	Treponema_D	Treponema_D sp017392945	Treponema_D sp017392945	96.4452	1.74825
DTU_2023_1030028_1_MG_916_21092020_S0_L001bin126	Bacteria	Firmicutes_A	Clostridia	Oscillospirales	Ruminococcaceae	UBA3818	UBA3818 sp017408855	UBA3818 sp017408855	96.4308	3.37668
DTU_2023_1030031_1_MG_926_30082020_S0_L001bin97	Bacteria	Firmicutes_A	Clostridia	Oscillospirales	Ruminococcaceae	UBA3818	UBA3818 sp017408855	UBA3818 sp017408855	96.4308	2.68456
DTU_2023_1030022_1_MG_915_07092020_S0_L001bin29	Bacteria	Bacteroidota	Bacteroidia	Bacteroidales	Rikenellaceae	Alistipes	NA	Alistipes	96.4209	0.88141
DTU_2023_1030021_1_MG_915_30082020_S45_L002bin108	NA	NA	NA	NA	NA	NA	NA	NA	96.4206	0
DTU_2023_1030031_1_MG_926_30082020_S0_L001bin142	Bacteria	Firmicutes_A	Clostridia	Oscillospirales	CAG-382	UMGS1387	UMGS1387 sp015064895	UMGS1387 sp015064895	96.4206	0
DTU_2023_1030038_1_MG_929_21092020_S64_L003bin153	NA	NA	NA	NA	NA	NA	NA	NA	96.4206	0
DTU_2023_1030041_1_MG_930_30082020_S47_L002bin128	Bacteria	Firmicutes_A	Clostridia	Oscillospirales	Acutalibacteraceae	DTU089	DTU089 sp017937865	DTU089 sp017937865	96.4206	0
DTU_2023_1030044_1_MG_930_29092020_S0_L001bin150	NA	NA	NA	NA	NA	NA	NA	NA	96.4206	1.06772
DTU_2023_1030065_1_MG_120_09112020_S23_L001bin146	Bacteria	Firmicutes_A	Clostridia	Lachnospirales	Lachnospiraceae	CAG-127	CAG-127 sp017938485	CAG-127 sp017938485	96.4206	2.40492
DTU_2023_1030071_1_MG_123_09112020_S70_L003bin137	Bacteria	Firmicutes_A	Clostridia	Oscillospirales	Acutalibacteraceae	DTU089	DTU089 sp015066465	DTU089 sp015066465	96.4206	0.559284
DTU_2023_1030049_1_MG_932_29092020_S0_L001bin146	Bacteria	Bacteroidota	Bacteroidia	Bacteroidales	Paludibacteraceae	UBA4363	UBA4363 sp017937025	UBA4363 sp017937025	96.4158	0.286738
DTU_2023_1030037_1_MG_929_07092020_S227_L008bin100	NA	NA	NA	NA	NA	NA	NA	NA	96.4151	1.88679
DTU_2023_1030043_1_MG_930_21092020_S200_L007bin75	Bacteria	Bacteroidota	Bacteroidia	Bacteroidales	Muribaculaceae	RGIG4079	RGIG4079 sp017424575	RGIG4079 sp017424575	96.4151	0
DTU_2023_1030018_1_MG_904_21092020_S44_L002bin16	NA	NA	NA	NA	NA	NA	NA	NA	96.3942	0
DTU_2023_1030042_1_MG_930_07092020_S160_L006bin7	Bacteria	Bacteroidota	Bacteroidia	Bacteroidales	Rikenellaceae	Tidjanibacter	Tidjanibacter sp017936005	Tidjanibacter sp017936005	96.3942	0.267094
DTU_2023_1030055_1_MG_114_23112020_S0_L001bin33	NA	NA	NA	NA	NA	NA	NA	NA	96.3942	0.240385
DTU_2023_1030059_1_MG_117_09112020_S0_L001bin62	Bacteria	Bacteroidota	Bacteroidia	Bacteroidales	Rikenellaceae	Alistipes	Alistipes sp900768015	Alistipes sp900768015	96.3942	1.08173
DTU_2023_1030062_1_MG_118_09112020_S0_L001bin101	Bacteria	Bacteroidota	Bacteroidia	Bacteroidales	Rikenellaceae	Tidjanibacter	Tidjanibacter sp017936005	Tidjanibacter sp017936005	96.3942	0
DTU_2023_1030076_1_MG_127_23112020_S0_L001bin13	Bacteria	Bacteroidota	Bacteroidia	Bacteroidales	Rikenellaceae	Tidjanibacter	Tidjanibacter sp017936005	Tidjanibacter sp017936005	96.3942	0
DTU_2023_1030055_1_MG_114_23112020_S0_L001bin76	Bacteria	Firmicutes_A	Clostridia	Lachnospirales	Lachnospiraceae	UBA3766	UBA3766 sp017622505	UBA3766 sp017622505	96.3827	2.72989
DTU_2023_1030050_1_MG_107_09112020_S0_L001bin130	Bacteria	Bacteroidota	Bacteroidia	Bacteroidales	Rikenellaceae	Alistipes	NA	Alistipes	96.3782	1.68269
DTU_2023_1030076_1_MG_127_23112020_S0_L001bin64	Bacteria	Bacteroidota	Bacteroidia	Bacteroidales	Rikenellaceae	Alistipes	NA	Alistipes	96.3782	0
DTU_2023_1030010_1_MG_903_24082020_S0_L001bin70	NA	NA	NA	NA	NA	NA	NA	NA	96.371	1.07527
DTU_2023_1030072_1_MG_123_16112020_S11_L001bin70	NA	NA	NA	NA	NA	NA	NA	NA	96.371	1.47849
DTU_2023_1030034_1_MG_926_29092020_S132_L005bin184	Bacteria	Firmicutes_A	Clostridia	Lachnospirales	Lachnospiraceae	CAG-791	NA	CAG-791	96.3602	3.98467
DTU_2023_1030064_1_MG_118_23112020_S0_L001bin118	Bacteria	Firmicutes_A	Clostridia	Lachnospirales	Lachnospiraceae	CAG-590	CAG-590 sp017395635	CAG-590 sp017395635	96.3602	0
DTU_2023_1030002_1_MG_899_07092020_S0_L001bin48	NA	NA	NA	NA	NA	NA	NA	NA	96.3559	0.377358
DTU_2023_1030037_1_MG_929_07092020_S227_L008bin66	Bacteria	Bacteroidota	Bacteroidia	Bacteroidales	Muribaculaceae	UBA7173	UBA7173 sp017536215	UBA7173 sp017536215	96.3522	2.71698
DTU_2023_1030025_1_MG_916_24082020_S107_L005bin101	NA	NA	NA	NA	NA	NA	NA	NA	96.3437	1.36326
DTU_2023_1030041_1_MG_930_30082020_S47_L002bin154	Bacteria	Bacteroidota	Bacteroidia	Bacteroidales	Barnesiellaceae	Barnesiella_A	Barnesiella_A sp017561285	Barnesiella_A sp017561285	96.3437	0.377358
DTU_2023_1030014_1_MG_903_29092020_S129_L005bin143	NA	NA	NA	NA	NA	NA	NA	NA	96.3367	0.894855
DTU_2023_1030021_1_MG_915_30082020_S45_L002bin48	Bacteria	Firmicutes_A	Clostridia	Christensenellales	CAG-74	Limiplasma	Limiplasma sp015056315	Limiplasma sp015056315	96.3363	3.97116
DTU_2023_1030040_1_MG_930_24082020_S172_L007bin5	Bacteria	Firmicutes_A	Clostridia	Christensenellales	CAG-74	Limiplasma	Limiplasma sp015056315	Limiplasma sp015056315	96.3314	4.09946
DTU_2023_1030051_1_MG_107_16112020_S0_L001bin125	NA	NA	NA	NA	NA	NA	NA	NA	96.3301	0.267094
DTU_2023_1030052_1_MG_107_23112020_S0_L001bin36	NA	NA	NA	NA	NA	NA	NA	NA	96.3301	0.240385
DTU_2023_1030054_1_MG_114_16112020_S0_L001bin46	NA	NA	NA	NA	NA	NA	NA	NA	96.3301	0.240385
DTU_2023_1030063_1_MG_118_16112020_S0_L001bin31	NA	NA	NA	NA	NA	NA	NA	NA	96.3301	0.721154
DTU_2023_1030065_1_MG_120_09112020_S23_L001bin20	NA	NA	NA	NA	NA	NA	NA	NA	96.3301	0.240385
DTU_2023_1030067_1_MG_120_23112020_S0_L001bin107	NA	NA	NA	NA	NA	NA	NA	NA	96.3301	0.240385
DTU_2023_1030069_1_MG_121_16112020_S50_L002bin69	NA	NA	NA	NA	NA	NA	NA	NA	96.3301	0.240385
DTU_2023_1030070_1_MG_121_23112020_S0_L001bin22	NA	NA	NA	NA	NA	NA	NA	NA	96.3301	0.240385
DTU_2023_1030007_1_MG_901_07092020_S0_L001bin91	Bacteria	Firmicutes_A	Clostridia	Lachnospirales	Lachnospiraceae	CAG-791	CAG-791 sp900321785	CAG-791 sp900321785	96.3263	2.89707
DTU_2023_1030051_1_MG_107_16112020_S0_L001bin76	Bacteria	Bacteroidota	Bacteroidia	Bacteroidales	Rikenellaceae	Alistipes	NA	Alistipes	96.3194	0.480769
DTU_2023_1030049_1_MG_932_29092020_S0_L001bin72	NA	NA	NA	NA	NA	NA	NA	NA	96.3176	1.7198
DTU_2023_1030001_1_MG_899_30082020_S18_L001bin163	Bacteria	Firmicutes_A	Clostridia	Oscillospirales	Ruminococcaceae	Ruminococcus	Ruminococcus sp017437285	Ruminococcus sp017437285	96.3087	1.67785
DTU_2023_1030024_1_MG_915_29092020_S0_L001bin105	Bacteria	Firmicutes_A	Clostridia	UBA1381	UBA1381	Ornithomonoglobus	Ornithomonoglobus sp017380475	Ornithomonoglobus sp017380475	96.3087	1.67785
DTU_2023_1030048_1_MG_932_21092020_S228_L008bin8	Bacteria	Bacteroidota	Bacteroidia	Bacteroidales	Rikenellaceae	Alistipes	NA	Alistipes	96.2981	0.240385
DTU_2023_1030011_1_MG_903_30082020_S0_L001bin124	Bacteria	Bacteroidota	Bacteroidia	Bacteroidales	Rikenellaceae	Alistipes	Alistipes sp900770585	Alistipes sp900770585	96.2874	0.961538
DTU_2023_1030074_1_MG_127_09112020_S133_L005bin91	NA	NA	NA	NA	NA	NA	NA	NA	96.2668	2.79642
DTU_2023_1030065_1_MG_120_09112020_S23_L001bin22	Bacteria	Firmicutes_A	Clostridia	Lachnospirales	Lachnospiraceae	CAG-194	CAG-194 sp017465095	CAG-194 sp017465095	96.252	1.11715
DTU_2023_1030018_1_MG_904_21092020_S44_L002bin118	Bacteria	Bacteroidota	Bacteroidia	Bacteroidales	Paludibacteraceae	UBA4363	UBA4363 sp017937025	UBA4363 sp017937025	96.2366	0.268817
DTU_2023_1030043_1_MG_930_21092020_S200_L007bin92	Bacteria	Bacteroidota	Bacteroidia	Bacteroidales	Paludibacteraceae	UBA4363	UBA4363 sp017937025	UBA4363 sp017937025	96.2366	3.67384
DTU_2023_1030016_1_MG_904_30082020_S130_L005bin84	NA	NA	NA	NA	NA	NA	NA	NA	96.2264	0
DTU_2023_1030072_1_MG_123_16112020_S11_L001bin111	NA	NA	NA	NA	NA	NA	NA	NA	96.2082	0
DTU_2023_1030016_1_MG_904_30082020_S130_L005bin162	Bacteria	Bacteroidota	Bacteroidia	Bacteroidales	Rikenellaceae	Tidjanibacter	NA	Tidjanibacter	96.2019	0.0267094
DTU_2023_1030060_1_MG_117_16112020_S0_L001bin83	Bacteria	Bacteroidota	Bacteroidia	Bacteroidales	Rikenellaceae	Tidjanibacter	Tidjanibacter sp017936005	Tidjanibacter sp017936005	96.2019	0.240385
DTU_2023_1030008_1_MG_901_21092020_S0_L001bin98	Bacteria	Bacteroidota	Bacteroidia	Bacteroidales	F082	Limimorpha	Limimorpha sp017381865	Limimorpha sp017381865	96.2007	0
DTU_2023_1030027_1_MG_916_07092020_S20_L001bin15	Bacteria	Firmicutes	Bacilli	Erysipelotrichales	Erysipelotrichaceae	Bulleidia	NA	Bulleidia	96.1905	2.22222
DTU_2023_1030062_1_MG_118_09112020_S0_L001bin110	Bacteria	Bacteroidota	Bacteroidia	Bacteroidales	UBA932	Cryptobacteroides	Cryptobacteroides sp017549505	Cryptobacteroides sp017549505	96.1905	0
DTU_2023_1030026_1_MG_916_30082020_S0_L001bin127	Bacteria	Firmicutes_A	Clostridia	Oscillospirales	CAG-272	HGM12713	HGM12713 sp017504545	HGM12713 sp017504545	96.1899	1.38423
DTU_2023_1030011_1_MG_903_30082020_S0_L001bin51	Bacteria	Fibrobacterota	Fibrobacteria	Fibrobacterales	Fibrobacteraceae	Fibrobacter	Fibrobacter sp900143055	Fibrobacter sp900143055	96.1862	0.549451
DTU_2023_1030015_1_MG_904_24082020_S0_L001bin76	Bacteria	Bacteroidota	Bacteroidia	Bacteroidales	Rikenellaceae	Alistipes	Alistipes sp017391665	Alistipes sp017391665	96.1672	0.721154
DTU_2023_1030038_1_MG_929_21092020_S64_L003bin39	Bacteria	Bacteroidota	Bacteroidia	Bacteroidales	G3-4614	Caccoplasma	NA	Caccoplasma	96.1635	0.377358
DTU_2023_1030046_1_MG_932_30082020_S0_L001bin21	Bacteria	Bacteroidota	Bacteroidia	Bacteroidales	Bacteroidaceae	UBA4372	UBA4372 sp900543815	UBA4372 sp900543815	96.1586	0.185874
DTU_2023_1030041_1_MG_930_30082020_S47_L002bin73	Bacteria	Bacteroidota	Bacteroidia	Bacteroidales	Rikenellaceae	Alistipes	NA	Alistipes	96.1538	0.961538
DTU_2023_1030057_1_MG_115_16112020_S66_L003bin18	Bacteria	Bacteroidota	Bacteroidia	Bacteroidales	Rikenellaceae	Alistipes	Alistipes sp017624955	Alistipes sp017624955	96.1538	0.961538
DTU_2023_1030058_1_MG_115_23112020_S0_L001bin81	Bacteria	Bacteroidota	Bacteroidia	Bacteroidales	Rikenellaceae	Alistipes	Alistipes sp017624955	Alistipes sp017624955	96.1538	0.961538
DTU_2023_1030070_1_MG_121_23112020_S0_L001bin23	Bacteria	Bacteroidota	Bacteroidia	Bacteroidales	Rikenellaceae	Alistipes	Alistipes sp017624955	Alistipes sp017624955	96.1538	0.961538
DTU_2023_1030035_1_MG_929_24082020_S226_L008bin133	Bacteria	Firmicutes_A	Clostridia	Lachnospirales	Lachnospiraceae	CAG-791	CAG-791 sp900321785	CAG-791 sp900321785	96.1446	4.42529
DTU_2023_1030055_1_MG_114_23112020_S0_L001bin65	Bacteria	Firmicutes_A	Clostridia	Oscillospirales	Oscillospiraceae	Faecousia	Faecousia sp015067895	Faecousia sp015067895	96.1312	3.85906
DTU_2023_1030039_1_MG_929_29092020_S0_L001bin10	Bacteria	Firmicutes_A	Clostridia	Christensenellales	CAG-74	Limiplasma	Limiplasma sp015056145	Limiplasma sp015056145	96.1238	3.18548
DTU_2023_1030056_1_MG_115_09112020_S66_L003bin109	Bacteria	Bacteroidota	Bacteroidia	Bacteroidales	Rikenellaceae	Alistipes	NA	Alistipes	96.1218	0.480769
DTU_2023_1030074_1_MG_127_09112020_S133_L005bin76	Bacteria	Firmicutes_A	Clostridia	Oscillospirales	Acutalibacteraceae	RUG420	NA	RUG420	96.12	2.13036
DTU_2023_1030013_1_MG_903_21092020_S0_L001bin117	NA	NA	NA	NA	NA	NA	NA	NA	96.1174	2.23714
DTU_2023_1030071_1_MG_123_09112020_S70_L003bin19	NA	NA	NA	NA	NA	NA	NA	NA	96.1022	1.20968
DTU_2023_1030041_1_MG_930_30082020_S47_L002bin42	Bacteria	Bacteroidota	Bacteroidia	Bacteroidales	Bacteroidaceae	Phocaeicola_A	NA	Phocaeicola_A	96.0967	0.67121
DTU_2023_1030075_1_MG_127_16112020_S68_L003bin65	NA	NA	NA	NA	NA	NA	NA	NA	96.095	3.23671
DTU_2023_1030026_1_MG_916_30082020_S0_L001bin4	Bacteria	Bacteroidota	Bacteroidia	Bacteroidales	Rikenellaceae	Alistipes	Alistipes sp017558115	Alistipes sp017558115	96.0897	0.480769
DTU_2023_1030057_1_MG_115_16112020_S66_L003bin114	Bacteria	Bacteroidota	Bacteroidia	Bacteroidales	Rikenellaceae	Alistipes	NA	Alistipes	96.0897	1.12179
DTU_2023_1030065_1_MG_120_09112020_S23_L001bin100	NA	NA	NA	NA	NA	NA	NA	NA	96.085	1.42427
DTU_2023_1030066_1_MG_120_16112020_S69_L003bin126	Bacteria	Bacteroidota	Bacteroidia	Bacteroidales	Rikenellaceae	Alistipes	Alistipes sp900768015	Alistipes sp900768015	96.0737	0.240385
DTU_2023_1030005_1_MG_901_24082020_S106_L005bin83	NA	NA	NA	NA	NA	NA	NA	NA	96.0698	2.01342
DTU_2023_1030058_1_MG_115_23112020_S0_L001bin107	Bacteria	Bacteroidota	Bacteroidia	Bacteroidales	Bacteroidaceae	Alloprevotella	Alloprevotella sp017547385	Alloprevotella sp017547385	96.0657	0
DTU_2023_1030068_1_MG_121_09112020_S0_L001bin47	Bacteria	Firmicutes_A	Clostridia	Christensenellales	CAG-74	UBA11524	UBA11524 sp017502305	UBA11524 sp017502305	96.0446	0.699301
DTU_2023_1030027_1_MG_916_07092020_S20_L001bin159	NA	NA	NA	NA	NA	NA	NA	NA	96.0377	1.32075
DTU_2023_1030070_1_MG_121_23112020_S0_L001bin59	Bacteria	Bacteroidota	Bacteroidia	Bacteroidales	Barnesiellaceae	Barnesiella_A	Barnesiella_A sp017561285	Barnesiella_A sp017561285	96.0377	0.943396
DTU_2023_1030047_1_MG_932_07092020_S0_L001bin21	Bacteria	Firmicutes_A	Clostridia	UBA1212	UBA1212	SIG423	SIG423 sp017461545	SIG423 sp017461545	96.0373	2.0979
DTU_2023_1030024_1_MG_915_29092020_S0_L001bin35	NA	NA	NA	NA	NA	NA	NA	NA	96.0317	4.12698
DTU_2023_1030041_1_MG_930_30082020_S47_L002bin48	Bacteria	Bacteroidota	Bacteroidia	Bacteroidales	Rikenellaceae	Alistipes	NA	Alistipes	96.031	2.28365
DTU_2023_1030069_1_MG_121_16112020_S50_L002bin31	Bacteria	Bacteroidota	Bacteroidia	Bacteroidales	Rikenellaceae	Alistipes	NA	Alistipes	96.0096	2.27564
DTU_2023_1030061_1_MG_117_23112020_S161_L006bin49	NA	NA	NA	NA	NA	NA	NA	NA	95.9941	4.02685
DTU_2023_1030017_1_MG_904_07092020_S0_L001bin15	Bacteria	Firmicutes_A	Clostridia	Lachnospirales	Lachnospiraceae	UBA3766	NA	UBA3766	95.977	0.574713
DTU_2023_1030036_1_MG_929_30082020_S0_L001bin60	Bacteria	Bacteroidota	Bacteroidia	Bacteroidales	Muribaculaceae	CAG-485	CAG-485 sp017547845	CAG-485 sp017547845	95.9748	1.01772
DTU_2023_1030001_1_MG_899_30082020_S18_L001bin77	NA	NA	NA	NA	NA	NA	NA	NA	95.9732	0
DTU_2023_1030002_1_MG_899_07092020_S0_L001bin86	Bacteria	Firmicutes_A	Clostridia	Lachnospirales	Lachnospiraceae	CAG-632	CAG-632 sp017461045	CAG-632 sp017461045	95.9732	1.4052
DTU_2023_1030006_1_MG_901_30082020_S127_L005bin115	Bacteria	Firmicutes_A	Clostridia	RGIG6154	RGIG6154	RGIG6154	RGIG6154 sp017410375	RGIG6154 sp017410375	95.9732	0
DTU_2023_1030027_1_MG_916_07092020_S20_L001bin14	Bacteria	Firmicutes_A	Clostridia	UMGS1883	UMGS1883	RGIG1927	RGIG1927 sp017414645	RGIG1927 sp017414645	95.9732	0
DTU_2023_1030047_1_MG_932_07092020_S0_L001bin24	NA	NA	NA	NA	NA	NA	NA	NA	95.9732	0
DTU_2023_1030056_1_MG_115_09112020_S66_L003bin19	Bacteria	Firmicutes_A	Clostridia	UBA1381	UBA1381	Ornithomonoglobus	Ornithomonoglobus sp017380475	Ornithomonoglobus sp017380475	95.9732	0.671141
DTU_2023_1030062_1_MG_118_09112020_S0_L001bin36	Bacteria	Firmicutes_A	Clostridia	Oscillospirales	Ruminococcaceae	Ruminococcus	Ruminococcus sp017437285	Ruminococcus sp017437285	95.9732	3.02013
DTU_2023_1030065_1_MG_120_09112020_S23_L001bin2	Bacteria	Firmicutes_A	Clostridia	Oscillospirales	CAG-272	SIG640	SIG640 sp015064885	SIG640 sp015064885	95.9732	2.01342
DTU_2023_1030068_1_MG_121_09112020_S0_L001bin58	Bacteria	Firmicutes_A	Clostridia	Oscillospirales	Acutalibacteraceae	UMGS1484	UMGS1484 sp017556785	UMGS1484 sp017556785	95.9732	0.692114
DTU_2023_1030024_1_MG_915_29092020_S0_L001bin77	NA	NA	NA	NA	NA	NA	NA	NA	95.9706	0.469799
DTU_2023_1030028_1_MG_916_21092020_S0_L001bin50	Bacteria	Bacteroidota	Bacteroidia	Bacteroidales	Muribaculaceae	UBA7173	UBA7173 sp905207535	UBA7173 sp905207535	95.9691	0.377358
DTU_2023_1030037_1_MG_929_07092020_S227_L008bin14	Bacteria	Bacteroidota	Bacteroidia	Bacteroidales	Paludibacteraceae	UBA4363	UBA4363 sp017937025	UBA4363 sp017937025	95.9677	0.806452
DTU_2023_1030051_1_MG_107_16112020_S0_L001bin107	Bacteria	Bacteroidota	Bacteroidia	Bacteroidales	Paludibacteraceae	RF16	RF16 sp017391525	RF16 sp017391525	95.9677	1.07527
DTU_2023_1030053_1_MG_114_09112020_S0_L001bin36	Bacteria	Bacteroidota	Bacteroidia	Bacteroidales	Paludibacteraceae	RF16	RF16 sp017391525	RF16 sp017391525	95.9677	1.07527
DTU_2023_1030028_1_MG_916_21092020_S0_L001bin66	Bacteria	Spirochaetota	Spirochaetia	Treponematales	Treponemataceae	Treponema_D	Treponema_D sp017381365	Treponema_D sp017381365	95.9596	0.34965
DTU_2023_1030005_1_MG_901_24082020_S106_L005bin102	Bacteria	Bacteroidota	Bacteroidia	Bacteroidales	UBA932	Egerieousia	Egerieousia sp017380095	Egerieousia sp017380095	95.9524	0
DTU_2023_1030036_1_MG_929_30082020_S0_L001bin59	Bacteria	Bacteroidota	Bacteroidia	Bacteroidales	UBA932	Egerieousia	Egerieousia sp017380095	Egerieousia sp017380095	95.9524	0
DTU_2023_1030053_1_MG_114_09112020_S0_L001bin117	NA	NA	NA	NA	NA	NA	NA	NA	95.9522	1.34228
DTU_2023_1030036_1_MG_929_30082020_S0_L001bin137	Bacteria	Bacteroidota	Bacteroidia	Bacteroidales	Rikenellaceae	Alistipes	Alistipes sp017507075	Alistipes sp017507075	95.9509	0.961538
DTU_2023_1030044_1_MG_930_29092020_S0_L001bin113	Bacteria	Bacteroidota	Bacteroidia	Bacteroidales	Rikenellaceae	Tidjanibacter	Tidjanibacter sp017936005	Tidjanibacter sp017936005	95.9402	0.320513
DTU_2023_1030024_1_MG_915_29092020_S0_L001bin5	Bacteria	Bacteroidota	Bacteroidia	Bacteroidales	Rikenellaceae	Alistipes	Alistipes sp017437045	Alistipes sp017437045	95.9322	1.44231
DTU_2023_1030041_1_MG_930_30082020_S47_L002bin86	Bacteria	Firmicutes_A	Clostridia	Oscillospirales	Acutalibacteraceae	CAG-177	CAG-177 sp015066625	CAG-177 sp015066625	95.9312	0.33557
DTU_2023_1030055_1_MG_114_23112020_S0_L001bin48	Bacteria	Firmicutes_A	Clostridia	Lachnospirales	Anaerotignaceae	Anaerotignum	NA	Anaerotignum	95.9312	1.1745
DTU_2023_1030007_1_MG_901_07092020_S0_L001bin44	Bacteria	Bacteroidota	Bacteroidia	Bacteroidales	Bacteroidaceae	Prevotella	Prevotella sp017415455	Prevotella sp017415455	95.9259	0.555556
DTU_2023_1030017_1_MG_904_07092020_S0_L001bin130	Bacteria	Bacteroidota	Bacteroidia	Bacteroidales	Bacteroidaceae	Prevotella	Prevotella sp017415455	Prevotella sp017415455	95.9259	0.555556
DTU_2023_1030053_1_MG_114_09112020_S0_L001bin169	Bacteria	Bacteroidota	Bacteroidia	Bacteroidales	Bacteroidaceae	Prevotella	Prevotella sp900100635	Prevotella sp900100635	95.9259	0.37037
DTU_2023_1030034_1_MG_926_29092020_S132_L005bin107	Bacteria	Spirochaetota	Spirochaetia	Treponematales	Treponemataceae	Treponema_D	NA	Treponema_D	95.9207	0.42735
DTU_2023_1030031_1_MG_926_30082020_S0_L001bin94	NA	NA	NA	NA	NA	NA	NA	NA	95.9135	0.400641
DTU_2023_1030076_1_MG_127_23112020_S0_L001bin113	Bacteria	Bacteroidota	Bacteroidia	Bacteroidales	Rikenellaceae	Alistipes	NA	Alistipes	95.9054	0.480769
DTU_2023_1030040_1_MG_930_24082020_S172_L007bin108	Bacteria	Bacteroidota	Bacteroidia	Bacteroidales	Rikenellaceae	Alistipes	Alistipes sp900768015	Alistipes sp900768015	95.8921	1.48237
DTU_2023_1030054_1_MG_114_16112020_S0_L001bin124	Bacteria	Bacteroidota	Bacteroidia	Bacteroidales	Rikenellaceae	Alistipes	NA	Alistipes	95.8894	0.641026
DTU_2023_1030042_1_MG_930_07092020_S160_L006bin46	Bacteria	Bacteroidota	Bacteroidia	Bacteroidales	Rikenellaceae	Alistipes	Alistipes sp017383345	Alistipes sp017383345	95.8868	1.12179
DTU_2023_1030035_1_MG_929_24082020_S226_L008bin43	Bacteria	Firmicutes_A	Clostridia	Christensenellales	CAG-74	Limiplasma	Limiplasma sp015056315	Limiplasma sp015056315	95.8814	2.28495
DTU_2023_1030045_1_MG_932_24082020_S0_L001bin86	Bacteria	Fibrobacterota	Fibrobacteria	Fibrobacterales	Fibrobacteraceae	Hallerella	Hallerella sp002390045	Hallerella sp002390045	95.863	1.0989
DTU_2023_1030062_1_MG_118_09112020_S0_L001bin159	NA	NA	NA	NA	NA	NA	NA	NA	95.8613	0.223714
DTU_2023_1030050_1_MG_107_09112020_S0_L001bin17	Bacteria	Bacteroidota	Bacteroidia	Bacteroidales	Rikenellaceae	Tidjanibacter	Tidjanibacter sp017936005	Tidjanibacter sp017936005	95.8494	0.240385
DTU_2023_1030053_1_MG_114_09112020_S0_L001bin103	Bacteria	Bacteroidota	Bacteroidia	Bacteroidales	Rikenellaceae	Tidjanibacter	Tidjanibacter sp017936005	Tidjanibacter sp017936005	95.8494	0.240385
DTU_2023_1030054_1_MG_114_16112020_S0_L001bin59	Bacteria	Bacteroidota	Bacteroidia	Bacteroidales	Rikenellaceae	Tidjanibacter	Tidjanibacter sp017936005	Tidjanibacter sp017936005	95.8494	0.240385
DTU_2023_1030063_1_MG_118_16112020_S0_L001bin17	Bacteria	Bacteroidota	Bacteroidia	Bacteroidales	Rikenellaceae	Tidjanibacter	Tidjanibacter sp017936005	Tidjanibacter sp017936005	95.8494	0.240385
DTU_2023_1030066_1_MG_120_16112020_S69_L003bin66	Bacteria	Bacteroidota	Bacteroidia	Bacteroidales	Rikenellaceae	Tidjanibacter	Tidjanibacter sp017936005	Tidjanibacter sp017936005	95.8494	0.240385
DTU_2023_1030067_1_MG_120_23112020_S0_L001bin52	Bacteria	Bacteroidota	Bacteroidia	Bacteroidales	Rikenellaceae	Tidjanibacter	Tidjanibacter sp017936005	Tidjanibacter sp017936005	95.8494	0.240385
DTU_2023_1030023_1_MG_915_21092020_S131_L005bin75	Bacteria	Firmicutes_A	Clostridia	Oscillospirales	Ruminococcaceae	UBA3855	UBA3855 sp017462785	UBA3855 sp017462785	95.8389	2.8015
DTU_2023_1030055_1_MG_114_23112020_S0_L001bin106	NA	NA	NA	NA	NA	NA	NA	NA	95.8302	2.90828
DTU_2023_1030041_1_MG_930_30082020_S47_L002bin133	NA	NA	NA	NA	NA	NA	NA	NA	95.8249	1.34228
DTU_2023_1030056_1_MG_115_09112020_S66_L003bin49	NA	NA	NA	NA	NA	NA	NA	NA	95.8112	3.01418
DTU_2023_1030000_1_MG_899_24082020_S0_L001bin152	Bacteria	Firmicutes_A	Clostridia	Oscillospirales	Ruminococcaceae	UBA3818	UBA3818 sp017408855	UBA3818 sp017408855	95.8054	2.01342
DTU_2023_1030005_1_MG_901_24082020_S106_L005bin51	Bacteria	Firmicutes_A	Clostridia	UBA1212	UBA1255	Egerieisoma	Egerieisoma sp017622825	Egerieisoma sp017622825	95.8042	2.0979
DTU_2023_1030026_1_MG_916_30082020_S0_L001bin76	Bacteria	Firmicutes_A	Clostridia	UBA1212	UBA1212	SIG423	SIG423 sp017461545	SIG423 sp017461545	95.8042	0.769231
DTU_2023_1030072_1_MG_123_16112020_S11_L001bin63	Bacteria	Spirochaetota	Spirochaetia	Treponematales	Treponemataceae	Treponema_D	NA	Treponema_D	95.8042	1.92308
DTU_2023_1030076_1_MG_127_23112020_S0_L001bin52	Bacteria	Spirochaetota	Spirochaetia	Treponematales	Treponemataceae	Treponema_D	Treponema_D sp900767955	Treponema_D sp900767955	95.8042	1.3986
DTU_2023_1030076_1_MG_127_23112020_S0_L001bin47	Bacteria	Bacteroidota	Bacteroidia	Bacteroidales	Barnesiellaceae	Barnesiella_A	NA	Barnesiella_A	95.8033	2.6859
DTU_2023_1030049_1_MG_932_29092020_S0_L001bin148	Bacteria	Bacteroidota	Bacteroidia	Bacteroidales	Rikenellaceae	Alistipes	NA	Alistipes	95.8013	0.480769
DTU_2023_1030021_1_MG_915_30082020_S45_L002bin118	Bacteria	Firmicutes_A	Clostridia	Lachnospirales	Lachnospiraceae	RGIG7193	RGIG7193 sp017537225	RGIG7193 sp017537225	95.7938	1.89873
DTU_2023_1030075_1_MG_127_16112020_S68_L003bin56	Bacteria	Bacteroidota	Bacteroidia	Bacteroidales	Rikenellaceae	Alistipes	Alistipes sp017391665	Alistipes sp017391665	95.7906	0.480769
DTU_2023_1030030_1_MG_926_24082020_S0_L001bin75	Bacteria	Firmicutes_A	Clostridia	Oscillospirales	Acutalibacteraceae	Ruminococcus_E	Ruminococcus_E sp900317315	Ruminococcus_E sp900317315	95.7704	3.02013
DTU_2023_1030059_1_MG_117_09112020_S0_L001bin23	Bacteria	Bacteroidota	Bacteroidia	Bacteroidales	Rikenellaceae	Alistipes	Alistipes sp017391665	Alistipes sp017391665	95.7585	0.641026
DTU_2023_1030022_1_MG_915_07092020_S0_L001bin156	Bacteria	Bacteroidota	Bacteroidia	Bacteroidales	Rikenellaceae	Alistipes	Alistipes sp017555105	Alistipes sp017555105	95.7532	1.68269
DTU_2023_1030070_1_MG_121_23112020_S0_L001bin4	Bacteria	Firmicutes_A	Clostridia	Lachnospirales	Anaerotignaceae	Anaerotignum	Anaerotignum sp017442465	Anaerotignum sp017442465	95.7494	1.00671
DTU_2023_1030062_1_MG_118_09112020_S0_L001bin50	Bacteria	Bacteroidota	Bacteroidia	Bacteroidales	Bacteroidaceae	Paraprevotella	Paraprevotella sp900548345	Paraprevotella sp900548345	95.7352	0.371747
DTU_2023_1030064_1_MG_118_23112020_S0_L001bin117	Bacteria	Spirochaetota	Spirochaetia	Treponematales	Treponemataceae	Treponema_D	Treponema_D porcinum	Treponema_D porcinum	95.7293	1.44231
DTU_2023_1030011_1_MG_903_30082020_S0_L001bin102	Bacteria	Bacteroidota	Bacteroidia	Bacteroidales	Rikenellaceae	Alistipes	Alistipes sp017647625	Alistipes sp017647625	95.7265	2.5641
DTU_2023_1030000_1_MG_899_24082020_S0_L001bin171	Bacteria	Bacteroidota	Bacteroidia	Bacteroidales	Rikenellaceae	Alistipes	NA	Alistipes	95.7185	4.48718
DTU_2023_1030000_1_MG_899_24082020_S0_L001bin109	Bacteria	Bacteroidota	Bacteroidia	Bacteroidales	Muribaculaceae	UBA7173	UBA7173 sp905207535	UBA7173 sp905207535	95.7159	0
DTU_2023_1030029_1_MG_916_29092020_S0_L001bin81	Bacteria	Bacteroidota	Bacteroidia	Bacteroidales	Rikenellaceae	Alistipes	Alistipes sp015059785	Alistipes sp015059785	95.7158	2.88462
DTU_2023_1030000_1_MG_899_24082020_S0_L001bin23	NA	NA	NA	NA	NA	NA	NA	NA	95.7143	0
DTU_2023_1030018_1_MG_904_21092020_S44_L002bin92	Bacteria	Bacteroidota	Bacteroidia	Bacteroidales	UBA932	Egerieousia	Egerieousia sp017380095	Egerieousia sp017380095	95.7143	0
DTU_2023_1030031_1_MG_926_30082020_S0_L001bin44	Bacteria	Bacteroidota	Bacteroidia	Bacteroidales	UBA932	Egerieousia	Egerieousia sp017380095	Egerieousia sp017380095	95.7143	0
DTU_2023_1030034_1_MG_926_29092020_S132_L005bin178	Bacteria	Bacteroidota	Bacteroidia	Bacteroidales	UBA932	Egerieousia	Egerieousia sp017380095	Egerieousia sp017380095	95.7143	0
DTU_2023_1030038_1_MG_929_21092020_S64_L003bin95	Bacteria	Bacteroidota	Bacteroidia	Bacteroidales	UBA932	Egerieousia	Egerieousia sp017380095	Egerieousia sp017380095	95.7143	0
DTU_2023_1030030_1_MG_926_24082020_S0_L001bin157	NA	NA	NA	NA	NA	NA	NA	NA	95.7094	0.33557
DTU_2023_1030035_1_MG_929_24082020_S226_L008bin30	Bacteria	Bacteroidota	Bacteroidia	Bacteroidales	Rikenellaceae	Alistipes	Alistipes sp017381935	Alistipes sp017381935	95.7051	1.68269
DTU_2023_1030015_1_MG_904_24082020_S0_L001bin39	Bacteria	Bacteroidota	Bacteroidia	Bacteroidales	Paludibacteraceae	UBA4363	UBA4363 sp017937025	UBA4363 sp017937025	95.6989	0.268817
DTU_2023_1030027_1_MG_916_07092020_S20_L001bin70	Bacteria	Proteobacteria	Alphaproteobacteria	RF32	CAG-239	JAGAJR01	JAGAJR01 sp017626035	JAGAJR01 sp017626035	95.6989	0
DTU_2023_1030037_1_MG_929_07092020_S227_L008bin38	Bacteria	Proteobacteria	Alphaproteobacteria	RF32	CAG-239	JAGAJR01	JAGAJR01 sp017626035	JAGAJR01 sp017626035	95.6989	0
DTU_2023_1030062_1_MG_118_09112020_S0_L001bin117	Bacteria	Proteobacteria	Alphaproteobacteria	RF32	CAG-239	Scatocola	Scatocola faecipullorum	Scatocola faecipullorum	95.6989	0
DTU_2023_1030000_1_MG_899_24082020_S0_L001bin33	Bacteria	Bacteroidota	Bacteroidia	Bacteroidales	Bacteroidaceae	Alloprevotella	Alloprevotella sp017547385	Alloprevotella sp017547385	95.6939	0
DTU_2023_1030021_1_MG_915_30082020_S45_L002bin51	Bacteria	Bacteroidota	Bacteroidia	Bacteroidales	Bacteroidaceae	Alloprevotella	Alloprevotella sp017547385	Alloprevotella sp017547385	95.6939	0
DTU_2023_1030071_1_MG_123_09112020_S70_L003bin60	Bacteria	Bacteroidota	Bacteroidia	Bacteroidales	Bacteroidaceae	Paraprevotella	Paraprevotella sp900548345	Paraprevotella sp900548345	95.6939	0.929368
DTU_2023_1030004_1_MG_899_29092020_S63_L003bin100	Bacteria	Bacteroidota	Bacteroidia	Bacteroidales	Rikenellaceae	Alistipes	Alistipes sp904502075	Alistipes sp904502075	95.6731	0.480769
DTU_2023_1030063_1_MG_118_16112020_S0_L001bin127	Bacteria	Bacteroidota	Bacteroidia	Bacteroidales	Rikenellaceae	Alistipes	NA	Alistipes	95.6731	1.20192
DTU_2023_1030069_1_MG_121_16112020_S50_L002bin27	Bacteria	Bacteroidota	Bacteroidia	Bacteroidales	Rikenellaceae	Alistipes	Alistipes sp017624955	Alistipes sp017624955	95.6731	0.961538
DTU_2023_1030075_1_MG_127_16112020_S68_L003bin139	Bacteria	Bacteroidota	Bacteroidia	Bacteroidales	Rikenellaceae	Tidjanibacter	Tidjanibacter sp017936005	Tidjanibacter sp017936005	95.6731	0
DTU_2023_1030021_1_MG_915_30082020_S45_L002bin126	NA	NA	NA	NA	NA	NA	NA	NA	95.6655	2.01342
DTU_2023_1030043_1_MG_930_21092020_S200_L007bin110	Bacteria	Firmicutes_C	Negativicutes	Selenomonadales	Selenomonadaceae	Anaerovibrio	NA	Anaerovibrio	95.654	3.84112
DTU_2023_1030014_1_MG_903_29092020_S129_L005bin55	Bacteria	Firmicutes_A	Clostridia	Christensenellales	CAG-74	Limiplasma	Limiplasma sp015056145	Limiplasma sp015056145	95.6512	2.15618
DTU_2023_1030058_1_MG_115_23112020_S0_L001bin51	Bacteria	Bacteroidota	Bacteroidia	Bacteroidales	Bacteroidaceae	Prevotella	Prevotella sp900548195	Prevotella sp900548195	95.6481	0.555556
DTU_2023_1030027_1_MG_916_07092020_S20_L001bin34	Bacteria	Firmicutes_A	Clostridia	Oscillospirales	Oscillospiraceae	Faecousia	Faecousia sp017507425	Faecousia sp017507425	95.6446	3.62975
DTU_2023_1030000_1_MG_899_24082020_S0_L001bin155	NA	NA	NA	NA	NA	NA	NA	NA	95.6376	2.34899
DTU_2023_1030060_1_MG_117_16112020_S0_L001bin77	NA	NA	NA	NA	NA	NA	NA	NA	95.6376	0
DTU_2023_1030071_1_MG_123_09112020_S70_L003bin87	NA	NA	NA	NA	NA	NA	NA	NA	95.6362	1.62701
DTU_2023_1030072_1_MG_123_16112020_S11_L001bin28	Bacteria	Bacteroidota	Bacteroidia	Bacteroidales	Rikenellaceae	Alistipes	NA	Alistipes	95.6357	1.12179
DTU_2023_1030008_1_MG_901_21092020_S0_L001bin65	Bacteria	Bacteroidota	Bacteroidia	Bacteroidales	Rikenellaceae	Alistipes	Alistipes sp017437045	Alistipes sp017437045	95.625	0.988248
DTU_2023_1030050_1_MG_107_09112020_S0_L001bin21	Bacteria	Firmicutes_A	Clostridia	Oscillospirales	Acutalibacteraceae	RUG806	RUG806 sp017625435	RUG806 sp017625435	95.6152	0.503356
DTU_2023_1030066_1_MG_120_16112020_S69_L003bin144	NA	NA	NA	NA	NA	NA	NA	NA	95.6143	0.600962
DTU_2023_1030053_1_MG_114_09112020_S0_L001bin175	NA	NA	NA	NA	NA	NA	NA	NA	95.6138	0.634921
DTU_2023_1030055_1_MG_114_23112020_S0_L001bin29	Bacteria	Bacteroidota	Bacteroidia	Bacteroidales	UBA932	Cryptobacteroides	Cryptobacteroides sp017549505	Cryptobacteroides sp017549505	95.6032	1.21693
DTU_2023_1030059_1_MG_117_09112020_S0_L001bin47	Bacteria	Bacteroidota	Bacteroidia	Bacteroidales	Bacteroidaceae	Paraprevotella	Paraprevotella sp017630975	Paraprevotella sp017630975	95.5762	1.67286
DTU_2023_1030067_1_MG_120_23112020_S0_L001bin152	NA	NA	NA	NA	NA	NA	NA	NA	95.5733	2.01342
DTU_2023_1030073_1_MG_123_23112020_S0_L001bin15	Bacteria	Bacteroidota	Bacteroidia	Bacteroidales	Rikenellaceae	Alistipes	Alistipes sp017391185	Alistipes sp017391185	95.5609	0.240385
DTU_2023_1030062_1_MG_118_09112020_S0_L001bin79	Bacteria	Bacteroidota	Bacteroidia	Bacteroidales	Bacteroidaceae	Phocaeicola	Phocaeicola sp017416735	Phocaeicola sp017416735	95.5576	0
DTU_2023_1030016_1_MG_904_30082020_S130_L005bin32	Bacteria	Bacteroidota	Bacteroidia	Bacteroidales	Bacteroidaceae	Prevotella	Prevotella sp017415455	Prevotella sp017415455	95.5556	0.185185
DTU_2023_1030041_1_MG_930_30082020_S47_L002bin144	Bacteria	Bacteroidota	Bacteroidia	Bacteroidales	Rikenellaceae	Alistipes	Alistipes sp017391185	Alistipes sp017391185	95.5315	4.34295
DTU_2023_1030041_1_MG_930_30082020_S47_L002bin161	Bacteria	Bacteroidota	Bacteroidia	Bacteroidales	Barnesiellaceae	Barnesiella_A	NA	Barnesiella_A	95.526	0.283019
DTU_2023_1030011_1_MG_903_30082020_S0_L001bin134	NA	NA	NA	NA	NA	NA	NA	NA	95.5257	0.671141
DTU_2023_1030036_1_MG_929_30082020_S0_L001bin26	NA	NA	NA	NA	NA	NA	NA	NA	95.5257	0.671141
DTU_2023_1030051_1_MG_107_16112020_S0_L001bin17	Bacteria	Firmicutes_A	Clostridia	Oscillospirales	Acutalibacteraceae	UBA737	UBA737 sp015066445	UBA737 sp015066445	95.5257	2.40492
DTU_2023_1030010_1_MG_903_24082020_S0_L001bin42	Bacteria	Bacteroidota	Bacteroidia	Bacteroidales	Rikenellaceae	Alistipes	NA	Alistipes	95.5128	4.32692
DTU_2023_1030033_1_MG_926_21092020_S46_L002bin111	Bacteria	Firmicutes_A	Clostridia	Lachnospirales	Lachnospiraceae	CAG-791	NA	CAG-791	95.5083	3.10345
DTU_2023_1030006_1_MG_901_30082020_S127_L005bin119	Bacteria	Firmicutes	Bacilli	RF39	UBA660	CAJGDV01	CAJGDV01 sp904502155	CAJGDV01 sp904502155	95.5056	3.93258
DTU_2023_1030055_1_MG_114_23112020_S0_L001bin47	Bacteria	Elusimicrobiota	Elusimicrobia	Elusimicrobiales	Elusimicrobiaceae	UBA1436	UBA1436 sp015062115	UBA1436 sp015062115	95.5056	0.102145
DTU_2023_1030049_1_MG_932_29092020_S0_L001bin94	Bacteria	Bacteroidota	Bacteroidia	Bacteroidales	Rikenellaceae	Alistipes	Alistipes sp017391665	Alistipes sp017391665	95.4995	0
DTU_2023_1030045_1_MG_932_24082020_S0_L001bin151	NA	NA	NA	NA	NA	NA	NA	NA	95.4717	1.50943
DTU_2023_1030055_1_MG_114_23112020_S0_L001bin139	Bacteria	Firmicutes_A	Clostridia	Oscillospirales	Ruminococcaceae	Ruminococcus	Ruminococcus sp017513795	Ruminococcus sp017513795	95.4698	1.39821
DTU_2023_1030053_1_MG_114_09112020_S0_L001bin180	Bacteria	Firmicutes_A	Clostridia	Oscillospirales	Ruminococcaceae	CAG-115	CAG-115 sp017465665	CAG-115 sp017465665	95.4488	3.193
DTU_2023_1030028_1_MG_916_21092020_S0_L001bin142	Bacteria	Firmicutes_A	Clostridia	Christensenellales	CAG-74	UBA11524	UBA11524 sp017399225	UBA11524 sp017399225	95.4457	3.27784
DTU_2023_1030029_1_MG_916_29092020_S0_L001bin14	Bacteria	Bacteroidota	Bacteroidia	Bacteroidales	Rikenellaceae	Alistipes	Alistipes sp017391665	Alistipes sp017391665	95.4434	1.44231
DTU_2023_1030001_1_MG_899_30082020_S18_L001bin108	Bacteria	Bacteroidota	Bacteroidia	Bacteroidales	Rikenellaceae	Alistipes	Alistipes sp017502025	Alistipes sp017502025	95.4327	1.28205
DTU_2023_1030025_1_MG_916_24082020_S107_L005bin35	NA	NA	NA	NA	NA	NA	NA	NA	95.4327	0.160256
DTU_2023_1030058_1_MG_115_23112020_S0_L001bin120	Bacteria	Bacteroidota	Bacteroidia	Bacteroidales	Rikenellaceae	Tidjanibacter	NA	Tidjanibacter	95.4327	0
DTU_2023_1030016_1_MG_904_30082020_S130_L005bin48	Bacteria	Bacteroidota	Bacteroidia	Bacteroidales	F082	Limimorpha	NA	Limimorpha	95.4301	0.555556
DTU_2023_1030021_1_MG_915_30082020_S45_L002bin102	Bacteria	Bacteroidota	Bacteroidia	Bacteroidales	Paludibacteraceae	RF16	RF16 sp017546705	RF16 sp017546705	95.4301	2.41935
DTU_2023_1030036_1_MG_929_30082020_S0_L001bin43	Bacteria	Bacteroidota	Bacteroidia	Bacteroidales	Paludibacteraceae	UBA4363	UBA4363 sp017937025	UBA4363 sp017937025	95.4301	2.95699
DTU_2023_1030049_1_MG_932_29092020_S0_L001bin125	Bacteria	Bacteroidota	Bacteroidia	Bacteroidales	Paludibacteraceae	Enterocola	Enterocola sp017517845	Enterocola sp017517845	95.4301	0.537634
DTU_2023_1030068_1_MG_121_09112020_S0_L001bin97	Bacteria	Bacteroidota	Bacteroidia	Bacteroidales	F082	Limimorpha	Limimorpha sp017381865	Limimorpha sp017381865	95.4301	0
DTU_2023_1030022_1_MG_915_07092020_S0_L001bin144	Bacteria	Firmicutes_A	Clostridia	Oscillospirales	Acutalibacteraceae	UMGS172	UMGS172 sp015066395	UMGS172 sp015066395	95.424	2.18121
DTU_2023_1030002_1_MG_899_07092020_S0_L001bin94	Bacteria	Spirochaetota	Spirochaetia	Treponematales	Treponemataceae	Treponema_D	Treponema_D porcinum	Treponema_D porcinum	95.4046	0.699301
DTU_2023_1030037_1_MG_929_07092020_S227_L008bin61	NA	NA	NA	NA	NA	NA	NA	NA	95.4023	1.86782
DTU_2023_1030013_1_MG_903_21092020_S0_L001bin115	Bacteria	Firmicutes_A	Clostridia	Oscillospirales	CAG-272	SIG701	SIG701 sp017468385	SIG701 sp017468385	95.3834	0
DTU_2023_1030018_1_MG_904_21092020_S44_L002bin45	Bacteria	Bacteroidota	Bacteroidia	Bacteroidales	Rikenellaceae	Alistipes	NA	Alistipes	95.3819	2.25962
DTU_2023_1030033_1_MG_926_21092020_S46_L002bin88	Bacteria	Bacteroidota	Bacteroidia	Bacteroidales	UBA932	Cryptobacteroides	Cryptobacteroides sp017550025	Cryptobacteroides sp017550025	95.3704	1.34921
DTU_2023_1030066_1_MG_120_16112020_S69_L003bin17	NA	NA	NA	NA	NA	NA	NA	NA	95.3686	0.240385
DTU_2023_1030033_1_MG_926_21092020_S46_L002bin34	Bacteria	Bacteroidota	Bacteroidia	Bacteroidales	Barnesiellaceae	Barnesiella_A	Barnesiella_A sp017561285	Barnesiella_A sp017561285	95.3573	1.50943
DTU_2023_1030003_1_MG_899_21092020_S196_L007bin23	Bacteria	Firmicutes_A	Clostridia	Oscillospirales	Acutalibacteraceae	UMGS1976	UMGS1976 sp017399535	UMGS1976 sp017399535	95.3554	1.34228
DTU_2023_1030058_1_MG_115_23112020_S0_L001bin7	Bacteria	Bacteroidota	Bacteroidia	Bacteroidales	Bacteroidaceae	Phocaeicola_A	Phocaeicola_A sp017517605	Phocaeicola_A sp017517605	95.3532	3.91574
DTU_2023_1030061_1_MG_117_23112020_S161_L006bin93	Bacteria	Bacteroidota	Bacteroidia	Bacteroidales	Bacteroidaceae	Paraprevotella	Paraprevotella sp017630975	Paraprevotella sp017630975	95.3532	1.38786
DTU_2023_1030035_1_MG_929_24082020_S226_L008bin58	NA	NA	NA	NA	NA	NA	NA	NA	95.3434	4
DTU_2023_1030023_1_MG_915_21092020_S131_L005bin38	Bacteria	Bacteroidota	Bacteroidia	Bacteroidales	Paludibacteraceae	RF16	RF16 sp017546705	RF16 sp017546705	95.3405	1.6129
DTU_2023_1030007_1_MG_901_07092020_S0_L001bin13	NA	NA	NA	NA	NA	NA	NA	NA	95.309	0.671141
DTU_2023_1030054_1_MG_114_16112020_S0_L001bin147	NA	NA	NA	NA	NA	NA	NA	NA	95.309	0.732154
DTU_2023_1030074_1_MG_127_09112020_S133_L005bin93	Bacteria	Firmicutes_A	Clostridia	Lachnospirales	Anaerotignaceae	Anaerotignum	Anaerotignum sp017442465	Anaerotignum sp017442465	95.3081	1.34228
DTU_2023_1030052_1_MG_107_23112020_S0_L001bin107	Bacteria	Firmicutes_A	Clostridia	Lachnospirales	Lachnospiraceae	RGIG8767	RGIG8767 sp017621115	RGIG8767 sp017621115	95.3065	4.35824
DTU_2023_1030018_1_MG_904_21092020_S44_L002bin27	NA	NA	NA	NA	NA	NA	NA	NA	95.302	0.671141
DTU_2023_1030025_1_MG_916_24082020_S107_L005bin98	NA	NA	NA	NA	NA	NA	NA	NA	95.302	1.78971
DTU_2023_1030026_1_MG_916_30082020_S0_L001bin125	NA	NA	NA	NA	NA	NA	NA	NA	95.302	2.63563
DTU_2023_1030050_1_MG_107_09112020_S0_L001bin128	NA	NA	NA	NA	NA	NA	NA	NA	95.302	1.67785
DTU_2023_1030075_1_MG_127_16112020_S68_L003bin42	NA	NA	NA	NA	NA	NA	NA	NA	95.302	2.01342
DTU_2023_1030029_1_MG_916_29092020_S0_L001bin131	NA	NA	NA	NA	NA	NA	NA	NA	95.288	0.671141
DTU_2023_1030073_1_MG_123_23112020_S0_L001bin6	Bacteria	Bacteroidota	Bacteroidia	Bacteroidales	UBA932	Cryptobacteroides	Cryptobacteroides sp017630215	Cryptobacteroides sp017630215	95.2857	0.753968
DTU_2023_1030069_1_MG_121_16112020_S50_L002bin5	Bacteria	Firmicutes_A	Clostridia	Oscillospirales	Ruminococcaceae	UBA3818	UBA3818 sp017408855	UBA3818 sp017408855	95.2817	3.21538
DTU_2023_1030038_1_MG_929_21092020_S64_L003bin108	NA	NA	NA	NA	NA	NA	NA	NA	95.2804	0.444444
DTU_2023_1030022_1_MG_915_07092020_S0_L001bin116	Bacteria	Bacteroidota	Bacteroidia	Bacteroidales	Rikenellaceae	Alistipes	Alistipes sp017558115	Alistipes sp017558115	95.2778	1.20192
DTU_2023_1030013_1_MG_903_21092020_S0_L001bin33	NA	NA	NA	NA	NA	NA	NA	NA	95.2747	2.90828
DTU_2023_1030028_1_MG_916_21092020_S0_L001bin21	Bacteria	Bacteroidota	Bacteroidia	Bacteroidales	Bacteroidaceae	UBA4372	UBA4372 sp900543815	UBA4372 sp900543815	95.2705	1.7658
DTU_2023_1030065_1_MG_120_09112020_S23_L001bin60	Bacteria	Bacteroidota	Bacteroidia	Bacteroidales	Bacteroidaceae	Prevotella	Prevotella sp900100635	Prevotella sp900100635	95.2623	0.37037
DTU_2023_1030022_1_MG_915_07092020_S0_L001bin118	Bacteria	Bacteroidota	Bacteroidia	Bacteroidales	UBA932	Cryptobacteroides	Cryptobacteroides sp017630215	Cryptobacteroides sp017630215	95.254	0
DTU_2023_1030021_1_MG_915_30082020_S45_L002bin44	Bacteria	Firmicutes_A	Clostridia	Christensenellales	CAG-74	UBA11524	UBA11524 sp017502305	UBA11524 sp017502305	95.2535	2.44755
DTU_2023_1030012_1_MG_903_07092020_S7_L001bin140	Bacteria	Bacteroidota	Bacteroidia	Bacteroidales	Rikenellaceae	Alistipes	Alistipes sp017532885	Alistipes sp017532885	95.2404	1.92308
DTU_2023_1030025_1_MG_916_24082020_S107_L005bin15	Bacteria	Firmicutes_A	Clostridia	Christensenellales	CAG-74	UBA11524	UBA11524 sp017399225	UBA11524 sp017399225	95.2397	2.82258
DTU_2023_1030014_1_MG_903_29092020_S129_L005bin76	NA	NA	NA	NA	NA	NA	NA	NA	95.2381	0.291005
DTU_2023_1030033_1_MG_926_21092020_S46_L002bin26	Bacteria	Bacteroidota	Bacteroidia	Bacteroidales	UBA932	Egerieousia	Egerieousia sp017380095	Egerieousia sp017380095	95.2381	0
DTU_2023_1030051_1_MG_107_16112020_S0_L001bin101	Bacteria	Spirochaetota	Spirochaetia	Treponematales	Treponemataceae	Treponema_D	Treponema_D sp900767955	Treponema_D sp900767955	95.2214	0
DTU_2023_1030076_1_MG_127_23112020_S0_L001bin160	Bacteria	Bacteroidota	Bacteroidia	Bacteroidales	Bacteroidaceae	Paraprevotella	Paraprevotella sp017630975	Paraprevotella sp017630975	95.2045	0.371747
DTU_2023_1030046_1_MG_932_30082020_S0_L001bin72	Bacteria	Bacteroidota	Bacteroidia	Bacteroidales	Rikenellaceae	Alistipes	Alistipes sp017391185	Alistipes sp017391185	95.203	0.961538
DTU_2023_1030026_1_MG_916_30082020_S0_L001bin146	NA	NA	NA	NA	NA	NA	NA	NA	95.1923	0.240385
DTU_2023_1030058_1_MG_115_23112020_S0_L001bin127	NA	NA	NA	NA	NA	NA	NA	NA	95.1923	0
DTU_2023_1030065_1_MG_120_09112020_S23_L001bin84	Bacteria	Bacteroidota	Bacteroidia	Bacteroidales	Rikenellaceae	Alistipes	Alistipes sp017624955	Alistipes sp017624955	95.1923	1.12179
DTU_2023_1030031_1_MG_926_30082020_S0_L001bin136	Bacteria	Bacteroidota	Bacteroidia	Bacteroidales	UBA932	Cryptobacteroides	Cryptobacteroides sp017550025	Cryptobacteroides sp017550025	95.1799	0.833333
DTU_2023_1030001_1_MG_899_30082020_S18_L001bin148	NA	NA	NA	NA	NA	NA	NA	NA	95.1691	1.52979
DTU_2023_1030034_1_MG_926_29092020_S132_L005bin125	Bacteria	Bacteroidota	Bacteroidia	Bacteroidales	Rikenellaceae	Alistipes	Alistipes sp017391665	Alistipes sp017391665	95.1576	0.641026
DTU_2023_1030017_1_MG_904_07092020_S0_L001bin6	NA	NA	NA	NA	NA	NA	NA	NA	95.1572	1.88679
DTU_2023_1030047_1_MG_932_07092020_S0_L001bin1	NA	NA	NA	NA	NA	NA	NA	NA	95.1572	0.943396
DTU_2023_1030051_1_MG_107_16112020_S0_L001bin104	Bacteria	Bacteroidota	Bacteroidia	Bacteroidales	Rikenellaceae	Alistipes	NA	Alistipes	95.1496	0.641026
DTU_2023_1030016_1_MG_904_30082020_S130_L005bin54	NA	NA	NA	NA	NA	NA	NA	NA	95.1342	0.111857
DTU_2023_1030053_1_MG_114_09112020_S0_L001bin41	NA	NA	NA	NA	NA	NA	NA	NA	95.1164	0.838926
DTU_2023_1030067_1_MG_120_23112020_S0_L001bin153	Bacteria	Bacteroidota	Bacteroidia	Bacteroidales	UBA932	Cryptobacteroides	Cryptobacteroides sp017561265	Cryptobacteroides sp017561265	95.1164	0.634921
DTU_2023_1030005_1_MG_901_24082020_S106_L005bin30	NA	NA	NA	NA	NA	NA	NA	NA	95.1148	4.49438
DTU_2023_1030064_1_MG_118_23112020_S0_L001bin104	Bacteria	Bacteroidota	Bacteroidia	Bacteroidales	Rikenellaceae	Alistipes	NA	Alistipes	95.1122	0.480769
DTU_2023_1030005_1_MG_901_24082020_S106_L005bin8	Bacteria	Bacteroidota	Bacteroidia	Bacteroidales	UBA932	Cryptobacteroides	Cryptobacteroides sp017550025	Cryptobacteroides sp017550025	95.1085	1.42857
DTU_2023_1030072_1_MG_123_16112020_S11_L001bin100	Bacteria	Spirochaetota	Spirochaetia	Treponematales	Treponemataceae	Treponema_D	Treponema_D sp900767955	Treponema_D sp900767955	95.1049	0.699301
DTU_2023_1030042_1_MG_930_07092020_S160_L006bin194	NA	NA	NA	NA	NA	NA	NA	NA	95.0943	0.527158
DTU_2023_1030068_1_MG_121_09112020_S0_L001bin74	Bacteria	Bacteroidota	Bacteroidia	Bacteroidales	Bacteroidaceae	Prevotella	Prevotella sp900548195	Prevotella sp900548195	95.0926	1.7503
DTU_2023_1030076_1_MG_127_23112020_S0_L001bin28	Bacteria	Firmicutes_A	Clostridia	Lachnospirales	Lachnospiraceae	NA	NA	Lachnospiraceae	95.0888	0.862069
DTU_2023_1030057_1_MG_115_16112020_S66_L003bin95	Bacteria	Bacteroidota	Bacteroidia	Bacteroidales	Barnesiellaceae	Barnesiella_A	Barnesiella_A sp017561285	Barnesiella_A sp017561285	95.0839	4.05946
DTU_2023_1030075_1_MG_127_16112020_S68_L003bin102	Bacteria	Bacteroidota	Bacteroidia	Bacteroidales	Bacteroidaceae	Paraprevotella	Paraprevotella sp017630975	Paraprevotella sp017630975	95.0805	1.67286
DTU_2023_1030021_1_MG_915_30082020_S45_L002bin113	Bacteria	Bacteroidota	Bacteroidia	Bacteroidales	Rikenellaceae	Alistipes	Alistipes sp017555105	Alistipes sp017555105	95.0801	0.961538
DTU_2023_1030039_1_MG_929_29092020_S0_L001bin150	NA	NA	NA	NA	NA	NA	NA	NA	95.0783	0
DTU_2023_1030048_1_MG_932_21092020_S228_L008bin137	NA	NA	NA	NA	NA	NA	NA	NA	95.0783	1.566
DTU_2023_1030049_1_MG_932_29092020_S0_L001bin64	NA	NA	NA	NA	NA	NA	NA	NA	95.0783	0.671141
DTU_2023_1030063_1_MG_118_16112020_S0_L001bin41	Bacteria	Firmicutes_A	Clostridia	Oscillospirales	Acutalibacteraceae	DTU089	DTU089 sp015066465	DTU089 sp015066465	95.0783	0.33557
DTU_2023_1030071_1_MG_123_09112020_S70_L003bin144	Bacteria	Firmicutes_A	Clostridia	Oscillospirales	Acutalibacteraceae	DTU089	DTU089 sp017937865	DTU089 sp017937865	95.0783	3.53874
DTU_2023_1030076_1_MG_127_23112020_S0_L001bin4	NA	NA	NA	NA	NA	NA	NA	NA	95.0783	0.671141
DTU_2023_1030020_1_MG_915_24082020_S0_L001bin130	NA	NA	NA	NA	NA	NA	NA	NA	95.0643	0
DTU_2023_1030063_1_MG_118_16112020_S0_L001bin107	Bacteria	Bacteroidota	Bacteroidia	Bacteroidales	Bacteroidaceae	Alloprevotella	Alloprevotella sp004552865	Alloprevotella sp004552865	95.0599	0.0123916
DTU_2023_1030041_1_MG_930_30082020_S47_L002bin49	Bacteria	Firmicutes_A	Clostridia	Oscillospirales	CAG-272	RGIG1023	RGIG1023 sp017390195	RGIG1023 sp017390195	95.0573	1.36326
DTU_2023_1030065_1_MG_120_09112020_S23_L001bin4	Bacteria	Bacteroidota	Bacteroidia	Bacteroidales	UBA932	Cryptobacteroides	Cryptobacteroides sp017549505	Cryptobacteroides sp017549505	95.0529	2.30159
DTU_2023_1030056_1_MG_115_09112020_S66_L003bin64	Bacteria	Bacteroidota	Bacteroidia	Bacteroidales	Rikenellaceae	Alistipes	Alistipes sp017391185	Alistipes sp017391185	95.0427	4.16667
DTU_2023_1030059_1_MG_117_09112020_S0_L001bin14	Bacteria	Firmicutes_A	Clostridia	Christensenellales	CAG-74	UBA11524	UBA11524 sp017502305	UBA11524 sp017502305	95.0393	2.0979
DTU_2023_1030034_1_MG_926_29092020_S132_L005bin157	Bacteria	Firmicutes_A	Clostridia	Oscillospirales	Acutalibacteraceae	CAG-177	CAG-177 sp017549105	CAG-177 sp017549105	95.0364	1.45414
DTU_2023_1030009_1_MG_901_29092020_S6_L001bin132	Bacteria	Bacteroidota	Bacteroidia	Bacteroidales	Rikenellaceae	Alistipes	Alistipes sp017437045	Alistipes sp017437045	95.0321	1.65598
DTU_2023_1030052_1_MG_107_23112020_S0_L001bin4	NA	NA	NA	NA	NA	NA	NA	NA	95.0321	0.88141
DTU_2023_1030067_1_MG_120_23112020_S0_L001bin113	Bacteria	Bacteroidota	Bacteroidia	Bacteroidales	Rikenellaceae	Alistipes	Alistipes sp017624955	Alistipes sp017624955	95.0321	0.961538
DTU_2023_1030013_1_MG_903_21092020_S0_L001bin76	Bacteria	Firmicutes_A	Clostridia	Oscillospirales	Ruminococcaceae	UBA3818	UBA3818 sp017408855	UBA3818 sp017408855	95.0224	1.566
DTU_2023_1030022_1_MG_915_07092020_S0_L001bin66	Bacteria	Firmicutes_A	Clostridia	Oscillospirales	Acutalibacteraceae	DTU089	DTU089 sp015066465	DTU089 sp015066465	95.0112	1.00671
DTU_2023_1030074_1_MG_127_09112020_S133_L005bin126	Bacteria	Bacteroidota	Bacteroidia	Bacteroidales	Rikenellaceae	Alistipes	Alistipes sp017502025	Alistipes sp017502025	95.0053	0.817308
DTU_2023_1030056_1_MG_115_09112020_S66_L003bin3	Bacteria	Bacteroidota	Bacteroidia	Bacteroidales	Bacteroidaceae	Prevotella	Prevotella sp900100635	Prevotella sp900100635	95	0.185185
DTU_2023_1030036_1_MG_929_30082020_S0_L001bin37	Bacteria	Bacteroidota	Bacteroidia	Bacteroidales	UBA932	Cryptobacteroides	NA	Cryptobacteroides	94.9947	1.7619
DTU_2023_1030068_1_MG_121_09112020_S0_L001bin55	Bacteria	Bacteroidota	Bacteroidia	Bacteroidales	Rikenellaceae	Alistipes	NA	Alistipes	94.9947	0.961538
DTU_2023_1030013_1_MG_903_21092020_S0_L001bin18	Bacteria	Bacteroidota	Bacteroidia	Bacteroidales	Bacteroidaceae	UBA4372	NA	UBA4372	94.9814	0.743494
DTU_2023_1030023_1_MG_915_21092020_S131_L005bin142	Bacteria	Bacteroidota	Bacteroidia	Bacteroidales	Bacteroidaceae	Paraprevotella	Paraprevotella sp017630975	Paraprevotella sp017630975	94.9814	0.681537
DTU_2023_1030054_1_MG_114_16112020_S0_L001bin23	Bacteria	Bacteroidota	Bacteroidia	Bacteroidales	Bacteroidaceae	Phocaeicola_A	Phocaeicola_A sp017517605	Phocaeicola_A sp017517605	94.9814	1.11524
DTU_2023_1030066_1_MG_120_16112020_S69_L003bin113	Bacteria	Firmicutes_A	Clostridia	Christensenellales	CAG-74	Limiplasma	Limiplasma sp015056245	Limiplasma sp015056245	94.9779	3.01552
DTU_2023_1030030_1_MG_926_24082020_S0_L001bin63	NA	NA	NA	NA	NA	NA	NA	NA	94.9686	0.377358
DTU_2023_1030002_1_MG_899_07092020_S0_L001bin27	Bacteria	Firmicutes_A	Clostridia	Oscillospirales	Acutalibacteraceae	UBA737	UBA737 sp905211675	UBA737 sp905211675	94.9664	0.33557
DTU_2023_1030008_1_MG_901_21092020_S0_L001bin126	NA	NA	NA	NA	NA	NA	NA	NA	94.9664	0.671141
DTU_2023_1030016_1_MG_904_30082020_S130_L005bin1	Bacteria	Bacteroidota	Bacteroidia	Bacteroidales	UBA932	Cryptobacteroides	Cryptobacteroides sp017630215	Cryptobacteroides sp017630215	94.9524	1.42857
DTU_2023_1030002_1_MG_899_07092020_S0_L001bin7	Bacteria	Bacteroidota	Bacteroidia	Bacteroidales	Rikenellaceae	Alistipes	Alistipes sp904502075	Alistipes sp904502075	94.9519	0.961538
DTU_2023_1030018_1_MG_904_21092020_S44_L002bin96	Bacteria	Bacteroidota	Bacteroidia	Bacteroidales	Rikenellaceae	Tidjanibacter	NA	Tidjanibacter	94.9519	0.480769
DTU_2023_1030060_1_MG_117_16112020_S0_L001bin51	Bacteria	Bacteroidota	Bacteroidia	Bacteroidales	Rikenellaceae	Alistipes	Alistipes sp017624955	Alistipes sp017624955	94.9519	0.961538
DTU_2023_1030005_1_MG_901_24082020_S106_L005bin145	NA	NA	NA	NA	NA	NA	NA	NA	94.9438	1.68539
DTU_2023_1030065_1_MG_120_09112020_S23_L001bin185	NA	NA	NA	NA	NA	NA	NA	NA	94.9423	3.41672
DTU_2023_1030035_1_MG_929_24082020_S226_L008bin81	Bacteria	Firmicutes_A	Clostridia	UMGS1883	UMGS1883	RGIG1927	RGIG1927 sp017414645	RGIG1927 sp017414645	94.9359	0
DTU_2023_1030073_1_MG_123_23112020_S0_L001bin66	Bacteria	NA	NA	NA	NA	NA	NA	Bacteria	94.9226	0.789963
DTU_2023_1030074_1_MG_127_09112020_S133_L005bin82	NA	NA	NA	NA	NA	NA	NA	NA	94.922	0.57047
DTU_2023_1030049_1_MG_932_29092020_S0_L001bin29	Bacteria	Bacteroidota	Bacteroidia	Bacteroidales	UBA932	Cryptobacteroides	NA	Cryptobacteroides	94.9206	2.53968
DTU_2023_1030025_1_MG_916_24082020_S107_L005bin109	Bacteria	Firmicutes_A	Clostridia	Lachnospirales	Lachnospiraceae	CAG-127	CAG-127 sp015057525	CAG-127 sp015057525	94.9035	1.34228
DTU_2023_1030032_1_MG_926_07092020_S0_L001bin78	Bacteria	Bacteroidota	Bacteroidia	Bacteroidales	Rikenellaceae	Alistipes	NA	Alistipes	94.8985	2.5641
DTU_2023_1030032_1_MG_926_07092020_S0_L001bin12	Bacteria	Bacteroidota	Bacteroidia	Bacteroidales	UBA932	Cryptobacteroides	Cryptobacteroides sp017560825	Cryptobacteroides sp017560825	94.8942	0
DTU_2023_1030008_1_MG_901_21092020_S0_L001bin8	Bacteria	Bacteroidota	Bacteroidia	Bacteroidales	Paludibacteraceae	UBA4363	UBA4363 sp017937025	UBA4363 sp017937025	94.8925	2.77778
DTU_2023_1030010_1_MG_903_24082020_S0_L001bin122	Bacteria	Bacteroidota	Bacteroidia	Bacteroidales	F082	Limimorpha	Limimorpha sp017381865	Limimorpha sp017381865	94.8925	0
DTU_2023_1030015_1_MG_904_24082020_S0_L001bin69	Bacteria	Bacteroidota	Bacteroidia	Bacteroidales	Paludibacteraceae	RF16	RF16 sp017546705	RF16 sp017546705	94.8925	1.6129
DTU_2023_1030035_1_MG_929_24082020_S226_L008bin51	Bacteria	Bacteroidota	Bacteroidia	Bacteroidales	Paludibacteraceae	Enterocola	Enterocola sp017517845	Enterocola sp017517845	94.8925	1.09319
DTU_2023_1030066_1_MG_120_16112020_S69_L003bin150	Bacteria	Firmicutes_A	Clostridia	Oscillospirales	Acutalibacteraceae	UBA737	UBA737 sp017503305	UBA737 sp017503305	94.8686	3.13199
DTU_2023_1030069_1_MG_121_16112020_S50_L002bin142	NA	NA	NA	NA	NA	NA	NA	NA	94.8686	1.34228
DTU_2023_1030068_1_MG_121_09112020_S0_L001bin38	Bacteria	Bacteroidota	Bacteroidia	Bacteroidales	Barnesiellaceae	Barnesiella_A	Barnesiella_A sp017561285	Barnesiella_A sp017561285	94.8611	0.628931
DTU_2023_1030037_1_MG_929_07092020_S227_L008bin46	Bacteria	Firmicutes_A	Clostridia	Oscillospirales	Acutalibacteraceae	Ruminococcus_E	NA	Ruminococcus_E	94.8546	2.90828
DTU_2023_1030041_1_MG_930_30082020_S47_L002bin14	Bacteria	Bacteroidota	Bacteroidia	Bacteroidales	Rikenellaceae	Alistipes	Alistipes sp015059785	Alistipes sp015059785	94.8451	1.92308
DTU_2023_1030020_1_MG_915_24082020_S0_L001bin20	NA	NA	NA	NA	NA	NA	NA	NA	94.8397	2.01923
DTU_2023_1030067_1_MG_120_23112020_S0_L001bin101	Bacteria	Bacteroidota	Bacteroidia	Bacteroidales	UBA1715	UBA1715	NA	UBA1715	94.8159	0
DTU_2023_1030049_1_MG_932_29092020_S0_L001bin114	Bacteria	Bacteroidota	Bacteroidia	Bacteroidales	UBA932	Cryptobacteroides	Cryptobacteroides sp017560825	Cryptobacteroides sp017560825	94.7989	2.47619
DTU_2023_1030049_1_MG_932_29092020_S0_L001bin115	Bacteria	Firmicutes_A	Clostridia	Oscillospirales	Acutalibacteraceae	UBA737	UBA737 sp905211675	UBA737 sp905211675	94.7987	0
DTU_2023_1030030_1_MG_926_24082020_S0_L001bin13	Bacteria	Bacteroidota	Bacteroidia	Bacteroidales	Paludibacteraceae	UBA4363	UBA4363 sp017937025	UBA4363 sp017937025	94.7703	0.537634
DTU_2023_1030073_1_MG_123_23112020_S0_L001bin73	Bacteria	Fibrobacterota	Fibrobacteria	Fibrobacterales	Fibrobacteraceae	Fibrobacter	NA	Fibrobacter	94.7641	2.74725
DTU_2023_1030008_1_MG_901_21092020_S0_L001bin19	NA	NA	NA	NA	NA	NA	NA	NA	94.7619	0.968254
DTU_2023_1030054_1_MG_114_16112020_S0_L001bin61	Bacteria	Firmicutes_A	Clostridia	Christensenellales	CAG-74	Limiplasma	NA	Limiplasma	94.7581	2.28495
DTU_2023_1030000_1_MG_899_24082020_S0_L001bin64	Bacteria	Spirochaetota	Spirochaetia	Treponematales	Treponemataceae	Treponema_D	Treponema_D berlinense	Treponema_D berlinense	94.7552	0
DTU_2023_1030032_1_MG_926_07092020_S0_L001bin89	Bacteria	Bacteroidota	Bacteroidia	Bacteroidales	Barnesiellaceae	Barnesiella_A	Barnesiella_A sp017561285	Barnesiella_A sp017561285	94.7547	1.8239
DTU_2023_1030043_1_MG_930_21092020_S200_L007bin39	NA	NA	NA	NA	NA	NA	NA	NA	94.746	0
DTU_2023_1030011_1_MG_903_30082020_S0_L001bin22	Bacteria	Bacteroidota	Bacteroidia	Bacteroidales	Rikenellaceae	Alistipes	Alistipes sp900768045	Alistipes sp900768045	94.7436	0.961538
DTU_2023_1030014_1_MG_903_29092020_S129_L005bin155	Bacteria	Bacteroidota	Bacteroidia	Bacteroidales	Rikenellaceae	Alistipes	NA	Alistipes	94.7436	0.961538
DTU_2023_1030026_1_MG_916_30082020_S0_L001bin141	NA	NA	NA	NA	NA	NA	NA	NA	94.7427	0.894855
DTU_2023_1030069_1_MG_121_16112020_S50_L002bin93	NA	NA	NA	NA	NA	NA	NA	NA	94.7427	2.81879
DTU_2023_1030010_1_MG_903_24082020_S0_L001bin78	Bacteria	Bacteroidota	Bacteroidia	Bacteroidales	Muribaculaceae	CAG-485	CAG-485 sp017547845	CAG-485 sp017547845	94.7427	1.76101
DTU_2023_1030037_1_MG_929_07092020_S227_L008bin94	Bacteria	Firmicutes_A	Clostridia	Christensenellales	CAG-74	Limiplasma	Limiplasma sp015056315	Limiplasma sp015056315	94.7391	3.49462
DTU_2023_1030070_1_MG_121_23112020_S0_L001bin88	Bacteria	Bacteroidota	Bacteroidia	Bacteroidales	Rikenellaceae	Alistipes	Alistipes sp017391185	Alistipes sp017391185	94.7382	2.01923
DTU_2023_1030044_1_MG_930_29092020_S0_L001bin127	Bacteria	Bacteroidota	Bacteroidia	Bacteroidales	UBA932	Cryptobacteroides	Cryptobacteroides sp017560825	Cryptobacteroides sp017560825	94.7354	1.38889
DTU_2023_1030017_1_MG_904_07092020_S0_L001bin89	Bacteria	Bacteroidota	Bacteroidia	Bacteroidales	Rikenellaceae	Alistipes	Alistipes sp900768045	Alistipes sp900768045	94.7276	0.988248
DTU_2023_1030060_1_MG_117_16112020_S0_L001bin33	Bacteria	Bacteroidota	Bacteroidia	Bacteroidales	Barnesiellaceae	Barnesiella_A	NA	Barnesiella_A	94.717	0.754717
DTU_2023_1030024_1_MG_915_29092020_S0_L001bin1	Bacteria	Firmicutes_A	Clostridia	Lachnospirales	Lachnospiraceae	UBA3766	NA	UBA3766	94.7144	4.09004
DTU_2023_1030040_1_MG_930_24082020_S172_L007bin22	Bacteria	Bacteroidota	Bacteroidia	Bacteroidales	Paludibacteraceae	UBA4363	UBA4363 sp017937025	UBA4363 sp017937025	94.7133	0.268817
DTU_2023_1030025_1_MG_916_24082020_S107_L005bin78	NA	NA	NA	NA	NA	NA	NA	NA	94.7122	0
DTU_2023_1030037_1_MG_929_07092020_S227_L008bin34	Bacteria	Bacteroidota	Bacteroidia	Bacteroidales	Rikenellaceae	Alistipes	Alistipes sp017381935	Alistipes sp017381935	94.7115	2.08333
DTU_2023_1030042_1_MG_930_07092020_S160_L006bin182	Bacteria	Bacteroidota	Bacteroidia	Bacteroidales	Rikenellaceae	Alistipes	Alistipes sp900768015	Alistipes sp900768015	94.7115	0.721154
DTU_2023_1030006_1_MG_901_30082020_S127_L005bin28	Bacteria	Bacteroidota	Bacteroidia	Bacteroidales	UBA932	Cryptobacteroides	NA	Cryptobacteroides	94.6984	1.42857
DTU_2023_1030060_1_MG_117_16112020_S0_L001bin135	Bacteria	Firmicutes_A	Clostridia	Lachnospirales	Anaerotignaceae	Anaerotignum	Anaerotignum sp017442465	Anaerotignum sp017442465	94.698	2.36107
DTU_2023_1030039_1_MG_929_29092020_S0_L001bin43	Bacteria	Firmicutes_A	Clostridia	NA	NA	NA	NA	Clostridia	94.686	2.13366
DTU_2023_1030070_1_MG_121_23112020_S0_L001bin130	Bacteria	Bacteroidota	Bacteroidia	Bacteroidales	Bacteroidaceae	Phocaeicola	Phocaeicola sp017503235	Phocaeicola sp017503235	94.6799	0.495663
DTU_2023_1030070_1_MG_121_23112020_S0_L001bin81	Bacteria	Bacteroidota	Bacteroidia	Bacteroidales	Rikenellaceae	Tidjanibacter	NA	Tidjanibacter	94.6795	1.44231
DTU_2023_1030052_1_MG_107_23112020_S0_L001bin54	Bacteria	Bacteroidota	Bacteroidia	Bacteroidales	UBA932	Cryptobacteroides	Cryptobacteroides sp017549505	Cryptobacteroides sp017549505	94.672	0.502646
DTU_2023_1030070_1_MG_121_23112020_S0_L001bin54	Bacteria	Bacteroidota	Bacteroidia	Bacteroidales	Rikenellaceae	Alistipes	NA	Alistipes	94.6635	2.16346
DTU_2023_1030006_1_MG_901_30082020_S127_L005bin69	Bacteria	Bacteroidota	Bacteroidia	Bacteroidales	Rikenellaceae	Alistipes	Alistipes sp900770585	Alistipes sp900770585	94.6581	0.841346
DTU_2023_1030032_1_MG_926_07092020_S0_L001bin63	Bacteria	Bacteroidota	Bacteroidia	Bacteroidales	Rikenellaceae	Tidjanibacter	NA	Tidjanibacter	94.6581	2.88462
DTU_2023_1030034_1_MG_926_29092020_S132_L005bin183	Bacteria	Bacteroidota	Bacteroidia	Bacteroidales	UBA932	Cryptobacteroides	Cryptobacteroides sp017560825	Cryptobacteroides sp017560825	94.6481	0
DTU_2023_1030068_1_MG_121_09112020_S0_L001bin18	Bacteria	Bacteroidota	Bacteroidia	Bacteroidales	Rikenellaceae	Tidjanibacter	Tidjanibacter sp017936005	Tidjanibacter sp017936005	94.6474	0.480769
DTU_2023_1030058_1_MG_115_23112020_S0_L001bin105	NA	NA	NA	NA	NA	NA	NA	NA	94.6359	1.47849
DTU_2023_1030019_1_MG_904_29092020_S0_L001bin60	Bacteria	Bacteroidota	Bacteroidia	Bacteroidales	UBA932	Cryptobacteroides	Cryptobacteroides sp017630215	Cryptobacteroides sp017630215	94.6323	0.714286
DTU_2023_1030002_1_MG_899_07092020_S0_L001bin55	NA	NA	NA	NA	NA	NA	NA	NA	94.6309	0.894855
DTU_2023_1030012_1_MG_903_07092020_S7_L001bin141	Bacteria	Firmicutes_A	Clostridia	UMGS1883	UMGS1883	RGIG1927	RGIG1927 sp017414645	RGIG1927 sp017414645	94.6309	0.0209732
DTU_2023_1030068_1_MG_121_09112020_S0_L001bin67	Bacteria	Bacteroidota	Bacteroidia	Bacteroidales	Rikenellaceae	Alistipes	Alistipes sp017502025	Alistipes sp017502025	94.6261	1.77885
DTU_2023_1030019_1_MG_904_29092020_S0_L001bin2	Bacteria	Firmicutes_A	Clostridia	Oscillospirales	CAG-272	CAG-390	CAG-390 sp017632155	CAG-390 sp017632155	94.6247	4.28161
DTU_2023_1030005_1_MG_901_24082020_S106_L005bin152	Bacteria	Bacteroidota	Bacteroidia	Bacteroidales	Paludibacteraceae	UBA4363	UBA4363 sp017937025	UBA4363 sp017937025	94.6237	0.62724
DTU_2023_1030055_1_MG_114_23112020_S0_L001bin152	NA	NA	NA	NA	NA	NA	NA	NA	94.6237	0.537634
DTU_2023_1030008_1_MG_901_21092020_S0_L001bin77	Bacteria	Bacteroidota	Bacteroidia	Bacteroidales	UBA932	Cryptobacteroides	NA	Cryptobacteroides	94.6111	3.01587
DTU_2023_1030000_1_MG_899_24082020_S0_L001bin110	NA	NA	NA	NA	NA	NA	NA	NA	94.61	0.600962
DTU_2023_1030030_1_MG_926_24082020_S0_L001bin3	Bacteria	Firmicutes_A	Clostridia	Oscillospirales	Ruminococcaceae	Ruminococcus	Ruminococcus sp017437285	Ruminococcus sp017437285	94.6099	1.00671
DTU_2023_1030056_1_MG_115_09112020_S66_L003bin31	Bacteria	Bacteroidota	Bacteroidia	Bacteroidales	Bacteroidaceae	Phocaeicola_A	Phocaeicola_A sp017517605	Phocaeicola_A sp017517605	94.6097	1.6109
DTU_2023_1030046_1_MG_932_30082020_S0_L001bin125	NA	NA	NA	NA	NA	NA	NA	NA	94.5977	0.574713
DTU_2023_1030063_1_MG_118_16112020_S0_L001bin108	Bacteria	Bacteroidota	Bacteroidia	Bacteroidales	UBA932	Cryptobacteroides	Cryptobacteroides sp017630215	Cryptobacteroides sp017630215	94.5952	0
DTU_2023_1030071_1_MG_123_09112020_S70_L003bin41	Bacteria	Bacteroidota	Bacteroidia	Bacteroidales	Bacteroidaceae	Alloprevotella	NA	Alloprevotella	94.5942	3.85894
DTU_2023_1030044_1_MG_930_29092020_S0_L001bin87	Bacteria	Bacteroidota	Bacteroidia	Bacteroidales	UBA932	Cryptobacteroides	Cryptobacteroides sp017630215	Cryptobacteroides sp017630215	94.5847	0
DTU_2023_1030058_1_MG_115_23112020_S0_L001bin49	Bacteria	Bacteroidota	Bacteroidia	Bacteroidales	Rikenellaceae	Alistipes	NA	Alistipes	94.5833	1.36218
DTU_2023_1030030_1_MG_926_24082020_S0_L001bin129	Bacteria	Bacteroidota	Bacteroidia	Bacteroidales	UBA932	Egerieousia	Egerieousia sp017380095	Egerieousia sp017380095	94.5767	0.238095
DTU_2023_1030066_1_MG_120_16112020_S69_L003bin99	Bacteria	Firmicutes_A	Clostridia	Oscillospirales	Oscillospiraceae	RGIG7114	RGIG7114 sp015067465	RGIG7114 sp015067465	94.526	3.85906
DTU_2023_1030021_1_MG_915_30082020_S45_L002bin140	NA	NA	NA	NA	NA	NA	NA	NA	94.525	1.70592
DTU_2023_1030008_1_MG_901_21092020_S0_L001bin40	Bacteria	Bacteroidota	Bacteroidia	Bacteroidales	UBA932	Egerieousia	Egerieousia sp017380095	Egerieousia sp017380095	94.5238	1.66667
DTU_2023_1030068_1_MG_121_09112020_S0_L001bin64	NA	NA	NA	NA	NA	NA	NA	NA	94.519	0
DTU_2023_1030006_1_MG_901_30082020_S127_L005bin153	Bacteria	Firmicutes_A	Clostridia	Oscillospirales	CAG-272	UBA1740	UBA1740 sp017621755	UBA1740 sp017621755	94.519	0.915828
DTU_2023_1030062_1_MG_118_09112020_S0_L001bin100	NA	NA	NA	NA	NA	NA	NA	NA	94.5189	1.52576
DTU_2023_1030011_1_MG_903_30082020_S0_L001bin163	Bacteria	Bacteroidota	Bacteroidia	Bacteroidales	UBA932	Cryptobacteroides	Cryptobacteroides sp017630215	Cryptobacteroides sp017630215	94.5132	0.714286
DTU_2023_1030073_1_MG_123_23112020_S0_L001bin102	NA	NA	NA	NA	NA	NA	NA	NA	94.5055	0
DTU_2023_1030076_1_MG_127_23112020_S0_L001bin18	Bacteria	Fibrobacterota	Fibrobacteria	Fibrobacterales	Fibrobacteraceae	Fibrobacter	NA	Fibrobacter	94.5055	1.0989
DTU_2023_1030003_1_MG_899_21092020_S196_L007bin71	Bacteria	Firmicutes_A	Clostridia	Lachnospirales	Lachnospiraceae	NA	NA	Lachnospiraceae	94.5048	2.85829
DTU_2023_1030071_1_MG_123_09112020_S70_L003bin65	Bacteria	Firmicutes_A	Clostridia	Oscillospirales	Acutalibacteraceae	UBA737	UBA737 sp017623315	UBA737 sp017623315	94.4987	0.223714
DTU_2023_1030025_1_MG_916_24082020_S107_L005bin130	Bacteria	Bacteroidota	Bacteroidia	Bacteroidales	UBA932	Cryptobacteroides	Cryptobacteroides sp017631875	Cryptobacteroides sp017631875	94.4762	0.238095
DTU_2023_1030060_1_MG_117_16112020_S0_L001bin105	Bacteria	Firmicutes_A	Clostridia	Christensenellales	CAG-74	UBA11524	UBA11524 sp017399225	UBA11524 sp017399225	94.4741	4.77855
DTU_2023_1030065_1_MG_120_09112020_S23_L001bin18	Bacteria	Bacteroidota	Bacteroidia	Bacteroidales	Rikenellaceae	Alistipes	Alistipes sp900769525	Alistipes sp900769525	94.4712	1.68269
DTU_2023_1030069_1_MG_121_16112020_S50_L002bin101	NA	NA	NA	NA	NA	NA	NA	NA	94.4712	1.7094
DTU_2023_1030069_1_MG_121_16112020_S50_L002bin65	NA	NA	NA	NA	NA	NA	NA	NA	94.468	2.20307
DTU_2023_1030004_1_MG_899_29092020_S63_L003bin155	Bacteria	Bacteroidota	Bacteroidia	Bacteroidales	Rikenellaceae	Alistipes	NA	Alistipes	94.4658	1.60256
DTU_2023_1030058_1_MG_115_23112020_S0_L001bin42	NA	NA	NA	NA	NA	NA	NA	NA	94.4491	2.68456
DTU_2023_1030003_1_MG_899_21092020_S196_L007bin58	Bacteria	Firmicutes_A	Clostridia	Christensenellales	CAG-74	UBA11524	UBA11524 sp017936765	UBA11524 sp017936765	94.4463	3.98299
DTU_2023_1030023_1_MG_915_21092020_S131_L005bin28	Bacteria	Firmicutes_A	Clostridia	Oscillospirales	Acutalibacteraceae	UBA737	UBA737 sp017442225	UBA737 sp017442225	94.4463	0.671141
DTU_2023_1030030_1_MG_926_24082020_S0_L001bin140	NA	NA	NA	NA	NA	NA	NA	NA	94.4444	0
DTU_2023_1030036_1_MG_929_30082020_S0_L001bin103	Bacteria	Bacteroidota	Bacteroidia	Bacteroidales	Bacteroidaceae	Prevotella	Prevotella sp017415455	Prevotella sp017415455	94.4444	0.555556
DTU_2023_1030025_1_MG_916_24082020_S107_L005bin56	Bacteria	Firmicutes	Bacilli	RF39	UBA660	CAG-877	CAG-877 sp016293205	CAG-877 sp016293205	94.4431	3.37079
DTU_2023_1030039_1_MG_929_29092020_S0_L001bin121	NA	NA	NA	NA	NA	NA	NA	NA	94.4264	2.68817
DTU_2023_1030065_1_MG_120_09112020_S23_L001bin40	NA	NA	NA	NA	NA	NA	NA	NA	94.4238	0.371747
DTU_2023_1030063_1_MG_118_16112020_S0_L001bin121	Bacteria	Bacteroidota	Bacteroidia	Bacteroidales	UBA932	Cryptobacteroides	Cryptobacteroides sp017549505	Cryptobacteroides sp017549505	94.4233	0
DTU_2023_1030045_1_MG_932_24082020_S0_L001bin125	Bacteria	Bacteroidota	Bacteroidia	Bacteroidales	Rikenellaceae	Alistipes	NA	Alistipes	94.4204	1.22863
DTU_2023_1030036_1_MG_929_30082020_S0_L001bin142	NA	NA	NA	NA	NA	NA	NA	NA	94.4197	3.80313
DTU_2023_1030041_1_MG_930_30082020_S47_L002bin83	Bacteria	Bacteroidota	Bacteroidia	Bacteroidales	UBA932	Cryptobacteroides	Cryptobacteroides sp017560825	Cryptobacteroides sp017560825	94.418	0
DTU_2023_1030014_1_MG_903_29092020_S129_L005bin183	Bacteria	Firmicutes_A	Clostridia	Oscillospirales	Ruminococcaceae	UMGS1668	NA	UMGS1668	94.4072	0.671141
DTU_2023_1030070_1_MG_121_23112020_S0_L001bin94	Bacteria	Bacteroidota	Bacteroidia	Bacteroidales	Rikenellaceae	Tidjanibacter	Tidjanibacter sp017936005	Tidjanibacter sp017936005	94.4071	0.360577
DTU_2023_1030071_1_MG_123_09112020_S70_L003bin102	Bacteria	Firmicutes_A	Clostridia	UBA1212	UBA1255	Egerieisoma	Egerieisoma sp017622825	Egerieisoma sp017622825	94.4056	0.861014
DTU_2023_1030007_1_MG_901_07092020_S0_L001bin88	Bacteria	Bacteroidota	Bacteroidia	Bacteroidales	Rikenellaceae	Alistipes	Alistipes sp017391185	Alistipes sp017391185	94.391	1.44231
DTU_2023_1030011_1_MG_903_30082020_S0_L001bin32	Bacteria	Elusimicrobiota	Elusimicrobia	Elusimicrobiales	Elusimicrobiaceae	UBA1436	UBA1436 sp015062115	UBA1436 sp015062115	94.382	0
DTU_2023_1030055_1_MG_114_23112020_S0_L001bin67	NA	NA	NA	NA	NA	NA	NA	NA	94.382	2.63801
DTU_2023_1030038_1_MG_929_21092020_S64_L003bin121	Bacteria	Firmicutes_A	Clostridia	Christensenellales	CAG-74	Limiplasma	Limiplasma sp015056315	Limiplasma sp015056315	94.3774	3.16471
DTU_2023_1030036_1_MG_929_30082020_S0_L001bin20	NA	NA	NA	NA	NA	NA	NA	NA	94.375	1.92308
DTU_2023_1030055_1_MG_114_23112020_S0_L001bin90	NA	NA	NA	NA	NA	NA	NA	NA	94.3652	0.838926
DTU_2023_1030029_1_MG_916_29092020_S0_L001bin69	Bacteria	Bacteroidota	Bacteroidia	Bacteroidales	UBA932	Cryptobacteroides	Cryptobacteroides sp017630215	Cryptobacteroides sp017630215	94.3651	0.968254
DTU_2023_1030010_1_MG_903_24082020_S0_L001bin61	Bacteria	Bacteroidota	Bacteroidia	Bacteroidales	UBA932	Cryptobacteroides	NA	Cryptobacteroides	94.3624	2.30159
DTU_2023_1030049_1_MG_932_29092020_S0_L001bin81	Bacteria	Bacteroidota	Bacteroidia	Bacteroidales	Paludibacteraceae	RF16	NA	RF16	94.3548	2.15054
DTU_2023_1030009_1_MG_901_29092020_S6_L001bin149	Bacteria	Firmicutes_A	Clostridia	Oscillospirales	UBA644	RGIG995	RGIG995 sp017934975	RGIG995 sp017934975	94.3512	0
DTU_2023_1030047_1_MG_932_07092020_S0_L001bin149	Bacteria	Bacteroidota	Bacteroidia	Bacteroidales	Muribaculaceae	CAG-873	CAG-873 sp900554265	CAG-873 sp900554265	94.3453	1.88679
DTU_2023_1030056_1_MG_115_09112020_S66_L003bin124	Bacteria	Firmicutes_A	Clostridia	Lachnospirales	Lachnospiraceae	SIG307	NA	SIG307	94.3451	4.80984
DTU_2023_1030052_1_MG_107_23112020_S0_L001bin12	Bacteria	Bacteroidota	Bacteroidia	Bacteroidales	Barnesiellaceae	Barnesiella_A	Barnesiella_A sp017561285	Barnesiella_A sp017561285	94.3396	0.377358
DTU_2023_1030042_1_MG_930_07092020_S160_L006bin103	Bacteria	Spirochaetota	Spirochaetia	Treponematales	Treponemataceae	Treponema_D	NA	Treponema_D	94.3328	1.7094
DTU_2023_1030029_1_MG_916_29092020_S0_L001bin120	Bacteria	Fibrobacterota	Fibrobacteria	Fibrobacterales	Fibrobacteraceae	Fibrobacter	NA	Fibrobacter	94.3116	3.84615
DTU_2023_1030017_1_MG_904_07092020_S0_L001bin116	Bacteria	Bacteroidota	Bacteroidia	Bacteroidales	Rikenellaceae	Tidjanibacter	NA	Tidjanibacter	94.3109	0
DTU_2023_1030017_1_MG_904_07092020_S0_L001bin56	Bacteria	Bacteroidota	Bacteroidia	Bacteroidales	UBA932	Cryptobacteroides	Cryptobacteroides sp017560825	Cryptobacteroides sp017560825	94.3069	1.07143
DTU_2023_1030051_1_MG_107_16112020_S0_L001bin54	NA	NA	NA	NA	NA	NA	NA	NA	94.3002	0.480769
DTU_2023_1030058_1_MG_115_23112020_S0_L001bin28	NA	NA	NA	NA	NA	NA	NA	NA	94.2953	0.671141
DTU_2023_1030076_1_MG_127_23112020_S0_L001bin104	NA	NA	NA	NA	NA	NA	NA	NA	94.2949	0.961538
DTU_2023_1030051_1_MG_107_16112020_S0_L001bin96	Bacteria	Bacteroidota	Bacteroidia	Bacteroidales	Barnesiellaceae	Barnesiella_A	NA	Barnesiella_A	94.2882	1.38365
DTU_2023_1030013_1_MG_903_21092020_S0_L001bin41	Bacteria	Bacteroidota	Bacteroidia	Bacteroidales	UBA932	Cryptobacteroides	NA	Cryptobacteroides	94.2857	1.19048
DTU_2023_1030028_1_MG_916_21092020_S0_L001bin37	NA	NA	NA	NA	NA	NA	NA	NA	94.2857	0.206349
DTU_2023_1030041_1_MG_930_30082020_S47_L002bin60	NA	NA	NA	NA	NA	NA	NA	NA	94.2857	0
DTU_2023_1030031_1_MG_926_30082020_S0_L001bin32	Bacteria	Bacteroidota	Bacteroidia	Bacteroidales	Rikenellaceae	Alistipes	Alistipes sp017391185	Alistipes sp017391185	94.2762	2.16346
DTU_2023_1030005_1_MG_901_24082020_S106_L005bin147	Bacteria	Firmicutes_A	Clostridia	UMGS1883	UMGS1883	RGIG1927	RGIG1927 sp017414645	RGIG1927 sp017414645	94.2648	0.671141
DTU_2023_1030011_1_MG_903_30082020_S0_L001bin13	Bacteria	Bacteroidota	Bacteroidia	Bacteroidales	Rikenellaceae	Alistipes	Alistipes sp015060005	Alistipes sp015060005	94.2601	2.40385
DTU_2023_1030018_1_MG_904_21092020_S44_L002bin64	Bacteria	Bacteroidota	Bacteroidia	Bacteroidales	Bacteroidaceae	Paraprevotella	Paraprevotella sp017630975	Paraprevotella sp017630975	94.2503	1.85874
DTU_2023_1030001_1_MG_899_30082020_S18_L001bin219	NA	NA	NA	NA	NA	NA	NA	NA	94.2464	0.805369
DTU_2023_1030012_1_MG_903_07092020_S7_L001bin19	Bacteria	Firmicutes_A	Clostridia	Lachnospirales	Lachnospiraceae	CAG-194	CAG-194 sp017623815	CAG-194 sp017623815	94.2421	3.24879
DTU_2023_1030032_1_MG_926_07092020_S0_L001bin122	Bacteria	Bacteroidota	Bacteroidia	Bacteroidales	Rikenellaceae	Alistipes	Alistipes sp017437045	Alistipes sp017437045	94.2308	1.44231
DTU_2023_1030048_1_MG_932_21092020_S228_L008bin161	Bacteria	Bacteroidota	Bacteroidia	Bacteroidales	Rikenellaceae	Tidjanibacter	Tidjanibacter sp017936005	Tidjanibacter sp017936005	94.2308	1.44231
DTU_2023_1030062_1_MG_118_09112020_S0_L001bin138	Bacteria	Firmicutes_A	Clostridia	Christensenellales	CAG-74	UBA11524	UBA11524 sp017938695	UBA11524 sp017938695	94.2308	2.7972
DTU_2023_1030054_1_MG_114_16112020_S0_L001bin162	Bacteria	Bacteroidota	Bacteroidia	Bacteroidales	Bacteroidaceae	HGM04593	NA	HGM04593	94.2286	1.11524
DTU_2023_1030076_1_MG_127_23112020_S0_L001bin138	Bacteria	Firmicutes_A	Clostridia	UBA1381	UBA9506	RGIG1666	RGIG1666 sp017399695	RGIG1666 sp017399695	94.2248	1.00671
DTU_2023_1030050_1_MG_107_09112020_S0_L001bin12	Bacteria	Bacteroidota	Bacteroidia	Bacteroidales	Rikenellaceae	Alistipes	Alistipes sp017436185	Alistipes sp017436185	94.2041	2.80449
DTU_2023_1030018_1_MG_904_21092020_S44_L002bin17	Bacteria	Bacteroidota	Bacteroidia	Bacteroidales	Rikenellaceae	Alistipes	Alistipes sp017631285	Alistipes sp017631285	94.1934	2.88462
DTU_2023_1030027_1_MG_916_07092020_S20_L001bin39	Bacteria	Firmicutes_A	Clostridia	Oscillospirales	Acutalibacteraceae	SIG565	SIG565 sp015066295	SIG565 sp015066295	94.1834	0.671141
DTU_2023_1030043_1_MG_930_21092020_S200_L007bin64	Bacteria	Firmicutes_A	Clostridia	Oscillospirales	Acutalibacteraceae	UMGS1976	UMGS1976 sp017399535	UMGS1976 sp017399535	94.1834	0.134228
DTU_2023_1030053_1_MG_114_09112020_S0_L001bin127	Bacteria	Firmicutes_A	Clostridia	Oscillospirales	Acutalibacteraceae	UBA737	UBA737 sp015066095	UBA737 sp015066095	94.1834	0
DTU_2023_1030040_1_MG_930_24082020_S172_L007bin70	Bacteria	Firmicutes_A	Clostridia	Oscillospirales	Acutalibacteraceae	DTU089	DTU089 sp015066465	DTU089 sp015066465	94.1733	1.566
DTU_2023_1030045_1_MG_932_24082020_S0_L001bin144	Bacteria	Spirochaetota	Spirochaetia	Treponematales	Treponemataceae	Treponema_D	Treponema_D porcinum	Treponema_D porcinum	94.1725	1.3986
DTU_2023_1030060_1_MG_117_16112020_S0_L001bin124	Bacteria	Firmicutes_A	Clostridia	Oscillospirales	Ruminococcaceae	CAG-115	NA	CAG-115	94.1695	1.34228
DTU_2023_1030062_1_MG_118_09112020_S0_L001bin154	Bacteria	Bacteroidota	Bacteroidia	Bacteroidales	Bacteroidaceae	Alloprevotella	NA	Alloprevotella	94.1605	0
DTU_2023_1030006_1_MG_901_30082020_S127_L005bin29	Bacteria	Bacteroidota	Bacteroidia	Bacteroidales	Bacteroidaceae	UBA4372	NA	UBA4372	94.145	1.25981
DTU_2023_1030000_1_MG_899_24082020_S0_L001bin10	Bacteria	Firmicutes_A	Clostridia	Lachnospirales	Lachnospiraceae	UBA3766	UBA3766 sp017622505	UBA3766 sp017622505	94.1447	1.83908
DTU_2023_1030007_1_MG_901_07092020_S0_L001bin60	NA	NA	NA	NA	NA	NA	NA	NA	94.1275	1.45414
DTU_2023_1030011_1_MG_903_30082020_S0_L001bin98	Bacteria	Firmicutes_A	Clostridia	Oscillospirales	Ruminococcaceae	UBA3818	UBA3818 sp017408855	UBA3818 sp017408855	94.1275	1.11857
DTU_2023_1030014_1_MG_903_29092020_S129_L005bin34	Bacteria	Firmicutes_A	Clostridia	Oscillospirales	Ruminococcaceae	Ruminococcus	Ruminococcus sp017437285	Ruminococcus sp017437285	94.1135	1.57718
DTU_2023_1030007_1_MG_901_07092020_S0_L001bin145	Bacteria	Bacteroidota	Bacteroidia	Bacteroidales	UBA932	Cryptobacteroides	NA	Cryptobacteroides	94.1085	0.15873
DTU_2023_1030027_1_MG_916_07092020_S20_L001bin21	Bacteria	Firmicutes_A	Clostridia	Christensenellales	CAG-74	Limiplasma	Limiplasma sp015056315	Limiplasma sp015056315	94.1077	2.62708
DTU_2023_1030050_1_MG_107_09112020_S0_L001bin144	Bacteria	Bacteroidota	Bacteroidia	Bacteroidales	Bacteroidaceae	Paraprevotella	Paraprevotella sp017630975	Paraprevotella sp017630975	94.0892	0.743494
DTU_2023_1030011_1_MG_903_30082020_S0_L001bin78	Bacteria	Bacteroidota	Bacteroidia	Bacteroidales	Paludibacteraceae	UBA4363	UBA4363 sp017937025	UBA4363 sp017937025	94.086	4.30108
DTU_2023_1030027_1_MG_916_07092020_S20_L001bin4	Bacteria	Bacteroidota	Bacteroidia	Bacteroidales	Paludibacteraceae	UBA4363	UBA4363 sp017937025	UBA4363 sp017937025	94.086	1.6129
DTU_2023_1030055_1_MG_114_23112020_S0_L001bin111	Bacteria	Bacteroidota	Bacteroidia	Bacteroidales	Paludibacteraceae	UBA1723	NA	UBA1723	94.086	0
DTU_2023_1030076_1_MG_127_23112020_S0_L001bin69	Bacteria	Bacteroidota	Bacteroidia	Bacteroidales	Paludibacteraceae	RF16	RF16 sp017391525	RF16 sp017391525	94.086	0.806452
DTU_2023_1030008_1_MG_901_21092020_S0_L001bin7	Bacteria	Bacteroidota	Bacteroidia	Bacteroidales	UBA932	Cryptobacteroides	Cryptobacteroides sp017630215	Cryptobacteroides sp017630215	94.0847	0.47619
DTU_2023_1030037_1_MG_929_07092020_S227_L008bin26	Bacteria	Bacteroidota	Bacteroidia	Bacteroidales	UBA932	Cryptobacteroides	Cryptobacteroides sp017560825	Cryptobacteroides sp017560825	94.0847	1.94444
DTU_2023_1030072_1_MG_123_16112020_S11_L001bin190	Bacteria	Spirochaetota	Spirochaetia	Treponematales	Treponemataceae	Treponema_D	Treponema_D berlinense	Treponema_D berlinense	94.0809	0.699301
DTU_2023_1030071_1_MG_123_09112020_S70_L003bin3	Bacteria	Bacteroidota	Bacteroidia	Bacteroidales	Bacteroidaceae	Prevotella	Prevotella sp900100635	Prevotella sp900100635	94.0741	0.205761
DTU_2023_1030037_1_MG_929_07092020_S227_L008bin40	Bacteria	Firmicutes_A	Clostridia	Oscillospirales	Acutalibacteraceae	SIG565	SIG565 sp015066295	SIG565 sp015066295	94.0716	2.01342
DTU_2023_1030054_1_MG_114_16112020_S0_L001bin36	NA	NA	NA	NA	NA	NA	NA	NA	94.0646	1.30872
DTU_2023_1030006_1_MG_901_30082020_S127_L005bin6	Bacteria	Bacteroidota	Bacteroidia	Bacteroidales	UBA932	Cryptobacteroides	Cryptobacteroides sp017630215	Cryptobacteroides sp017630215	94.0503	0.952381
DTU_2023_1030054_1_MG_114_16112020_S0_L001bin113	Bacteria	Firmicutes_A	Clostridia	Lachnospirales	Lachnospiraceae	NA	NA	Lachnospiraceae	94.0467	3.28802
DTU_2023_1030030_1_MG_926_24082020_S0_L001bin124	Bacteria	Bacteroidota	Bacteroidia	Bacteroidales	Rikenellaceae	Alistipes	Alistipes sp017437045	Alistipes sp017437045	94.0224	1.86966
DTU_2023_1030010_1_MG_903_24082020_S0_L001bin68	Bacteria	Bacteroidota	Bacteroidia	Bacteroidales	Rikenellaceae	Alistipes	NA	Alistipes	94.0171	2.51603
DTU_2023_1030055_1_MG_114_23112020_S0_L001bin43	NA	NA	NA	NA	NA	NA	NA	NA	94.0144	0.737179
DTU_2023_1030067_1_MG_120_23112020_S0_L001bin134	NA	NA	NA	NA	NA	NA	NA	NA	94.0118	0.721154
DTU_2023_1030076_1_MG_127_23112020_S0_L001bin164	Bacteria	Bacteroidota	Bacteroidia	Bacteroidales	UBA932	Cryptobacteroides	Cryptobacteroides sp017556765	Cryptobacteroides sp017556765	94.0026	1.34921
DTU_2023_1030031_1_MG_926_30082020_S0_L001bin79	Bacteria	Firmicutes_A	Clostridia	Oscillospirales	Acutalibacteraceae	UMGS172	UMGS172 sp015066395	UMGS172 sp015066395	94.0004	2.31544
DTU_2023_1030071_1_MG_123_09112020_S70_L003bin45	Bacteria	Bacteroidota	Bacteroidia	Bacteroidales	UBA932	Cryptobacteroides	NA	Cryptobacteroides	94	0.47619
DTU_2023_1030043_1_MG_930_21092020_S200_L007bin56	Bacteria	Bacteroidota	Bacteroidia	Bacteroidales	Rikenellaceae	Alistipes	NA	Alistipes	93.9904	2.40385
DTU_2023_1030045_1_MG_932_24082020_S0_L001bin66	NA	NA	NA	NA	NA	NA	NA	NA	93.9762	0.952381
DTU_2023_1030031_1_MG_926_30082020_S0_L001bin135	NA	NA	NA	NA	NA	NA	NA	NA	93.9751	1.79479
DTU_2023_1030023_1_MG_915_21092020_S131_L005bin124	NA	NA	NA	NA	NA	NA	NA	NA	93.9597	0
DTU_2023_1030038_1_MG_929_21092020_S64_L003bin9	NA	NA	NA	NA	NA	NA	NA	NA	93.9597	0
DTU_2023_1030062_1_MG_118_09112020_S0_L001bin132	NA	NA	NA	NA	NA	NA	NA	NA	93.9597	3.07606
DTU_2023_1030068_1_MG_121_09112020_S0_L001bin81	Bacteria	Bacteroidota	Bacteroidia	Bacteroidales	Bacteroidaceae	Prevotella	NA	Prevotella	93.9571	0.864198
DTU_2023_1030003_1_MG_899_21092020_S196_L007bin24	Bacteria	Firmicutes_A	Clostridia	Christensenellales	CAG-314	Fimimonas	Fimimonas sp017500855	Fimimonas sp017500855	93.9516	0
DTU_2023_1030013_1_MG_903_21092020_S0_L001bin30	Bacteria	Firmicutes_A	Clostridia	Christensenellales	CAG-314	Fimimonas	Fimimonas sp017500855	Fimimonas sp017500855	93.9516	0
DTU_2023_1030021_1_MG_915_30082020_S45_L002bin9	Bacteria	Firmicutes_A	Clostridia	Christensenellales	CAG-314	Fimimonas	Fimimonas sp017500855	Fimimonas sp017500855	93.9516	0
DTU_2023_1030031_1_MG_926_30082020_S0_L001bin20	Bacteria	Firmicutes_A	Clostridia	Christensenellales	CAG-314	Fimimonas	Fimimonas sp017500855	Fimimonas sp017500855	93.9516	0
DTU_2023_1030017_1_MG_904_07092020_S0_L001bin30	NA	NA	NA	NA	NA	NA	NA	NA	93.9457	1.34228
DTU_2023_1030020_1_MG_915_24082020_S0_L001bin72	Bacteria	Firmicutes_A	Clostridia	Lachnospirales	Lachnospiraceae	NA	NA	Lachnospiraceae	93.8837	4.70368
DTU_2023_1030004_1_MG_899_29092020_S63_L003bin56	Bacteria	Firmicutes_A	Clostridia	Oscillospirales	CAG-272	UMGS1865	UMGS1865 sp017386965	UMGS1865 sp017386965	93.8828	1.36326
DTU_2023_1030055_1_MG_114_23112020_S0_L001bin98	Bacteria	Bacteroidota	Bacteroidia	Bacteroidales	Rikenellaceae	Tidjanibacter	Tidjanibacter sp017936005	Tidjanibacter sp017936005	93.8729	0.721154
DTU_2023_1030052_1_MG_107_23112020_S0_L001bin104	Bacteria	NA	NA	NA	NA	NA	NA	Bacteria	93.8697	0.591616
DTU_2023_1030047_1_MG_932_07092020_S0_L001bin31	Bacteria	Bacteroidota	Bacteroidia	Bacteroidales	Rikenellaceae	Alistipes	Alistipes sp017532885	Alistipes sp017532885	93.8675	4.08654
DTU_2023_1030020_1_MG_915_24082020_S0_L001bin118	Bacteria	Bacteroidota	Bacteroidia	Bacteroidales	Rikenellaceae	Alistipes	Alistipes sp017437045	Alistipes sp017437045	93.8622	3.44551
DTU_2023_1030037_1_MG_929_07092020_S227_L008bin2	Bacteria	Firmicutes_A	Clostridia	Lachnospirales	Lachnospiraceae	UBA3766	UBA3766 sp017622505	UBA3766 sp017622505	93.8602	3.16655
DTU_2023_1030053_1_MG_114_09112020_S0_L001bin172	Bacteria	Bacteroidota	Bacteroidia	Bacteroidales	Bacteroidaceae	HGM04593	NA	HGM04593	93.8569	0.86741
DTU_2023_1030052_1_MG_107_23112020_S0_L001bin82	NA	NA	NA	NA	NA	NA	NA	NA	93.8409	0
DTU_2023_1030068_1_MG_121_09112020_S0_L001bin122	Bacteria	Firmicutes_A	Clostridia	Oscillospirales	Acutalibacteraceae	UBA737	UBA737 sp017516445	UBA737 sp017516445	93.8409	0.671141
DTU_2023_1030042_1_MG_930_07092020_S160_L006bin127	NA	NA	NA	NA	NA	NA	NA	NA	93.8352	0.418216
DTU_2023_1030040_1_MG_930_24082020_S172_L007bin52	NA	NA	NA	NA	NA	NA	NA	NA	93.8202	1.84591
DTU_2023_1030053_1_MG_114_09112020_S0_L001bin13	Bacteria	Firmicutes	Bacilli	RF39	UBA660	UBA5578	UBA5578 sp002425325	UBA5578 sp002425325	93.8202	3.37079
DTU_2023_1030052_1_MG_107_23112020_S0_L001bin108	Bacteria	Bacteroidota	Bacteroidia	Bacteroidales	Rikenellaceae	Tidjanibacter	Tidjanibacter sp017936005	Tidjanibacter sp017936005	93.8194	0.721154
DTU_2023_1030026_1_MG_916_30082020_S0_L001bin34	Bacteria	Bacteroidota	Bacteroidia	Bacteroidales	F082	Limimorpha	Limimorpha sp017381865	Limimorpha sp017381865	93.8172	0
DTU_2023_1030030_1_MG_926_24082020_S0_L001bin42	Bacteria	Bacteroidota	Bacteroidia	Bacteroidales	F082	Limimorpha	Limimorpha sp017381865	Limimorpha sp017381865	93.8172	0.0488759
DTU_2023_1030074_1_MG_127_09112020_S133_L005bin120	Bacteria	Bacteroidota	Bacteroidia	Bacteroidales	Paludibacteraceae	RF16	RF16 sp017391525	RF16 sp017391525	93.8172	1.6129
DTU_2023_1030024_1_MG_915_29092020_S0_L001bin72	Bacteria	Firmicutes_A	Clostridia	Christensenellales	CAG-74	UBA11524	UBA11524 sp017502305	UBA11524 sp017502305	93.8156	2.0979
DTU_2023_1030032_1_MG_926_07092020_S0_L001bin103	Bacteria	Bacteroidota	Bacteroidia	Bacteroidales	UBA932	Egerieousia	Egerieousia sp017380095	Egerieousia sp017380095	93.8095	0.47619
DTU_2023_1030002_1_MG_899_07092020_S0_L001bin125	Bacteria	Firmicutes_A	Clostridia	UMGS1883	UMGS1883	RGIG1927	RGIG1927 sp017414645	RGIG1927 sp017414645	93.7919	0
DTU_2023_1030062_1_MG_118_09112020_S0_L001bin32	NA	NA	NA	NA	NA	NA	NA	NA	93.7919	2.42589
DTU_2023_1030047_1_MG_932_07092020_S0_L001bin88	Bacteria	Spirochaetota	Spirochaetia	Treponematales	Treponemataceae	Treponema_D	Treponema_D porcinum	Treponema_D porcinum	93.7895	2.0979
DTU_2023_1030046_1_MG_932_30082020_S0_L001bin35	Bacteria	Bacteroidota	Bacteroidia	Bacteroidales	UBA932	Cryptobacteroides	Cryptobacteroides sp017556765	Cryptobacteroides sp017556765	93.7857	3.49206
DTU_2023_1030006_1_MG_901_30082020_S127_L005bin106	Bacteria	Bacteroidota	Bacteroidia	Bacteroidales	UBA932	Cryptobacteroides	Cryptobacteroides sp017560825	Cryptobacteroides sp017560825	93.7831	0.119048
DTU_2023_1030018_1_MG_904_21092020_S44_L002bin81	Bacteria	Firmicutes_A	Clostridia	Oscillospirales	Ruminococcaceae	UMGS1668	NA	UMGS1668	93.778	1.73378
DTU_2023_1030062_1_MG_118_09112020_S0_L001bin125	NA	NA	NA	NA	NA	NA	NA	NA	93.7736	1.63522
DTU_2023_1030068_1_MG_121_09112020_S0_L001bin54	Bacteria	Bacteroidota	Bacteroidia	Bacteroidales	Rikenellaceae	Alistipes	Alistipes sp017391185	Alistipes sp017391185	93.7634	0.801282
DTU_2023_1030040_1_MG_930_24082020_S172_L007bin131	NA	NA	NA	NA	NA	NA	NA	NA	93.7553	1.20192
DTU_2023_1030019_1_MG_904_29092020_S0_L001bin1	Bacteria	Bacteroidota	Bacteroidia	Bacteroidales	Barnesiellaceae	Barnesiella_A	Barnesiella_A sp017561285	Barnesiella_A sp017561285	93.7537	0.566038
DTU_2023_1030023_1_MG_915_21092020_S131_L005bin52	Bacteria	Bacteroidota	Bacteroidia	Bacteroidales	Rikenellaceae	Tidjanibacter	Tidjanibacter sp017936005	Tidjanibacter sp017936005	93.75	0.961538
DTU_2023_1030029_1_MG_916_29092020_S0_L001bin78	NA	NA	NA	NA	NA	NA	NA	NA	93.75	0.747863
DTU_2023_1030033_1_MG_926_21092020_S46_L002bin21	Bacteria	Bacteroidota	Bacteroidia	Bacteroidales	Rikenellaceae	Alistipes	Alistipes sp017630245	Alistipes sp017630245	93.75	2.40385
DTU_2023_1030061_1_MG_117_23112020_S161_L006bin105	Bacteria	Bacteroidota	Bacteroidia	Bacteroidales	Rikenellaceae	Alistipes	Alistipes sp017624955	Alistipes sp017624955	93.75	0.961538
DTU_2023_1030013_1_MG_903_21092020_S0_L001bin12	Bacteria	Bacteroidota	Bacteroidia	Bacteroidales	Rikenellaceae	Alistipes	Alistipes sp017384185	Alistipes sp017384185	93.7447	2.96474
DTU_2023_1030000_1_MG_899_24082020_S0_L001bin53	Bacteria	Bacteroidota	Bacteroidia	Bacteroidales	UBA932	Cryptobacteroides	NA	Cryptobacteroides	93.7434	0.952381
DTU_2023_1030061_1_MG_117_23112020_S161_L006bin50	Bacteria	Bacteroidota	Bacteroidia	Bacteroidales	Bacteroidaceae	Prevotella	NA	Prevotella	93.7425	0.709877
DTU_2023_1030002_1_MG_899_07092020_S0_L001bin73	Bacteria	Firmicutes_A	Clostridia	Oscillospirales	CAG-382	UMGS1387	UMGS1387 sp015064895	UMGS1387 sp015064895	93.736	2.05537
DTU_2023_1030006_1_MG_901_30082020_S127_L005bin8	Bacteria	Firmicutes_A	Clostridia	Oscillospirales	Ruminococcaceae	UBA3818	UBA3818 sp017408855	UBA3818 sp017408855	93.736	2.41001
DTU_2023_1030010_1_MG_903_24082020_S0_L001bin19	Bacteria	Firmicutes_A	Clostridia	Oscillospirales	Acutalibacteraceae	SIG565	SIG565 sp015066295	SIG565 sp015066295	93.736	0
DTU_2023_1030019_1_MG_904_29092020_S0_L001bin90	NA	NA	NA	NA	NA	NA	NA	NA	93.736	0.782998
DTU_2023_1030022_1_MG_915_07092020_S0_L001bin142	NA	NA	NA	NA	NA	NA	NA	NA	93.736	3.7472
DTU_2023_1030030_1_MG_926_24082020_S0_L001bin76	Bacteria	Firmicutes_A	Clostridia	Oscillospirales	Ruminococcaceae	RGIG4131	RGIG4131 sp017828955	RGIG4131 sp017828955	93.736	4.70307
DTU_2023_1030033_1_MG_926_21092020_S46_L002bin128	NA	NA	NA	NA	NA	NA	NA	NA	93.736	3.69128
DTU_2023_1030036_1_MG_929_30082020_S0_L001bin93	Bacteria	Firmicutes_A	Clostridia	Oscillospirales	Acutalibacteraceae	SIG565	SIG565 sp015066295	SIG565 sp015066295	93.736	0
DTU_2023_1030070_1_MG_121_23112020_S0_L001bin132	NA	NA	NA	NA	NA	NA	NA	NA	93.736	0
DTU_2023_1030026_1_MG_916_30082020_S0_L001bin121	Bacteria	Fibrobacterota	Fibrobacteria	Fibrobacterales	Fibrobacteraceae	Fibrobacter	NA	Fibrobacter	93.7298	2.1978
DTU_2023_1030008_1_MG_901_21092020_S0_L001bin121	Bacteria	Bacteroidota	Bacteroidia	Bacteroidales	Rikenellaceae	Alistipes	Alistipes sp017391185	Alistipes sp017391185	93.7286	2.19017
DTU_2023_1030061_1_MG_117_23112020_S161_L006bin60	Bacteria	Bacteroidota	Bacteroidia	Bacteroidales	Rikenellaceae	Tidjanibacter	Tidjanibacter sp017936005	Tidjanibacter sp017936005	93.7233	1.20192
DTU_2023_1030046_1_MG_932_30082020_S0_L001bin153	Bacteria	Bacteroidota	Bacteroidia	Bacteroidales	Rikenellaceae	Alistipes	NA	Alistipes	93.7179	2.40385
DTU_2023_1030065_1_MG_120_09112020_S23_L001bin37	Bacteria	Bacteroidota	Bacteroidia	Bacteroidales	Bacteroidaceae	Paraprevotella	Paraprevotella sp017630975	Paraprevotella sp017630975	93.7175	0.371747
DTU_2023_1030050_1_MG_107_09112020_S0_L001bin6	Bacteria	Bacteroidota	Bacteroidia	Bacteroidales	UBA932	Cryptobacteroides	NA	Cryptobacteroides	93.7143	2.77778
DTU_2023_1030028_1_MG_916_21092020_S0_L001bin64	Bacteria	Bacteroidota	Bacteroidia	Bacteroidales	Bacteroidaceae	Phocaeicola	Phocaeicola sp017503235	Phocaeicola sp017503235	93.7133	2.3544
DTU_2023_1030029_1_MG_916_29092020_S0_L001bin58	Bacteria	Spirochaetota	Spirochaetia	Treponematales	Treponemataceae	Treponema_D	Treponema_D sp900767955	Treponema_D sp900767955	93.7063	0
DTU_2023_1030027_1_MG_916_07092020_S20_L001bin126	Bacteria	Bacteroidota	Bacteroidia	Bacteroidales	UBA932	Cryptobacteroides	Cryptobacteroides sp017560825	Cryptobacteroides sp017560825	93.7037	0.515873
DTU_2023_1030015_1_MG_904_24082020_S0_L001bin142	NA	NA	NA	NA	NA	NA	NA	NA	93.6993	0.240385
DTU_2023_1030028_1_MG_916_21092020_S0_L001bin83	Bacteria	Fibrobacterota	Fibrobacteria	Fibrobacterales	Fibrobacteraceae	Fibrobacter	NA	Fibrobacter	93.6975	1.64835
DTU_2023_1030014_1_MG_903_29092020_S129_L005bin42	Bacteria	Bacteroidota	Bacteroidia	Bacteroidales	UBA932	Cryptobacteroides	NA	Cryptobacteroides	93.6958	4.60317
DTU_2023_1030038_1_MG_929_21092020_S64_L003bin14	Bacteria	Bacteroidota	Bacteroidia	Bacteroidales	Bacteroidaceae	Phocaeicola	Phocaeicola sp017503235	Phocaeicola sp017503235	93.6886	1.11524
DTU_2023_1030046_1_MG_932_30082020_S0_L001bin115	NA	NA	NA	NA	NA	NA	NA	NA	93.6871	1.23043
DTU_2023_1030069_1_MG_121_16112020_S50_L002bin129	Bacteria	Bacteroidota	Bacteroidia	Bacteroidales	Rikenellaceae	Alistipes	Alistipes sp017502025	Alistipes sp017502025	93.6859	4.16667
DTU_2023_1030067_1_MG_120_23112020_S0_L001bin139	NA	NA	NA	NA	NA	NA	NA	NA	93.6828	2.01613
DTU_2023_1030021_1_MG_915_30082020_S45_L002bin86	Bacteria	Bacteroidota	Bacteroidia	Bacteroidales	UBA932	Cryptobacteroides	Cryptobacteroides sp017630215	Cryptobacteroides sp017630215	93.6799	2.38095
DTU_2023_1030055_1_MG_114_23112020_S0_L001bin83	NA	NA	NA	NA	NA	NA	NA	NA	93.6648	1.53244
DTU_2023_1030042_1_MG_930_07092020_S160_L006bin112	NA	NA	NA	NA	NA	NA	NA	NA	93.6552	4.25056
DTU_2023_1030051_1_MG_107_16112020_S0_L001bin83	Bacteria	Bacteroidota	Bacteroidia	Bacteroidales	Rikenellaceae	Alistipes	NA	Alistipes	93.6458	2.40385
DTU_2023_1030042_1_MG_930_07092020_S160_L006bin147	Bacteria	Firmicutes_A	Clostridia	Oscillospirales	Acutalibacteraceae	UBA737	UBA737 sp015066515	UBA737 sp015066515	93.6451	1.40329
DTU_2023_1030025_1_MG_916_24082020_S107_L005bin28	Bacteria	Bacteroidota	Bacteroidia	Bacteroidales	Bacteroidaceae	UBA4334	NA	UBA4334	93.6369	0.185874
DTU_2023_1030035_1_MG_929_24082020_S226_L008bin73	Bacteria	Bacteroidota	Bacteroidia	Bacteroidales	Bacteroidaceae	UBA4334	NA	UBA4334	93.6369	0.371747
DTU_2023_1030037_1_MG_929_07092020_S227_L008bin62	Bacteria	Bacteroidota	Bacteroidia	Bacteroidales	Bacteroidaceae	UBA4334	NA	UBA4334	93.6369	0.185874
DTU_2023_1030038_1_MG_929_21092020_S64_L003bin158	Bacteria	Firmicutes_A	Clostridia	Oscillospirales	Oscillospiraceae	RGIG5472	RGIG5472 sp017501355	RGIG5472 sp017501355	93.6356	3.02013
DTU_2023_1030011_1_MG_903_30082020_S0_L001bin143	Bacteria	Bacteroidota	Bacteroidia	Bacteroidales	UBA932	Cryptobacteroides	Cryptobacteroides sp017560825	Cryptobacteroides sp017560825	93.6243	0.357143
DTU_2023_1030005_1_MG_901_24082020_S106_L005bin124	NA	NA	NA	NA	NA	NA	NA	NA	93.6242	0
DTU_2023_1030026_1_MG_916_30082020_S0_L001bin28	Bacteria	Firmicutes_A	Clostridia	Oscillospirales	Acutalibacteraceae	UBA737	UBA737 sp017442225	UBA737 sp017442225	93.6242	0
DTU_2023_1030048_1_MG_932_21092020_S228_L008bin50	Bacteria	Bacteroidota	Bacteroidia	Bacteroidales	Paludibacteraceae	RF16	RF16 sp017546705	RF16 sp017546705	93.6022	2.15054
DTU_2023_1030066_1_MG_120_16112020_S69_L003bin151	Bacteria	Bacteroidota	Bacteroidia	Bacteroidales	Bacteroidaceae	HGM04593	NA	HGM04593	93.5843	0.743494
DTU_2023_1030042_1_MG_930_07092020_S160_L006bin100	Bacteria	Firmicutes_A	Clostridia	Oscillospirales	Acutalibacteraceae	DTU089	NA	DTU089	93.5701	3.52349
DTU_2023_1030075_1_MG_127_16112020_S68_L003bin186	Bacteria	Bacteroidota	Bacteroidia	Bacteroidales	Paludibacteraceae	RF16	NA	RF16	93.5663	1.07527
DTU_2023_1030032_1_MG_926_07092020_S0_L001bin3	Bacteria	Bacteroidota	Bacteroidia	Bacteroidales	Rikenellaceae	Alistipes	Alistipes sp017558115	Alistipes sp017558115	93.563	0.68109
DTU_2023_1030042_1_MG_930_07092020_S160_L006bin11	Bacteria	Bacteroidota	Bacteroidia	Bacteroidales	Paludibacteraceae	UBA4363	UBA4363 sp017937025	UBA4363 sp017937025	93.5484	0.806452
DTU_2023_1030050_1_MG_107_09112020_S0_L001bin22	Bacteria	Bacteroidota	Bacteroidia	Bacteroidales	Paludibacteraceae	RF16	RF16 sp017391525	RF16 sp017391525	93.5484	0.806452
DTU_2023_1030052_1_MG_107_23112020_S0_L001bin129	Bacteria	Bacteroidota	Bacteroidia	Bacteroidales	Paludibacteraceae	UBA4363	UBA4363 sp017937025	UBA4363 sp017937025	93.5484	0.268817
DTU_2023_1030054_1_MG_114_16112020_S0_L001bin174	NA	NA	NA	NA	NA	NA	NA	NA	93.5484	1.07527
DTU_2023_1030044_1_MG_930_29092020_S0_L001bin29	Bacteria	Bacteroidota	Bacteroidia	Bacteroidales	UBA932	Cryptobacteroides	NA	Cryptobacteroides	93.5476	1.90476
DTU_2023_1030052_1_MG_107_23112020_S0_L001bin112	Bacteria	Firmicutes_A	Clostridia	Christensenellales	CAG-74	UBA11524	UBA11524 sp017399225	UBA11524 sp017399225	93.5205	4.7043
DTU_2023_1030008_1_MG_901_21092020_S0_L001bin56	Bacteria	Bacteroidota	Bacteroidia	Bacteroidales	Bacteroidaceae	Prevotella	Prevotella sp017415455	Prevotella sp017415455	93.5185	0.185185
DTU_2023_1030008_1_MG_901_21092020_S0_L001bin114	NA	NA	NA	NA	NA	NA	NA	NA	93.5123	1.34228
DTU_2023_1030049_1_MG_932_29092020_S0_L001bin9	Bacteria	Firmicutes_A	Clostridia	Oscillospirales	CAG-272	CAG-448	NA	CAG-448	93.5123	1.34228
DTU_2023_1030018_1_MG_904_21092020_S44_L002bin4	Bacteria	Bacteroidota	Bacteroidia	Bacteroidales	Rikenellaceae	Alistipes	NA	Alistipes	93.5096	0.961538
DTU_2023_1030063_1_MG_118_16112020_S0_L001bin22	Bacteria	Bacteroidota	Bacteroidia	Bacteroidales	UBA932	Cryptobacteroides	Cryptobacteroides sp017556765	Cryptobacteroides sp017556765	93.4947	0.47619
DTU_2023_1030063_1_MG_118_16112020_S0_L001bin74	NA	NA	NA	NA	NA	NA	NA	NA	93.486	1.34409
DTU_2023_1030072_1_MG_123_16112020_S11_L001bin170	Bacteria	Bacteroidota	Bacteroidia	Bacteroidales	Bacteroidaceae	HGM04593	NA	HGM04593	93.4851	1.11524
DTU_2023_1030071_1_MG_123_09112020_S70_L003bin32	NA	NA	NA	NA	NA	NA	NA	NA	93.4843	0.671141
DTU_2023_1030003_1_MG_899_21092020_S196_L007bin66	Bacteria	Firmicutes_A	Clostridia	UMGS1883	UMGS1883	RGIG1927	RGIG1927 sp017414645	RGIG1927 sp017414645	93.4564	0
DTU_2023_1030031_1_MG_926_30082020_S0_L001bin67	NA	NA	NA	NA	NA	NA	NA	NA	93.4552	1.05328
DTU_2023_1030010_1_MG_903_24082020_S0_L001bin84	Bacteria	Firmicutes_A	Clostridia	Peptostreptococcales	Anaerovoracaceae	RUG099	RUG099 sp902801255	RUG099 sp902801255	93.4397	1.95035
DTU_2023_1030032_1_MG_926_07092020_S0_L001bin23	NA	NA	NA	NA	NA	NA	NA	NA	93.4365	4.04762
DTU_2023_1030059_1_MG_117_09112020_S0_L001bin3	Bacteria	Bacteroidota	Bacteroidia	Bacteroidales	Rikenellaceae	Tidjanibacter	Tidjanibacter sp017936005	Tidjanibacter sp017936005	93.4295	0.721154
DTU_2023_1030030_1_MG_926_24082020_S0_L001bin83	Bacteria	Bacteroidota	Bacteroidia	Bacteroidales	UBA932	Cryptobacteroides	Cryptobacteroides sp017560825	Cryptobacteroides sp017560825	93.418	0
DTU_2023_1030033_1_MG_926_21092020_S46_L002bin39	Bacteria	Bacteroidota	Bacteroidia	Bacteroidales	Rikenellaceae	Alistipes	Alistipes sp017383345	Alistipes sp017383345	93.4135	3.84615
DTU_2023_1030054_1_MG_114_16112020_S0_L001bin43	NA	NA	NA	NA	NA	NA	NA	NA	93.4128	0.57971
DTU_2023_1030070_1_MG_121_23112020_S0_L001bin119	Bacteria	Bacteroidota	Bacteroidia	Bacteroidales	Rikenellaceae	Alistipes	NA	Alistipes	93.4054	0.480769
DTU_2023_1030001_1_MG_899_30082020_S18_L001bin118	NA	NA	NA	NA	NA	NA	NA	NA	93.4053	3.38465
DTU_2023_1030000_1_MG_899_24082020_S0_L001bin82	NA	NA	NA	NA	NA	NA	NA	NA	93.4004	1.49609
DTU_2023_1030012_1_MG_903_07092020_S7_L001bin26	NA	NA	NA	NA	NA	NA	NA	NA	93.3954	2.69473
DTU_2023_1030016_1_MG_904_30082020_S130_L005bin37	NA	NA	NA	NA	NA	NA	NA	NA	93.382	0
DTU_2023_1030056_1_MG_115_09112020_S66_L003bin84	NA	NA	NA	NA	NA	NA	NA	NA	93.381	2.93651
DTU_2023_1030051_1_MG_107_16112020_S0_L001bin108	NA	NA	NA	NA	NA	NA	NA	NA	93.3692	1.07527
DTU_2023_1030070_1_MG_121_23112020_S0_L001bin90	Bacteria	Bacteroidota	Bacteroidia	Bacteroidales	UBA932	Cryptobacteroides	Cryptobacteroides sp017561265	Cryptobacteroides sp017561265	93.3651	0.47619
DTU_2023_1030005_1_MG_901_24082020_S106_L005bin6	Bacteria	Spirochaetota	Spirochaetia	Treponematales	Treponemataceae	Treponema_D	Treponema_D sp900767955	Treponema_D sp900767955	93.3566	2.44755
DTU_2023_1030058_1_MG_115_23112020_S0_L001bin65	Bacteria	Firmicutes_A	Clostridia	Christensenellales	CAG-74	UBA11524	NA	UBA11524	93.3375	1.84564
DTU_2023_1030041_1_MG_930_30082020_S47_L002bin140	Bacteria	Bacteroidota	Bacteroidia	Bacteroidales	Paludibacteraceae	RF16	RF16 sp017546705	RF16 sp017546705	93.3333	2.41935
DTU_2023_1030050_1_MG_107_09112020_S0_L001bin48	Bacteria	Firmicutes	Bacilli	Erysipelotrichales	Erysipelotrichaceae	Bulleidia	NA	Bulleidia	93.3333	0
DTU_2023_1030026_1_MG_916_30082020_S0_L001bin20	NA	NA	NA	NA	NA	NA	NA	NA	93.3305	2.46085
DTU_2023_1030054_1_MG_114_16112020_S0_L001bin53	Bacteria	Bacteroidota	Bacteroidia	Bacteroidales	Rikenellaceae	Alistipes	Alistipes sp017398555	Alistipes sp017398555	93.3173	0.721154
DTU_2023_1030053_1_MG_114_09112020_S0_L001bin126	NA	NA	NA	NA	NA	NA	NA	NA	93.3062	1.20773
DTU_2023_1030001_1_MG_899_30082020_S18_L001bin170	NA	NA	NA	NA	NA	NA	NA	NA	93.3013	1.46902
DTU_2023_1030052_1_MG_107_23112020_S0_L001bin20	Bacteria	Bacteroidota	Bacteroidia	Bacteroidales	Bacteroidaceae	HGM04593	NA	HGM04593	93.2931	1.95167
DTU_2023_1030076_1_MG_127_23112020_S0_L001bin148	Bacteria	Bacteroidota	Bacteroidia	Bacteroidales	Bacteroidaceae	HGM04593	NA	HGM04593	93.2931	1.95167
DTU_2023_1030061_1_MG_117_23112020_S161_L006bin80	Bacteria	Firmicutes_A	Clostridia	UBA1381	UBA1381	Ornithomonoglobus	Ornithomonoglobus sp017380475	Ornithomonoglobus sp017380475	93.2886	0.356544
DTU_2023_1030063_1_MG_118_16112020_S0_L001bin67	Bacteria	Firmicutes_A	Clostridia	Oscillospirales	Acutalibacteraceae	CAG-488	CAG-488 sp017380575	CAG-488 sp017380575	93.2886	1.51007
DTU_2023_1030074_1_MG_127_09112020_S133_L005bin154	NA	NA	NA	NA	NA	NA	NA	NA	93.2886	2.01342
DTU_2023_1030032_1_MG_926_07092020_S0_L001bin13	NA	NA	NA	NA	NA	NA	NA	NA	93.2796	0.537634
DTU_2023_1030055_1_MG_114_23112020_S0_L001bin122	Bacteria	Bacteroidota	Bacteroidia	Bacteroidales	Paludibacteraceae	RF16	RF16 sp017391525	RF16 sp017391525	93.2796	1.07527
DTU_2023_1030041_1_MG_930_30082020_S47_L002bin156	Bacteria	Bacteroidota	Bacteroidia	Bacteroidales	Rikenellaceae	Tidjanibacter	Tidjanibacter sp017936005	Tidjanibacter sp017936005	93.2692	0
DTU_2023_1030012_1_MG_903_07092020_S7_L001bin52	Bacteria	Firmicutes_A	Clostridia	Oscillospirales	Ruminococcaceae	Ruminococcus	Ruminococcus sp017513795	Ruminococcus sp017513795	93.2676	2.13367
DTU_2023_1030006_1_MG_901_30082020_S127_L005bin130	Bacteria	Firmicutes_A	Clostridia	Christensenellales	CAG-74	UBA11524	UBA11524 sp017399225	UBA11524 sp017399225	93.2661	4.32746
DTU_2023_1030071_1_MG_123_09112020_S70_L003bin111	Bacteria	Bacteroidota	Bacteroidia	Bacteroidales	Bacteroidaceae	UBA4334	NA	UBA4334	93.2652	0.185874
DTU_2023_1030065_1_MG_120_09112020_S23_L001bin63	Bacteria	Bacteroidota	Bacteroidia	Bacteroidales	Bacteroidaceae	HGM04593	NA	HGM04593	93.2518	1.48699
DTU_2023_1030071_1_MG_123_09112020_S70_L003bin36	Bacteria	Bacteroidota	Bacteroidia	Bacteroidales	Bacteroidaceae	HGM04593	NA	HGM04593	93.2518	1.85874
DTU_2023_1030037_1_MG_929_07092020_S227_L008bin8	NA	NA	NA	NA	NA	NA	NA	NA	93.2492	4.83871
DTU_2023_1030053_1_MG_114_09112020_S0_L001bin141	Bacteria	Bacteroidota	Bacteroidia	Bacteroidales	Bacteroidaceae	UBA4372	NA	UBA4372	93.2466	0.557621
DTU_2023_1030060_1_MG_117_16112020_S0_L001bin26	Bacteria	Bacteroidota	Bacteroidia	Bacteroidales	Bacteroidaceae	UBA4372	NA	UBA4372	93.2466	0.557621
DTU_2023_1030061_1_MG_117_23112020_S161_L006bin133	Bacteria	Firmicutes_C	Negativicutes	Acidaminococcales	Acidaminococcaceae	Phascolarctobacterium_A	NA	Phascolarctobacterium_A	93.2434	1.52604
DTU_2023_1030054_1_MG_114_16112020_S0_L001bin175	Bacteria	Verrucomicrobiota	Verrucomicrobiae	Opitutales	UBA953	Spyradosoma	Spyradosoma sp017546455	Spyradosoma sp017546455	93.2432	1.01351
DTU_2023_1030031_1_MG_926_30082020_S0_L001bin108	NA	NA	NA	NA	NA	NA	NA	NA	93.2428	1.14943
DTU_2023_1030060_1_MG_117_16112020_S0_L001bin54	Bacteria	Bacteroidota	Bacteroidia	Bacteroidales	Rikenellaceae	Alistipes	Alistipes sp900768015	Alistipes sp900768015	93.2212	2.5641
DTU_2023_1030041_1_MG_930_30082020_S47_L002bin122	Bacteria	Bacteroidota	Bacteroidia	Bacteroidales	UBA932	Cryptobacteroides	Cryptobacteroides sp017630215	Cryptobacteroides sp017630215	93.2116	4.0873
DTU_2023_1030001_1_MG_899_30082020_S18_L001bin8	Bacteria	Verrucomicrobiota	Verrucomicrobiae	Verrucomicrobiales	Akkermansiaceae	Akkermansia	NA	Akkermansia	93.1973	0
DTU_2023_1030004_1_MG_899_29092020_S63_L003bin46	Bacteria	Verrucomicrobiota	Verrucomicrobiae	Verrucomicrobiales	Akkermansiaceae	Akkermansia	NA	Akkermansia	93.1973	0
DTU_2023_1030008_1_MG_901_21092020_S0_L001bin30	Bacteria	Verrucomicrobiota	Verrucomicrobiae	Verrucomicrobiales	Akkermansiaceae	Akkermansia	NA	Akkermansia	93.1973	0.340136
DTU_2023_1030024_1_MG_915_29092020_S0_L001bin108	Bacteria	Verrucomicrobiota	Verrucomicrobiae	Verrucomicrobiales	Akkermansiaceae	Akkermansia	NA	Akkermansia	93.1973	0
DTU_2023_1030026_1_MG_916_30082020_S0_L001bin93	Bacteria	Verrucomicrobiota	Verrucomicrobiae	Verrucomicrobiales	Akkermansiaceae	Akkermansia	NA	Akkermansia	93.1973	0
DTU_2023_1030053_1_MG_114_09112020_S0_L001bin167	Bacteria	Verrucomicrobiota	Verrucomicrobiae	Verrucomicrobiales	Akkermansiaceae	Akkermansia	NA	Akkermansia	93.1973	0
DTU_2023_1030074_1_MG_127_09112020_S133_L005bin115	Bacteria	Verrucomicrobiota	Verrucomicrobiae	Verrucomicrobiales	Akkermansiaceae	Akkermansia	NA	Akkermansia	93.1973	0
DTU_2023_1030075_1_MG_127_16112020_S68_L003bin89	Bacteria	Verrucomicrobiota	Verrucomicrobiae	Verrucomicrobiales	Akkermansiaceae	Akkermansia	NA	Akkermansia	93.1973	0
DTU_2023_1030076_1_MG_127_23112020_S0_L001bin57	Bacteria	Verrucomicrobiota	Verrucomicrobiae	Verrucomicrobiales	Akkermansiaceae	Akkermansia	NA	Akkermansia	93.1973	0
DTU_2023_1030047_1_MG_932_07092020_S0_L001bin106	NA	NA	NA	NA	NA	NA	NA	NA	93.1958	1.90476
DTU_2023_1030016_1_MG_904_30082020_S130_L005bin148	NA	NA	NA	NA	NA	NA	NA	NA	93.1949	1.91571
DTU_2023_1030058_1_MG_115_23112020_S0_L001bin123	NA	NA	NA	NA	NA	NA	NA	NA	93.1767	0.671141
DTU_2023_1030004_1_MG_899_29092020_S63_L003bin7	Bacteria	Bacteroidota	Bacteroidia	Bacteroidales	Bacteroidaceae	UBA4334	UBA4334 sp016302435	UBA4334 sp016302435	93.1722	0
DTU_2023_1030013_1_MG_903_21092020_S0_L001bin141	Bacteria	Bacteroidota	Bacteroidia	Bacteroidales	Bacteroidaceae	UBA4334	UBA4334 sp016302435	UBA4334 sp016302435	93.1722	0
DTU_2023_1030016_1_MG_904_30082020_S130_L005bin116	Bacteria	Bacteroidota	Bacteroidia	Bacteroidales	Bacteroidaceae	UBA4334	UBA4334 sp016302435	UBA4334 sp016302435	93.1722	0
DTU_2023_1030022_1_MG_915_07092020_S0_L001bin19	Bacteria	Bacteroidota	Bacteroidia	Bacteroidales	Bacteroidaceae	UBA4334	UBA4334 sp016302435	UBA4334 sp016302435	93.1722	0.185874
DTU_2023_1030042_1_MG_930_07092020_S160_L006bin135	Bacteria	Bacteroidota	Bacteroidia	Bacteroidales	Bacteroidaceae	UBA4334	UBA4334 sp016302435	UBA4334 sp016302435	93.1722	0
DTU_2023_1030043_1_MG_930_21092020_S200_L007bin32	Bacteria	Bacteroidota	Bacteroidia	Bacteroidales	Bacteroidaceae	UBA4334	UBA4334 sp016302435	UBA4334 sp016302435	93.1722	0.557621
DTU_2023_1030027_1_MG_916_07092020_S20_L001bin35	Bacteria	Firmicutes_A	Clostridia	Oscillospirales	JAAYXM01	SIG480	SIG480 sp017532355	SIG480 sp017532355	93.1628	2.01342
DTU_2023_1030027_1_MG_916_07092020_S20_L001bin94	Bacteria	Bacteroidota	Bacteroidia	Bacteroidales	Paludibacteraceae	RF16	NA	RF16	93.1541	0.94086
DTU_2023_1030033_1_MG_926_21092020_S46_L002bin58	Bacteria	Bacteroidota	Bacteroidia	Bacteroidales	Bacteroidaceae	Prevotella	Prevotella sp017415455	Prevotella sp017415455	93.1481	0.555556
DTU_2023_1030044_1_MG_930_29092020_S0_L001bin33	Bacteria	Firmicutes_A	Clostridia	Lachnospirales	Lachnospiraceae	RGIG7193	RGIG7193 sp017537225	RGIG7193 sp017537225	93.1435	2.53165
DTU_2023_1030028_1_MG_916_21092020_S0_L001bin36	Bacteria	Bacteroidota	Bacteroidia	Bacteroidales	Rikenellaceae	Alistipes	NA	Alistipes	93.1303	1.65064
DTU_2023_1030059_1_MG_117_09112020_S0_L001bin106	Bacteria	Spirochaetota	Spirochaetia	Treponematales	Treponemataceae	Treponema_D	NA	Treponema_D	93.1235	0.524476
DTU_2023_1030046_1_MG_932_30082020_S0_L001bin116	Bacteria	Bacteroidota	Bacteroidia	Bacteroidales	Bacteroidaceae	Phocaeicola_A	NA	Phocaeicola_A	93.0971	2.89474
DTU_2023_1030045_1_MG_932_24082020_S0_L001bin79	Bacteria	Firmicutes_A	Clostridia	Oscillospirales	CAG-272	UBA11512	NA	UBA11512	93.0859	3.3557
DTU_2023_1030047_1_MG_932_07092020_S0_L001bin29	Bacteria	Firmicutes_A	Clostridia	Oscillospirales	Oscillospiraceae	Faecousia	NA	Faecousia	93.0859	4.08786
DTU_2023_1030058_1_MG_115_23112020_S0_L001bin26	Bacteria	Fibrobacterota	Fibrobacteria	Fibrobacterales	Fibrobacteraceae	Fibrobacter	NA	Fibrobacter	93.0834	0.549451
DTU_2023_1030054_1_MG_114_16112020_S0_L001bin71	Bacteria	Verrucomicrobiota	Verrucomicrobiae	Verrucomicrobiales	Akkermansiaceae	Akkermansia	NA	Akkermansia	93.079	0.680272
DTU_2023_1030042_1_MG_930_07092020_S160_L006bin160	Bacteria	Firmicutes_A	Clostridia	Oscillospirales	Acutalibacteraceae	SIG565	SIG565 sp015066295	SIG565 sp015066295	93.0649	0
DTU_2023_1030042_1_MG_930_07092020_S160_L006bin186	Bacteria	Firmicutes_A	Clostridia	Oscillospirales	Acutalibacteraceae	DTU089	DTU089 sp017631355	DTU089 sp017631355	93.0649	0.915828
DTU_2023_1030053_1_MG_114_09112020_S0_L001bin8	Bacteria	Firmicutes_A	Clostridia	Oscillospirales	Acutalibacteraceae	UBA737	UBA737 sp017623315	UBA737 sp017623315	93.0649	0.223714
DTU_2023_1030055_1_MG_114_23112020_S0_L001bin159	Bacteria	Firmicutes_A	Clostridia	Lachnospirales	Lachnospiraceae	UBA3766	UBA3766 sp017624855	UBA3766 sp017624855	93.0644	1.62835
DTU_2023_1030042_1_MG_930_07092020_S160_L006bin181	NA	NA	NA	NA	NA	NA	NA	NA	93.0641	1.1745
DTU_2023_1030009_1_MG_901_29092020_S6_L001bin122	Bacteria	Bacteroidota	Bacteroidia	Bacteroidales	Rikenellaceae	Alistipes	Alistipes sp900770585	Alistipes sp900770585	93.0556	0.641026
DTU_2023_1030040_1_MG_930_24082020_S172_L007bin44	Bacteria	Bacteroidota	Bacteroidia	Bacteroidales	Rikenellaceae	Tidjanibacter	NA	Tidjanibacter	93.0288	2.96474
DTU_2023_1030033_1_MG_926_21092020_S46_L002bin14	Bacteria	Bacteroidota	Bacteroidia	Bacteroidales	UBA932	Cryptobacteroides	Cryptobacteroides sp017556765	Cryptobacteroides sp017556765	93.0132	0
DTU_2023_1030007_1_MG_901_07092020_S0_L001bin124	Bacteria	Bacteroidota	Bacteroidia	Bacteroidales	Paludibacteraceae	UBA4363	UBA4363 sp017937025	UBA4363 sp017937025	93.0108	0.268817
DTU_2023_1030051_1_MG_107_16112020_S0_L001bin140	Bacteria	Bacteroidota	Bacteroidia	Bacteroidales	UBA932	Cryptobacteroides	Cryptobacteroides sp017556765	Cryptobacteroides sp017556765	93.0106	2.22222
DTU_2023_1030018_1_MG_904_21092020_S44_L002bin25	NA	NA	NA	NA	NA	NA	NA	NA	93.007	0.699301
DTU_2023_1030043_1_MG_930_21092020_S200_L007bin85	Bacteria	NA	NA	NA	NA	NA	NA	Bacteria	92.9955	2.58621
DTU_2023_1030033_1_MG_926_21092020_S46_L002bin94	NA	NA	NA	NA	NA	NA	NA	NA	92.9919	0.977011
DTU_2023_1030002_1_MG_899_07092020_S0_L001bin44	NA	NA	NA	NA	NA	NA	NA	NA	92.9866	2.63563
DTU_2023_1030008_1_MG_901_21092020_S0_L001bin106	Bacteria	Firmicutes_A	Clostridia	Lachnospirales	Lachnospiraceae	NK4A136	NK4A136 sp015057055	NK4A136 sp015057055	92.9815	0.766284
DTU_2023_1030059_1_MG_117_09112020_S0_L001bin103	Bacteria	Firmicutes_A	Clostridia	Oscillospirales	Ruminococcaceae	UBA3818	UBA3818 sp017408855	UBA3818 sp017408855	92.981	1.00671
DTU_2023_1030057_1_MG_115_16112020_S66_L003bin44	Bacteria	Firmicutes_A	Clostridia	Lachnospirales	Anaerotignaceae	Anaerotignum	Anaerotignum sp017442465	Anaerotignum sp017442465	92.967	0.671141
DTU_2023_1030013_1_MG_903_21092020_S0_L001bin111	Bacteria	Bacteroidota	Bacteroidia	Bacteroidales	Rikenellaceae	Alistipes	NA	Alistipes	92.9647	1.20192
DTU_2023_1030009_1_MG_901_29092020_S6_L001bin26	Bacteria	Bacteroidota	Bacteroidia	Bacteroidales	UBA932	Cryptobacteroides	Cryptobacteroides sp017560825	Cryptobacteroides sp017560825	92.9259	0.119048
DTU_2023_1030045_1_MG_932_24082020_S0_L001bin100	Bacteria	Bacteroidota	Bacteroidia	Bacteroidales	Bacteroidaceae	HGM04593	NA	HGM04593	92.9213	1.12763
DTU_2023_1030050_1_MG_107_09112020_S0_L001bin37	Bacteria	Bacteroidota	Bacteroidia	Bacteroidales	Bacteroidaceae	HGM04593	NA	HGM04593	92.9213	1.95167
DTU_2023_1030066_1_MG_120_16112020_S69_L003bin14	Bacteria	Bacteroidota	Bacteroidia	Bacteroidales	Bacteroidaceae	HGM04593	NA	HGM04593	92.9213	1.63569
DTU_2023_1030031_1_MG_926_30082020_S0_L001bin90	NA	NA	NA	NA	NA	NA	NA	NA	92.9147	2.51107
DTU_2023_1030005_1_MG_901_24082020_S106_L005bin4	Bacteria	Spirochaetota	Spirochaetia	Treponematales	Treponemataceae	Treponema_D	NA	Treponema_D	92.9099	2.44755
DTU_2023_1030072_1_MG_123_16112020_S11_L001bin182	Bacteria	Desulfobacterota_I	Desulfovibrionia	Desulfovibrionales	Desulfovibrionaceae	Desulfovibrio	NA	Desulfovibrio	92.8994	0.591716
DTU_2023_1030022_1_MG_915_07092020_S0_L001bin98	Bacteria	Spirochaetota	Spirochaetia	Treponematales	Treponemataceae	Treponema_D	NA	Treponema_D	92.8904	2.27828
DTU_2023_1030046_1_MG_932_30082020_S0_L001bin28	Bacteria	Firmicutes_A	Clostridia	Lachnospirales	Lachnospiraceae	NA	NA	Lachnospiraceae	92.8893	1.34647
DTU_2023_1030005_1_MG_901_24082020_S106_L005bin66	Bacteria	Firmicutes_A	Clostridia	Christensenellales	CAG-74	RUG756	RUG756 sp017550035	RUG756 sp017550035	92.8763	1.47849
DTU_2023_1030032_1_MG_926_07092020_S0_L001bin144	Bacteria	Bacteroidota	Bacteroidia	Bacteroidales	Bacteroidaceae	UBA4372	NA	UBA4372	92.8748	0.743494
DTU_2023_1030058_1_MG_115_23112020_S0_L001bin27	Bacteria	Bacteroidota	Bacteroidia	Bacteroidales	Bacteroidaceae	UBA4372	NA	UBA4372	92.8748	0.929368
DTU_2023_1030067_1_MG_120_23112020_S0_L001bin54	Bacteria	Bacteroidota	Bacteroidia	Bacteroidales	Bacteroidaceae	UBA4372	NA	UBA4372	92.8748	0.557621
DTU_2023_1030007_1_MG_901_07092020_S0_L001bin40	NA	NA	NA	NA	NA	NA	NA	NA	92.8624	3.96825
DTU_2023_1030050_1_MG_107_09112020_S0_L001bin84	Bacteria	Verrucomicrobiota	Verrucomicrobiae	Verrucomicrobiales	Akkermansiaceae	Akkermansia	NA	Akkermansia	92.8571	0
DTU_2023_1030051_1_MG_107_16112020_S0_L001bin57	Bacteria	Verrucomicrobiota	Verrucomicrobiae	Verrucomicrobiales	Akkermansiaceae	Akkermansia	NA	Akkermansia	92.8571	0
DTU_2023_1030011_1_MG_903_30082020_S0_L001bin26	Bacteria	Bacteroidota	Bacteroidia	Bacteroidales	Bacteroidaceae	UBA4372	NA	UBA4372	92.8542	0.743494
DTU_2023_1030025_1_MG_916_24082020_S107_L005bin1	NA	NA	NA	NA	NA	NA	NA	NA	92.8462	2.49597
DTU_2023_1030011_1_MG_903_30082020_S0_L001bin166	Bacteria	Firmicutes_A	Clostridia	Oscillospirales	Acutalibacteraceae	SIG565	SIG565 sp015066295	SIG565 sp015066295	92.8412	2.57271
DTU_2023_1030067_1_MG_120_23112020_S0_L001bin28	Bacteria	Bacteroidota	Bacteroidia	Bacteroidales	Bacteroidaceae	HGM04593	HGM04593 sp017547585	HGM04593 sp017547585	92.8408	0.371747
DTU_2023_1030069_1_MG_121_16112020_S50_L002bin121	Bacteria	Bacteroidota	Bacteroidia	Bacteroidales	Bacteroidaceae	HGM04593	NA	HGM04593	92.8408	0.743494
DTU_2023_1030055_1_MG_114_23112020_S0_L001bin145	Bacteria	Verrucomicrobiota	Verrucomicrobiae	Verrucomicrobiales	Akkermansiaceae	Akkermansia	NA	Akkermansia	92.8246	0.816327
DTU_2023_1030034_1_MG_926_29092020_S132_L005bin81	NA	NA	NA	NA	NA	NA	NA	NA	92.8205	2.88462
DTU_2023_1030022_1_MG_915_07092020_S0_L001bin21	Bacteria	Bacteroidota	Bacteroidia	Bacteroidales	UBA932	Cryptobacteroides	NA	Cryptobacteroides	92.8175	1.5873
DTU_2023_1030012_1_MG_903_07092020_S7_L001bin13	Bacteria	Bacteroidota	Bacteroidia	Bacteroidales	Bacteroidaceae	UBA4372	NA	UBA4372	92.8129	1.11524
DTU_2023_1030060_1_MG_117_16112020_S0_L001bin16	Bacteria	Firmicutes_A	Clostridia	Oscillospirales	NA	NA	NA	Oscillospirales	92.8034	0.111857
DTU_2023_1030017_1_MG_904_07092020_S0_L001bin66	Bacteria	Bacteroidota	Bacteroidia	Bacteroidales	Bacteroidaceae	UBA4334	UBA4334 sp016302435	UBA4334 sp016302435	92.8005	0
DTU_2023_1030017_1_MG_904_07092020_S0_L001bin33	Bacteria	Bacteroidota	Bacteroidia	Bacteroidales	Rikenellaceae	Alistipes	Alistipes sp017384185	Alistipes sp017384185	92.7671	3.125
DTU_2023_1030027_1_MG_916_07092020_S20_L001bin59	NA	NA	NA	NA	NA	NA	NA	NA	92.766	0.862069
DTU_2023_1030049_1_MG_932_29092020_S0_L001bin78	NA	NA	NA	NA	NA	NA	NA	NA	92.7643	2.31544
DTU_2023_1030057_1_MG_115_16112020_S66_L003bin38	Bacteria	Firmicutes_A	Clostridia	Lachnospirales	Lachnospiraceae	CAG-194	CAG-194 sp017465095	CAG-194 sp017465095	92.7627	1.93237
DTU_2023_1030009_1_MG_901_29092020_S6_L001bin157	Bacteria	Firmicutes_A	Clostridia	Oscillospirales	CAG-272	SIG701	SIG701 sp017468385	SIG701 sp017468385	92.7617	1.81068
DTU_2023_1030037_1_MG_929_07092020_S227_L008bin42	Bacteria	Bacteroidota	Bacteroidia	Bacteroidales	Bacteroidaceae	HGM04593	HGM04593 sp900770665	HGM04593 sp900770665	92.7561	1.30112
DTU_2023_1030057_1_MG_115_16112020_S66_L003bin50	NA	NA	NA	NA	NA	NA	NA	NA	92.7542	1.47849
DTU_2023_1030005_1_MG_901_24082020_S106_L005bin17	Bacteria	Bacteroidota	Bacteroidia	Bacteroidales	Rikenellaceae	Alistipes	NA	Alistipes	92.7511	2.17415
DTU_2023_1030006_1_MG_901_30082020_S127_L005bin108	Bacteria	Bacteroidota	Bacteroidia	Bacteroidales	Bacteroidaceae	Prevotella	Prevotella sp017415455	Prevotella sp017415455	92.7479	0.277778
DTU_2023_1030023_1_MG_915_21092020_S131_L005bin147	Bacteria	Bacteroidota	Bacteroidia	Bacteroidales	UBA932	Cryptobacteroides	Cryptobacteroides sp017560825	Cryptobacteroides sp017560825	92.7434	3.25397
DTU_2023_1030004_1_MG_899_29092020_S63_L003bin27	Bacteria	Bacteroidota	Bacteroidia	Bacteroidales	F082	Limimorpha	Limimorpha sp017381865	Limimorpha sp017381865	92.7419	0.0179211
DTU_2023_1030029_1_MG_916_29092020_S0_L001bin151	Bacteria	Bacteroidota	Bacteroidia	Bacteroidales	F082	Limimorpha	Limimorpha sp017381865	Limimorpha sp017381865	92.7419	0.537634
DTU_2023_1030065_1_MG_120_09112020_S23_L001bin176	Bacteria	Bacteroidota	Bacteroidia	Bacteroidales	Rikenellaceae	Alistipes	Alistipes sp017502025	Alistipes sp017502025	92.735	1.44231
DTU_2023_1030024_1_MG_915_29092020_S0_L001bin28	NA	NA	NA	NA	NA	NA	NA	NA	92.72	0.371747
DTU_2023_1030035_1_MG_929_24082020_S226_L008bin118	Bacteria	Bacteroidota	Bacteroidia	Bacteroidales	Paludibacteraceae	UBA4363	UBA4363 sp017937025	UBA4363 sp017937025	92.7175	2.32975
DTU_2023_1030043_1_MG_930_21092020_S200_L007bin5	Bacteria	Bacteroidota	Bacteroidia	Bacteroidales	Rikenellaceae	Alistipes	NA	Alistipes	92.7137	3.84615
DTU_2023_1030045_1_MG_932_24082020_S0_L001bin135	Bacteria	Bacteroidota	Bacteroidia	Bacteroidales	Muribaculaceae	CAG-873	CAG-873 sp900554265	CAG-873 sp900554265	92.7131	1.50314
DTU_2023_1030044_1_MG_930_29092020_S0_L001bin88	NA	NA	NA	NA	NA	NA	NA	NA	92.6996	2.15054
DTU_2023_1030022_1_MG_915_07092020_S0_L001bin22	NA	NA	NA	NA	NA	NA	NA	NA	92.6966	0
DTU_2023_1030042_1_MG_930_07092020_S160_L006bin166	NA	NA	NA	NA	NA	NA	NA	NA	92.6966	0.561798
DTU_2023_1030051_1_MG_107_16112020_S0_L001bin32	NA	NA	NA	NA	NA	NA	NA	NA	92.6966	4.49438
DTU_2023_1030048_1_MG_932_21092020_S228_L008bin122	Bacteria	Bacteroidota	Bacteroidia	Bacteroidales	Rikenellaceae	Alistipes	Alistipes sp017391665	Alistipes sp017391665	92.6763	0.961538
DTU_2023_1030003_1_MG_899_21092020_S196_L007bin34	Bacteria	Bacteroidota	Bacteroidia	Bacteroidales	Bacteroidaceae	HGM04593	NA	HGM04593	92.6735	1.48699
DTU_2023_1030021_1_MG_915_30082020_S45_L002bin22	Bacteria	Bacteroidota	Bacteroidia	Bacteroidales	Bacteroidaceae	HGM04593	HGM04593 sp900770665	HGM04593 sp900770665	92.6735	0.764147
DTU_2023_1030034_1_MG_926_29092020_S132_L005bin66	Bacteria	Bacteroidota	Bacteroidia	Bacteroidales	Bacteroidaceae	HGM04593	HGM04593 sp900770665	HGM04593 sp900770665	92.6735	0.3924
DTU_2023_1030044_1_MG_930_29092020_S0_L001bin97	Bacteria	Firmicutes_A	Clostridia	Lachnospirales	Lachnospiraceae	NA	NA	Lachnospiraceae	92.6611	2.52874
DTU_2023_1030023_1_MG_915_21092020_S131_L005bin138	Bacteria	Bacteroidota	Bacteroidia	Bacteroidales	UBA932	Egerieousia	Egerieousia sp017935505	Egerieousia sp017935505	92.6561	0.952381
DTU_2023_1030074_1_MG_127_09112020_S133_L005bin67	Bacteria	Firmicutes_A	Clostridia	Oscillospirales	Acutalibacteraceae	RGIG426	RGIG426 sp017414965	RGIG426 sp017414965	92.6454	0.838926
DTU_2023_1030064_1_MG_118_23112020_S0_L001bin113	Bacteria	Bacteroidota	Bacteroidia	Bacteroidales	Rikenellaceae	Alistipes	Alistipes sp017532885	Alistipes sp017532885	92.6282	2.64423
DTU_2023_1030030_1_MG_926_24082020_S0_L001bin60	NA	NA	NA	NA	NA	NA	NA	NA	92.6217	0.952381
DTU_2023_1030075_1_MG_127_16112020_S68_L003bin68	Bacteria	Firmicutes_C	Negativicutes	Selenomonadales	Selenomonadaceae	Anaerovibrio	NA	Anaerovibrio	92.6175	3.52466
DTU_2023_1030001_1_MG_899_30082020_S18_L001bin101	NA	NA	NA	NA	NA	NA	NA	NA	92.6174	0
DTU_2023_1030008_1_MG_901_21092020_S0_L001bin101	NA	NA	NA	NA	NA	NA	NA	NA	92.6174	0.155201
DTU_2023_1030033_1_MG_926_21092020_S46_L002bin49	NA	NA	NA	NA	NA	NA	NA	NA	92.6174	0
DTU_2023_1030068_1_MG_121_09112020_S0_L001bin11	Bacteria	Firmicutes_A	Clostridia	Oscillospirales	Acutalibacteraceae	Fimenecus	Fimenecus sp017503135	Fimenecus sp017503135	92.6174	0
DTU_2023_1030073_1_MG_123_23112020_S0_L001bin107	Bacteria	Firmicutes_A	Clostridia	Lachnospirales	Lachnospiraceae	SIG307	NA	SIG307	92.6035	3.13199
DTU_2023_1030060_1_MG_117_16112020_S0_L001bin111	Bacteria	Fibrobacterota	Fibrobacteria	Fibrobacterales	Fibrobacteraceae	Fibrobacter	NA	Fibrobacter	92.5986	1.64835
DTU_2023_1030053_1_MG_114_09112020_S0_L001bin71	NA	NA	NA	NA	NA	NA	NA	NA	92.582	2.97619
DTU_2023_1030036_1_MG_929_30082020_S0_L001bin35	Bacteria	Bacteroidota	Bacteroidia	Bacteroidales	Rikenellaceae	Alistipes	Alistipes sp017391185	Alistipes sp017391185	92.5721	2.64423
DTU_2023_1030062_1_MG_118_09112020_S0_L001bin63	Bacteria	Firmicutes_A	Clostridia	Peptostreptococcales	Anaerovoracaceae	CAG-238	CAG-238 sp017436705	CAG-238 sp017436705	92.5502	3.20626
DTU_2023_1030005_1_MG_901_24082020_S106_L005bin97	Bacteria	Firmicutes_A	Clostridia	Oscillospirales	Acutalibacteraceae	DTU089	DTU089 sp015066465	DTU089 sp015066465	92.5489	2.68456
DTU_2023_1030044_1_MG_930_29092020_S0_L001bin14	Bacteria	Firmicutes_A	Clostridia	Christensenellales	CAG-74	Limiplasma	Limiplasma sp015056315	Limiplasma sp015056315	92.5481	3.7296
DTU_2023_1030004_1_MG_899_29092020_S63_L003bin50	Bacteria	Firmicutes_A	Clostridia	Oscillospirales	CAG-272	SIG701	SIG701 sp017468385	SIG701 sp017468385	92.5463	2.01342
DTU_2023_1030023_1_MG_915_21092020_S131_L005bin139	NA	NA	NA	NA	NA	NA	NA	NA	92.5383	0.687401
DTU_2023_1030016_1_MG_904_30082020_S130_L005bin143	NA	NA	NA	NA	NA	NA	NA	NA	92.531	4.81683
DTU_2023_1030018_1_MG_904_21092020_S44_L002bin95	Bacteria	Firmicutes_A	Clostridia	Lachnospirales	Lachnospiraceae	NA	NA	Lachnospiraceae	92.5287	0.977011
DTU_2023_1030029_1_MG_916_29092020_S0_L001bin112	Bacteria	Bacteroidota	Bacteroidia	Bacteroidales	Bacteroidaceae	UBA4334	NA	UBA4334	92.5217	0.557621
DTU_2023_1030023_1_MG_915_21092020_S131_L005bin112	Bacteria	Bacteroidota	Bacteroidia	Bacteroidales	Rikenellaceae	Alistipes	NA	Alistipes	92.5187	3.55769
DTU_2023_1030013_1_MG_903_21092020_S0_L001bin82	Bacteria	Verrucomicrobiota	Verrucomicrobiae	Verrucomicrobiales	Akkermansiaceae	Akkermansia	NA	Akkermansia	92.517	0
DTU_2023_1030025_1_MG_916_24082020_S107_L005bin13	NA	NA	NA	NA	NA	NA	NA	NA	92.517	0
DTU_2023_1030026_1_MG_916_30082020_S0_L001bin153	Bacteria	Verrucomicrobiota	Verrucomicrobiae	Verrucomicrobiales	Akkermansiaceae	Akkermansia	Akkermansia sp015062015	Akkermansia sp015062015	92.517	0.029577
DTU_2023_1030028_1_MG_916_21092020_S0_L001bin59	Bacteria	Verrucomicrobiota	Verrucomicrobiae	Verrucomicrobiales	Akkermansiaceae	Akkermansia	NA	Akkermansia	92.517	0
DTU_2023_1030044_1_MG_930_29092020_S0_L001bin143	Bacteria	Verrucomicrobiota	Verrucomicrobiae	Verrucomicrobiales	Akkermansiaceae	Akkermansia	NA	Akkermansia	92.517	3.7415
DTU_2023_1030050_1_MG_107_09112020_S0_L001bin68	Bacteria	Verrucomicrobiota	Verrucomicrobiae	Verrucomicrobiales	Akkermansiaceae	Akkermansia	NA	Akkermansia	92.517	0
DTU_2023_1030052_1_MG_107_23112020_S0_L001bin86	Bacteria	Verrucomicrobiota	Verrucomicrobiae	Verrucomicrobiales	Akkermansiaceae	Akkermansia	NA	Akkermansia	92.517	0
DTU_2023_1030065_1_MG_120_09112020_S23_L001bin164	Bacteria	Verrucomicrobiota	Verrucomicrobiae	Verrucomicrobiales	Akkermansiaceae	Akkermansia	NA	Akkermansia	92.517	0
DTU_2023_1030068_1_MG_121_09112020_S0_L001bin76	Bacteria	Verrucomicrobiota	Verrucomicrobiae	Verrucomicrobiales	Akkermansiaceae	Akkermansia	NA	Akkermansia	92.517	0
DTU_2023_1030072_1_MG_123_16112020_S11_L001bin53	Bacteria	Verrucomicrobiota	Verrucomicrobiae	Verrucomicrobiales	Akkermansiaceae	Akkermansia	NA	Akkermansia	92.517	0
DTU_2023_1030070_1_MG_121_23112020_S0_L001bin101	Bacteria	Firmicutes_A	Clostridia	Oscillospirales	Ruminococcaceae	UBA3818	UBA3818 sp017408855	UBA3818 sp017408855	92.4964	2.68456
DTU_2023_1030075_1_MG_127_16112020_S68_L003bin133	Bacteria	Bacteroidota	Bacteroidia	Bacteroidales	UBA932	Cryptobacteroides	NA	Cryptobacteroides	92.4947	4.7619
DTU_2023_1030048_1_MG_932_21092020_S228_L008bin5	Bacteria	Firmicutes_C	Negativicutes	Selenomonadales	Selenomonadaceae	Anaerovibrio	NA	Anaerovibrio	92.4895	2.57529
DTU_2023_1030001_1_MG_899_30082020_S18_L001bin121	Bacteria	Bacteroidota	Bacteroidia	Bacteroidales	Paludibacteraceae	UBA4363	UBA4363 sp017937025	UBA4363 sp017937025	92.4731	2.32975
DTU_2023_1030050_1_MG_107_09112020_S0_L001bin11	NA	NA	NA	NA	NA	NA	NA	NA	92.4679	1.20192
DTU_2023_1030071_1_MG_123_09112020_S70_L003bin122	Bacteria	Bacteroidota	Bacteroidia	Bacteroidales	Rikenellaceae	Alistipes	Alistipes sp017502025	Alistipes sp017502025	92.4679	3.84615
DTU_2023_1030075_1_MG_127_16112020_S68_L003bin31	Bacteria	Bacteroidota	Bacteroidia	Bacteroidales	Bacteroidaceae	Prevotella	Prevotella sp017462915	Prevotella sp017462915	92.4675	1.2963
DTU_2023_1030065_1_MG_120_09112020_S23_L001bin19	Bacteria	Bacteroidota	Bacteroidia	Bacteroidales	Rikenellaceae	Tidjanibacter	Tidjanibacter sp017936005	Tidjanibacter sp017936005	92.4573	0.400641
DTU_2023_1030031_1_MG_926_30082020_S0_L001bin16	NA	NA	NA	NA	NA	NA	NA	NA	92.4524	0.47619
DTU_2023_1030016_1_MG_904_30082020_S130_L005bin165	NA	NA	NA	NA	NA	NA	NA	NA	92.4497	0.559284
DTU_2023_1030040_1_MG_930_24082020_S172_L007bin51	Bacteria	Bacteroidota	Bacteroidia	Bacteroidales	Bacteroidaceae	Phocaeicola	Phocaeicola sp017503235	Phocaeicola sp017503235	92.4494	1.6109
DTU_2023_1030002_1_MG_899_07092020_S0_L001bin21	Bacteria	Firmicutes_A	Clostridia	Oscillospirales	Ruminococcaceae	UBA3818	UBA3818 sp017408855	UBA3818 sp017408855	92.442	2.12528
DTU_2023_1030030_1_MG_926_24082020_S0_L001bin98	Bacteria	Firmicutes_A	Clostridia	Oscillospirales	Acutalibacteraceae	DTU089	DTU089 sp015066465	DTU089 sp015066465	92.4395	4.02685
DTU_2023_1030003_1_MG_899_21092020_S196_L007bin91	Bacteria	Bacteroidota	Bacteroidia	Bacteroidales	Bacteroidaceae	UBA4334	UBA4334 sp016302435	UBA4334 sp016302435	92.4287	0.0123916
DTU_2023_1030028_1_MG_916_21092020_S0_L001bin18	Bacteria	Bacteroidota	Bacteroidia	Bacteroidales	Bacteroidaceae	UBA4334	UBA4334 sp016302435	UBA4334 sp016302435	92.4287	0
DTU_2023_1030048_1_MG_932_21092020_S228_L008bin41	Bacteria	Bacteroidota	Bacteroidia	Bacteroidales	Bacteroidaceae	UBA1189	NA	UBA1189	92.4102	0.516316
DTU_2023_1030054_1_MG_114_16112020_S0_L001bin45	Bacteria	Bacteroidota	Bacteroidia	Bacteroidales	Bacteroidaceae	Alloprevotella	NA	Alloprevotella	92.3967	1.28563
DTU_2023_1030032_1_MG_926_07092020_S0_L001bin51	Bacteria	Firmicutes_A	Clostridia	Oscillospirales	CAG-382	UMGS1387	UMGS1387 sp015064895	UMGS1387 sp015064895	92.3937	0.0629195
DTU_2023_1030068_1_MG_121_09112020_S0_L001bin24	NA	NA	NA	NA	NA	NA	NA	NA	92.3937	0.671141
DTU_2023_1030025_1_MG_916_24082020_S107_L005bin34	NA	NA	NA	NA	NA	NA	NA	NA	92.3867	2.75397
DTU_2023_1030054_1_MG_114_16112020_S0_L001bin56	NA	NA	NA	NA	NA	NA	NA	NA	92.381	0.238095
DTU_2023_1030036_1_MG_929_30082020_S0_L001bin130	Bacteria	Firmicutes_A	Clostridia	UMGS1883	UMGS1883	UMGS1883	NA	UMGS1883	92.3728	4.66303
DTU_2023_1030041_1_MG_930_30082020_S47_L002bin166	NA	NA	NA	NA	NA	NA	NA	NA	92.3674	4.58613
DTU_2023_1030063_1_MG_118_16112020_S0_L001bin78	Bacteria	Firmicutes_A	Clostridia	Lachnospirales	Lachnospiraceae	NA	NA	Lachnospiraceae	92.3655	0.632911
DTU_2023_1030042_1_MG_930_07092020_S160_L006bin188	Bacteria	Firmicutes_A	Clostridia	Oscillospirales	Ruminococcaceae	UBA3818	UBA3818 sp017408855	UBA3818 sp017408855	92.3426	4.58613
DTU_2023_1030066_1_MG_120_16112020_S69_L003bin119	NA	NA	NA	NA	NA	NA	NA	NA	92.3423	3.07606
DTU_2023_1030025_1_MG_916_24082020_S107_L005bin143	Bacteria	Fibrobacterota	Fibrobacteria	Fibrobacterales	Fibrobacteraceae	Fibrobacter	NA	Fibrobacter	92.34	1.64835
DTU_2023_1030076_1_MG_127_23112020_S0_L001bin153	Bacteria	Firmicutes_A	Clostridia	Oscillospirales	Acutalibacteraceae	RUG420	NA	RUG420	92.3378	1.00671
DTU_2023_1030066_1_MG_120_16112020_S69_L003bin149	Bacteria	Firmicutes_A	Clostridia	Lachnospirales	Lachnospiraceae	UBA3766	UBA3766 sp017624855	UBA3766 sp017624855	92.3306	2.7534
DTU_2023_1030035_1_MG_929_24082020_S226_L008bin7	Bacteria	Bacteroidota	Bacteroidia	Bacteroidales	UBA932	Cryptobacteroides	Cryptobacteroides sp017556765	Cryptobacteroides sp017556765	92.3228	0.238095
DTU_2023_1030050_1_MG_107_09112020_S0_L001bin69	Bacteria	Firmicutes_A	Clostridia	Oscillospirales	Acutalibacteraceae	DTU089	DTU089 sp015066465	DTU089 sp015066465	92.3098	1.00671
DTU_2023_1030008_1_MG_901_21092020_S0_L001bin62	Bacteria	Bacteroidota	Bacteroidia	Bacteroidales	Rikenellaceae	Alistipes	NA	Alistipes	92.3077	4.40705
DTU_2023_1030019_1_MG_904_29092020_S0_L001bin69	Bacteria	Spirochaetota	Spirochaetia	Treponematales	Treponemataceae	Treponema_D	Treponema_D sp900767955	Treponema_D sp900767955	92.3077	4.94894
DTU_2023_1030027_1_MG_916_07092020_S20_L001bin154	Bacteria	Spirochaetota	Spirochaetia	Treponematales	Treponemataceae	Treponema_D	Treponema_D berlinense	Treponema_D berlinense	92.3077	0.374625
DTU_2023_1030049_1_MG_932_29092020_S0_L001bin163	NA	NA	NA	NA	NA	NA	NA	NA	92.3077	2.0979
DTU_2023_1030049_1_MG_932_29092020_S0_L001bin161	Bacteria	Bacteroidota	Bacteroidia	Bacteroidales	Bacteroidaceae	HGM04593	HGM04593 sp900770665	HGM04593 sp900770665	92.3017	1.50764
DTU_2023_1030007_1_MG_901_07092020_S0_L001bin16	Bacteria	Bacteroidota	Bacteroidia	Bacteroidales	Bacteroidaceae	HGM04593	HGM04593 sp017546785	HGM04593 sp017546785	92.2976	0.743494
DTU_2023_1030058_1_MG_115_23112020_S0_L001bin124	Bacteria	Firmicutes_A	Clostridia	Oscillospirales	Ruminococcaceae	UBA3855	UBA3855 sp017462785	UBA3855 sp017462785	92.2889	1.70022
DTU_2023_1030003_1_MG_899_21092020_S196_L007bin6	Bacteria	Bacteroidota	Bacteroidia	Bacteroidales	UBA932	Cryptobacteroides	NA	Cryptobacteroides	92.2778	0.952381
DTU_2023_1030038_1_MG_929_21092020_S64_L003bin160	NA	NA	NA	NA	NA	NA	NA	NA	92.2705	1.52979
DTU_2023_1030054_1_MG_114_16112020_S0_L001bin176	NA	NA	NA	NA	NA	NA	NA	NA	92.269	3.22581
DTU_2023_1030051_1_MG_107_16112020_S0_L001bin15	Bacteria	Bacteroidota	Bacteroidia	Bacteroidales	Muribaculaceae	CAG-485	NA	CAG-485	92.2642	0.776915
DTU_2023_1030048_1_MG_932_21092020_S228_L008bin33	Bacteria	Bacteroidota	Bacteroidia	Bacteroidales	UBA932	Cryptobacteroides	Cryptobacteroides sp017630215	Cryptobacteroides sp017630215	92.2593	3.33333
DTU_2023_1030013_1_MG_903_21092020_S0_L001bin1	NA	NA	NA	NA	NA	NA	NA	NA	92.2455	0.671141
DTU_2023_1030072_1_MG_123_16112020_S11_L001bin135	Bacteria	Bacteroidota	Bacteroidia	Bacteroidales	Bacteroidaceae	HGM04593	NA	HGM04593	92.2356	1.85874
DTU_2023_1030017_1_MG_904_07092020_S0_L001bin29	Bacteria	Bacteroidota	Bacteroidia	Bacteroidales	Bacteroidaceae	HGM04593	HGM04593 sp900770665	HGM04593 sp900770665	92.2274	1.11524
DTU_2023_1030036_1_MG_929_30082020_S0_L001bin15	Bacteria	Firmicutes_A	Clostridia	Oscillospirales	Acutalibacteraceae	RGIG426	RGIG426 sp017387165	RGIG426 sp017387165	92.226	1.78971
DTU_2023_1030022_1_MG_915_07092020_S0_L001bin3	NA	NA	NA	NA	NA	NA	NA	NA	92.2222	1.40741
DTU_2023_1030035_1_MG_929_24082020_S226_L008bin5	Bacteria	Bacteroidota	Bacteroidia	Bacteroidales	Rikenellaceae	Alistipes	Alistipes sp017391185	Alistipes sp017391185	92.2196	1.06838
DTU_2023_1030000_1_MG_899_24082020_S0_L001bin27	NA	NA	NA	NA	NA	NA	NA	NA	92.2148	0
DTU_2023_1030011_1_MG_903_30082020_S0_L001bin15	Bacteria	Firmicutes_A	Clostridia	Oscillospirales	CAG-272	UBA1740	UBA1740 sp017621755	UBA1740 sp017621755	92.212	0.915828
DTU_2023_1030004_1_MG_899_29092020_S63_L003bin109	Bacteria	Bacteroidota	Bacteroidia	Bacteroidales	Paludibacteraceae	RF16	RF16 sp017555595	RF16 sp017555595	92.2043	2.15054
DTU_2023_1030049_1_MG_932_29092020_S0_L001bin67	Bacteria	Bacteroidota	Bacteroidia	Bacteroidales	Rikenellaceae	Alistipes	Alistipes sp900768045	Alistipes sp900768045	92.2009	2.5641
DTU_2023_1030008_1_MG_901_21092020_S0_L001bin25	Bacteria	Firmicutes_A	Clostridia	Lachnospirales	Lachnospiraceae	CAG-127	CAG-127 sp017938485	CAG-127 sp017938485	92.198	1.45414
DTU_2023_1030016_1_MG_904_30082020_S130_L005bin62	Bacteria	Bacteroidota	Bacteroidia	Bacteroidales	Rikenellaceae	Alistipes	NA	Alistipes	92.1955	1.20192
DTU_2023_1030061_1_MG_117_23112020_S161_L006bin113	Bacteria	Bacteroidota	Bacteroidia	Bacteroidales	Bacteroidaceae	HGM04593	NA	HGM04593	92.184	0.464684
DTU_2023_1030055_1_MG_114_23112020_S0_L001bin113	Bacteria	Firmicutes_A	Clostridia	Lachnospirales	Lachnospiraceae	SIG307	SIG307 sp017938405	SIG307 sp017938405	92.1796	2.01342
DTU_2023_1030059_1_MG_117_09112020_S0_L001bin77	Bacteria	Bacteroidota	Bacteroidia	Bacteroidales	Bacteroidaceae	HGM04593	NA	HGM04593	92.1778	1.48699
DTU_2023_1030064_1_MG_118_23112020_S0_L001bin30	Bacteria	Bacteroidota	Bacteroidia	Bacteroidales	Bacteroidaceae	HGM04593	NA	HGM04593	92.1778	1.88352
DTU_2023_1030068_1_MG_121_09112020_S0_L001bin90	Bacteria	Bacteroidota	Bacteroidia	Bacteroidales	Bacteroidaceae	HGM04593	NA	HGM04593	92.1778	2.23048
DTU_2023_1030067_1_MG_120_23112020_S0_L001bin145	Bacteria	Verrucomicrobiota	Verrucomicrobiae	Verrucomicrobiales	Akkermansiaceae	Akkermansia	NA	Akkermansia	92.1769	0
DTU_2023_1030010_1_MG_903_24082020_S0_L001bin105	NA	NA	NA	NA	NA	NA	NA	NA	92.17	1.34228
DTU_2023_1030009_1_MG_901_29092020_S6_L001bin74	NA	NA	NA	NA	NA	NA	NA	NA	92.163	0.671141
DTU_2023_1030053_1_MG_114_09112020_S0_L001bin53	NA	NA	NA	NA	NA	NA	NA	NA	92.163	0
DTU_2023_1030044_1_MG_930_29092020_S0_L001bin89	NA	NA	NA	NA	NA	NA	NA	NA	92.156	2.01342
DTU_2023_1030027_1_MG_916_07092020_S20_L001bin45	Bacteria	Bacteroidota	Bacteroidia	Bacteroidales	Bacteroidaceae	HGM04593	HGM04593 sp900770665	HGM04593 sp900770665	92.153	1.11524
DTU_2023_1030057_1_MG_115_16112020_S66_L003bin104	Bacteria	Bacteroidota	Bacteroidia	Bacteroidales	Bacteroidaceae	HGM04593	HGM04593 sp017631585	HGM04593 sp017631585	92.153	0.929368
DTU_2023_1030072_1_MG_123_16112020_S11_L001bin19	Bacteria	Spirochaetota	Spirochaetia	Treponematales	Treponemataceae	Treponema_D	Treponema_D porcinum	Treponema_D porcinum	92.1523	0.699301
DTU_2023_1030012_1_MG_903_07092020_S7_L001bin30	Bacteria	Firmicutes	Bacilli	RF39	UBA660	CAJGDV01	CAJGDV01 sp904502155	CAJGDV01 sp904502155	92.1348	1.68539
DTU_2023_1030013_1_MG_903_21092020_S0_L001bin137	NA	NA	NA	NA	NA	NA	NA	NA	92.1348	3.37079
DTU_2023_1030074_1_MG_127_09112020_S133_L005bin102	NA	NA	NA	NA	NA	NA	NA	NA	92.1348	2.24719
DTU_2023_1030007_1_MG_901_07092020_S0_L001bin53	NA	NA	NA	NA	NA	NA	NA	NA	92.1325	0
DTU_2023_1030012_1_MG_903_07092020_S7_L001bin103	Bacteria	Verrucomicrobiota	Verrucomicrobiae	Verrucomicrobiales	Akkermansiaceae	Akkermansia	Akkermansia sp015061985	Akkermansia sp015061985	92.1325	0.136054
DTU_2023_1030014_1_MG_903_29092020_S129_L005bin19	Bacteria	Verrucomicrobiota	Verrucomicrobiae	Verrucomicrobiales	Akkermansiaceae	Akkermansia	Akkermansia sp015061985	Akkermansia sp015061985	92.1325	1.36054
DTU_2023_1030072_1_MG_123_16112020_S11_L001bin87	Bacteria	Bacteroidota	Bacteroidia	Bacteroidales	Rikenellaceae	Alistipes	Alistipes sp017391185	Alistipes sp017391185	92.1207	0.240385
DTU_2023_1030016_1_MG_904_30082020_S130_L005bin181	NA	NA	NA	NA	NA	NA	NA	NA	92.1202	0.226757
DTU_2023_1030046_1_MG_932_30082020_S0_L001bin44	NA	NA	NA	NA	NA	NA	NA	NA	92.1148	1.69811
DTU_2023_1030003_1_MG_899_21092020_S196_L007bin81	Bacteria	Bacteroidota	Bacteroidia	Bacteroidales	UBA932	Cryptobacteroides	Cryptobacteroides sp017560825	Cryptobacteroides sp017560825	92.1111	1.8254
DTU_2023_1030019_1_MG_904_29092020_S0_L001bin89	NA	NA	NA	NA	NA	NA	NA	NA	92.0931	1.47651
DTU_2023_1030023_1_MG_915_21092020_S131_L005bin62	Bacteria	Bacteroidota	Bacteroidia	Bacteroidales	Barnesiellaceae	Barnesiella_A	Barnesiella_A sp017561285	Barnesiella_A sp017561285	92.0894	2.83019
DTU_2023_1030029_1_MG_916_29092020_S0_L001bin99	Bacteria	Firmicutes_A	Clostridia	Christensenellales	CAG-314	Fimimonas	Fimimonas sp017500855	Fimimonas sp017500855	92.0699	0
DTU_2023_1030027_1_MG_916_07092020_S20_L001bin95	NA	NA	NA	NA	NA	NA	NA	NA	92.0673	2.67094
DTU_2023_1030046_1_MG_932_30082020_S0_L001bin106	Bacteria	Firmicutes_A	Clostridia	Oscillospirales	CAG-272	CAG-448	NA	CAG-448	92.0582	1.03417
DTU_2023_1030015_1_MG_904_24082020_S0_L001bin44	Bacteria	Bacteroidota	Bacteroidia	Bacteroidales	Bacteroidaceae	UBA4334	UBA4334 sp016302435	UBA4334 sp016302435	92.057	0
DTU_2023_1030042_1_MG_930_07092020_S160_L006bin36	Bacteria	Bacteroidota	Bacteroidia	Bacteroidales	Bacteroidaceae	UBA4372	NA	UBA4372	92.057	0.557621
DTU_2023_1030043_1_MG_930_21092020_S200_L007bin15	Bacteria	Bacteroidota	Bacteroidia	Bacteroidales	Bacteroidaceae	UBA4372	NA	UBA4372	92.057	0.929368
DTU_2023_1030058_1_MG_115_23112020_S0_L001bin31	Bacteria	Bacteroidota	Bacteroidia	Bacteroidales	Bacteroidaceae	UBA1189	NA	UBA1189	92.0384	1.11524
DTU_2023_1030045_1_MG_932_24082020_S0_L001bin154	Bacteria	Firmicutes_A	Clostridia	UBA1381	UBA1381	Ornithomonoglobus	Ornithomonoglobus sp017380475	Ornithomonoglobus sp017380475	92.0378	0
DTU_2023_1030043_1_MG_930_21092020_S200_L007bin125	Bacteria	Firmicutes_A	Clostridia	Oscillospirales	Acutalibacteraceae	DTU089	DTU089 sp017937865	DTU089 sp017937865	92.0277	0.0629195
DTU_2023_1030041_1_MG_930_30082020_S47_L002bin167	Bacteria	Firmicutes_A	Clostridia	Oscillospirales	Ruminococcaceae	UBA3818	UBA3818 sp017408855	UBA3818 sp017408855	92.0246	2.01342
DTU_2023_1030032_1_MG_926_07092020_S0_L001bin40	Bacteria	Bacteroidota	Bacteroidia	Bacteroidales	Bacteroidaceae	HGM04593	HGM04593 sp900770665	HGM04593 sp900770665	92.0167	1.13589
DTU_2023_1030059_1_MG_117_09112020_S0_L001bin39	Bacteria	Bacteroidota	Bacteroidia	Bacteroidales	Bacteroidaceae	HGM04593	HGM04593 sp017547585	HGM04593 sp017547585	92.0105	0.929368
DTU_2023_1030067_1_MG_120_23112020_S0_L001bin7	Bacteria	Bacteroidota	Bacteroidia	Bacteroidales	Bacteroidaceae	Phocaeicola_A	Phocaeicola_A sp017517605	Phocaeicola_A sp017517605	92.0074	1.11524
DTU_2023_1030065_1_MG_120_09112020_S23_L001bin163	Bacteria	Bacteroidota	Bacteroidia	Bacteroidales	Bacteroidaceae	HGM04593	HGM04593 sp017547585	HGM04593 sp017547585	92.0043	1.14622
DTU_2023_1030051_1_MG_107_16112020_S0_L001bin75	Bacteria	Bacteroidota	Bacteroidia	Bacteroidales	UBA932	Cryptobacteroides	NA	Cryptobacteroides	92	1.66667
DTU_2023_1030075_1_MG_127_16112020_S68_L003bin185	Bacteria	Bacteroidota	Bacteroidia	Bacteroidales	Bacteroidaceae	HGM04593	NA	HGM04593	91.9919	1.67286
DTU_2023_1030013_1_MG_903_21092020_S0_L001bin39	Bacteria	Bacteroidota	Bacteroidia	Bacteroidales	Rikenellaceae	Alistipes	Alistipes sp017391185	Alistipes sp017391185	91.9765	3.46154
DTU_2023_1030001_1_MG_899_30082020_S18_L001bin214	Bacteria	Firmicutes_A	Clostridia	Oscillospirales	Ruminococcaceae	UMGS1668	NA	UMGS1668	91.9571	1.67785
DTU_2023_1030062_1_MG_118_09112020_S0_L001bin67	Bacteria	Planctomycetota	Planctomycetia	Pirellulales	Thermoguttaceae	RUG369	NA	RUG369	91.954	1.25392
DTU_2023_1030011_1_MG_903_30082020_S0_L001bin165	Bacteria	Firmicutes_A	Clostridia	RGIG6154	RGIG6154	RGIG6154	RGIG6154 sp017410375	RGIG6154 sp017410375	91.9463	0
DTU_2023_1030021_1_MG_915_30082020_S45_L002bin38	Bacteria	Firmicutes_A	Clostridia	Oscillospirales	Acutalibacteraceae	SIG565	SIG565 sp015066295	SIG565 sp015066295	91.9463	3.57942
DTU_2023_1030032_1_MG_926_07092020_S0_L001bin18	Bacteria	Firmicutes_A	Clostridia	Oscillospirales	Acutalibacteraceae	UMGS1976	UMGS1976 sp017399535	UMGS1976 sp017399535	91.9463	0
DTU_2023_1030049_1_MG_932_29092020_S0_L001bin23	NA	NA	NA	NA	NA	NA	NA	NA	91.9463	0
DTU_2023_1030052_1_MG_107_23112020_S0_L001bin74	NA	NA	NA	NA	NA	NA	NA	NA	91.9463	0
DTU_2023_1030062_1_MG_118_09112020_S0_L001bin10	Bacteria	Firmicutes_A	Clostridia	Oscillospirales	Ruminococcaceae	Ruminococcus	Ruminococcus sp017513795	Ruminococcus sp017513795	91.9463	0.33557
DTU_2023_1030045_1_MG_932_24082020_S0_L001bin97	Bacteria	Bacteroidota	Bacteroidia	Bacteroidales	Bacteroidaceae	UBA4372	UBA4372 sp900543815	UBA4372 sp900543815	91.9413	1.39405
DTU_2023_1030059_1_MG_117_09112020_S0_L001bin109	Bacteria	Bacteroidota	Bacteroidia	Bacteroidales	UBA932	Cryptobacteroides	Cryptobacteroides sp017549505	Cryptobacteroides sp017549505	91.9365	0.714286
DTU_2023_1030037_1_MG_929_07092020_S227_L008bin124	NA	NA	NA	NA	NA	NA	NA	NA	91.9361	0
DTU_2023_1030065_1_MG_120_09112020_S23_L001bin52	Bacteria	Bacteroidota	Bacteroidia	Bacteroidales	Paludibacteraceae	RF16	NA	RF16	91.9355	1.07527
DTU_2023_1030023_1_MG_915_21092020_S131_L005bin58	Bacteria	Bacteroidota	Bacteroidia	Bacteroidales	UBA932	Cryptobacteroides	NA	Cryptobacteroides	91.9339	1.19048
DTU_2023_1030020_1_MG_915_24082020_S0_L001bin10	Bacteria	Bacteroidota	Bacteroidia	Bacteroidales	Rikenellaceae	Alistipes	NA	Alistipes	91.9338	3.63248
DTU_2023_1030023_1_MG_915_21092020_S131_L005bin25	Bacteria	Bacteroidota	Bacteroidia	Bacteroidales	Bacteroidaceae	UBA1189	NA	UBA1189	91.9145	0.516316
DTU_2023_1030039_1_MG_929_29092020_S0_L001bin17	Bacteria	Firmicutes_A	Clostridia	Christensenellales	CAG-74	UBA11524	UBA11524 sp017936765	UBA11524 sp017936765	91.9071	3.32168
DTU_2023_1030043_1_MG_930_21092020_S200_L007bin118	Bacteria	Firmicutes_A	Clostridia	Lachnospirales	Lachnospiraceae	CAG-127	CAG-127 sp015057525	CAG-127 sp015057525	91.9044	0
DTU_2023_1030043_1_MG_930_21092020_S200_L007bin42	NA	NA	NA	NA	NA	NA	NA	NA	91.8968	0.714286
DTU_2023_1030059_1_MG_117_09112020_S0_L001bin15	Bacteria	Bacteroidota	Bacteroidia	Bacteroidales	UBA932	Cryptobacteroides	Cryptobacteroides sp017555445	Cryptobacteroides sp017555445	91.8968	1.19048
DTU_2023_1030071_1_MG_123_09112020_S70_L003bin10	NA	NA	NA	NA	NA	NA	NA	NA	91.8889	0.47619
DTU_2023_1030018_1_MG_904_21092020_S44_L002bin132	Bacteria	Bacteroidota	Bacteroidia	Bacteroidales	Bacteroidaceae	HGM04593	HGM04593 sp017546785	HGM04593 sp017546785	91.8742	0.892193
DTU_2023_1030072_1_MG_123_16112020_S11_L001bin60	Bacteria	Bacteroidota	Bacteroidia	Bacteroidales	Bacteroidaceae	HGM04593	HGM04593 sp017547585	HGM04593 sp017547585	91.8742	0.371747
DTU_2023_1030046_1_MG_932_30082020_S0_L001bin16	Bacteria	Firmicutes_A	Clostridia	Oscillospirales	Acutalibacteraceae	Ruminococcus_E	Ruminococcus_E sp900316555	Ruminococcus_E sp900316555	91.8694	2.01342
DTU_2023_1030012_1_MG_903_07092020_S7_L001bin20	NA	NA	NA	NA	NA	NA	NA	NA	91.8503	3.3557
DTU_2023_1030046_1_MG_932_30082020_S0_L001bin118	Bacteria	Bacteroidota	Bacteroidia	Bacteroidales	Barnesiellaceae	Barnesiella_A	Barnesiella_A sp017481745	Barnesiella_A sp017481745	91.8461	0.880503
DTU_2023_1030004_1_MG_899_29092020_S63_L003bin114	Bacteria	Verrucomicrobiota	Verrucomicrobiae	Verrucomicrobiales	Akkermansiaceae	Akkermansia	Akkermansia sp015062015	Akkermansia sp015062015	91.8367	0
DTU_2023_1030017_1_MG_904_07092020_S0_L001bin26	Bacteria	Verrucomicrobiota	Verrucomicrobiae	Verrucomicrobiales	Akkermansiaceae	Akkermansia	NA	Akkermansia	91.8367	0
DTU_2023_1030043_1_MG_930_21092020_S200_L007bin21	NA	NA	NA	NA	NA	NA	NA	NA	91.8367	0.226757
DTU_2023_1030043_1_MG_930_21092020_S200_L007bin84	Bacteria	Verrucomicrobiota	Verrucomicrobiae	Verrucomicrobiales	Akkermansiaceae	Akkermansia	Akkermansia sp904501975	Akkermansia sp904501975	91.8367	0
DTU_2023_1030049_1_MG_932_29092020_S0_L001bin133	Bacteria	Verrucomicrobiota	Verrucomicrobiae	Verrucomicrobiales	Akkermansiaceae	Akkermansia	Akkermansia sp904501975	Akkermansia sp904501975	91.8367	0
DTU_2023_1030057_1_MG_115_16112020_S66_L003bin62	Bacteria	Verrucomicrobiota	Verrucomicrobiae	Verrucomicrobiales	Akkermansiaceae	Akkermansia	Akkermansia sp904501975	Akkermansia sp904501975	91.8367	1.70068
DTU_2023_1030008_1_MG_901_21092020_S0_L001bin51	Bacteria	Firmicutes_A	Clostridia	Oscillospirales	NA	NA	NA	Oscillospirales	91.8345	2.68456
DTU_2023_1030026_1_MG_916_30082020_S0_L001bin74	Archaea	Halobacteriota	Methanomicrobia	Methanomicrobiales	Methanocorpusculaceae	Methanocorpusculum	Methanocorpusculum sp017387505	Methanocorpusculum sp017387505	91.8301	1.30719
DTU_2023_1030021_1_MG_915_30082020_S45_L002bin88	Bacteria	Bacteroidota	Bacteroidia	Bacteroidales	Rikenellaceae	Tidjanibacter	Tidjanibacter sp017936005	Tidjanibacter sp017936005	91.8269	0.603632
DTU_2023_1030067_1_MG_120_23112020_S0_L001bin111	Bacteria	Bacteroidota	Bacteroidia	Bacteroidales	Rikenellaceae	Alistipes	Alistipes sp900768015	Alistipes sp900768015	91.8269	2.40385
DTU_2023_1030076_1_MG_127_23112020_S0_L001bin22	Bacteria	Bacteroidota	Bacteroidia	Bacteroidales	Rikenellaceae	Alistipes	Alistipes sp900768015	Alistipes sp900768015	91.8269	1.84295
DTU_2023_1030053_1_MG_114_09112020_S0_L001bin149	Bacteria	Bacteroidota	Bacteroidia	Bacteroidales	UBA932	Cryptobacteroides	Cryptobacteroides sp017556765	Cryptobacteroides sp017556765	91.8228	1.90476
DTU_2023_1030042_1_MG_930_07092020_S160_L006bin95	Bacteria	Bacteroidota	Bacteroidia	Bacteroidales	UBA932	Egerieousia	Egerieousia sp017380095	Egerieousia sp017380095	91.8201	1.06349
DTU_2023_1030071_1_MG_123_09112020_S70_L003bin54	Bacteria	Bacteroidota	Bacteroidia	Bacteroidales	Bacteroidaceae	Prevotella	NA	Prevotella	91.8196	3.29218
DTU_2023_1030049_1_MG_932_29092020_S0_L001bin55	NA	NA	NA	NA	NA	NA	NA	NA	91.7917	0.671141
DTU_2023_1030016_1_MG_904_30082020_S130_L005bin163	Bacteria	Bacteroidota	Bacteroidia	Bacteroidales	Rikenellaceae	Alistipes	Alistipes sp017938765	Alistipes sp017938765	91.7869	4.48718
DTU_2023_1030050_1_MG_107_09112020_S0_L001bin55	NA	NA	NA	NA	NA	NA	NA	NA	91.7645	0.559284
DTU_2023_1030072_1_MG_123_16112020_S11_L001bin183	Bacteria	Fibrobacterota	Fibrobacteria	Fibrobacterales	Fibrobacteraceae	Fibrobacter	NA	Fibrobacter	91.7582	2.1978
DTU_2023_1030015_1_MG_904_24082020_S0_L001bin66	NA	NA	NA	NA	NA	NA	NA	NA	91.7436	2.34899
DTU_2023_1030054_1_MG_114_16112020_S0_L001bin168	Bacteria	Firmicutes_A	Clostridia	Lachnospirales	Anaerotignaceae	Anaerotignum	NA	Anaerotignum	91.7408	1.34228
DTU_2023_1030071_1_MG_123_09112020_S70_L003bin48	Bacteria	Bacteroidota	Bacteroidia	Bacteroidales	Bacteroidaceae	HGM04593	HGM04593 sp017631585	HGM04593 sp017631585	91.74	2.60223
DTU_2023_1030010_1_MG_903_24082020_S0_L001bin72	NA	NA	NA	NA	NA	NA	NA	NA	91.7226	1.23043
DTU_2023_1030017_1_MG_904_07092020_S0_L001bin99	Bacteria	Firmicutes_A	Clostridia	Oscillospirales	Acutalibacteraceae	SIG565	SIG565 sp015066295	SIG565 sp015066295	91.7226	0.894855
DTU_2023_1030053_1_MG_114_09112020_S0_L001bin119	NA	NA	NA	NA	NA	NA	NA	NA	91.7226	0
DTU_2023_1030055_1_MG_114_23112020_S0_L001bin52	Bacteria	Bacteroidota	Bacteroidia	Bacteroidales	UBA932	Cryptobacteroides	Cryptobacteroides sp017556765	Cryptobacteroides sp017556765	91.7196	0.502646
DTU_2023_1030012_1_MG_903_07092020_S7_L001bin9	NA	NA	NA	NA	NA	NA	NA	NA	91.7042	3.83567
DTU_2023_1030066_1_MG_120_16112020_S69_L003bin29	NA	NA	NA	NA	NA	NA	NA	NA	91.6981	1.28006
DTU_2023_1030009_1_MG_901_29092020_S6_L001bin95	Bacteria	Firmicutes_A	Clostridia	Oscillospirales	CAG-272	RGIG7213	RGIG7213 sp017520505	RGIG7213 sp017520505	91.6946	2.34899
DTU_2023_1030067_1_MG_120_23112020_S0_L001bin109	Bacteria	Firmicutes_A	Clostridia	Oscillospirales	Ruminococcaceae	Ruminococcus	Ruminococcus sp017513795	Ruminococcus sp017513795	91.6751	1.76174
DTU_2023_1030052_1_MG_107_23112020_S0_L001bin83	NA	NA	NA	NA	NA	NA	NA	NA	91.6693	1.44231
DTU_2023_1030058_1_MG_115_23112020_S0_L001bin97	Bacteria	Bacteroidota	Bacteroidia	Bacteroidales	Paludibacteraceae	RF16	NA	RF16	91.6667	0.268817
DTU_2023_1030059_1_MG_117_09112020_S0_L001bin19	Bacteria	Bacteroidota	Bacteroidia	Bacteroidales	Paludibacteraceae	RF16	NA	RF16	91.6667	0
DTU_2023_1030013_1_MG_903_21092020_S0_L001bin106	Bacteria	Bacteroidota	Bacteroidia	Bacteroidales	UBA932	Cryptobacteroides	Cryptobacteroides sp017560825	Cryptobacteroides sp017560825	91.6402	1.07143
DTU_2023_1030016_1_MG_904_30082020_S130_L005bin111	Bacteria	Firmicutes_A	Clostridia	Lachnospirales	Lachnospiraceae	RGIG7193	RGIG7193 sp017537225	RGIG7193 sp017537225	91.6277	1.26582
DTU_2023_1030049_1_MG_932_29092020_S0_L001bin109	Bacteria	Firmicutes_A	Clostridia	Oscillospirales	Oscillospiraceae	Faecousia	Faecousia sp017452605	Faecousia sp017452605	91.6276	1.00671
DTU_2023_1030056_1_MG_115_09112020_S66_L003bin130	Bacteria	Bacteroidota	Bacteroidia	Bacteroidales	UBA932	Cryptobacteroides	Cryptobacteroides sp017555445	Cryptobacteroides sp017555445	91.6217	0.47619
DTU_2023_1030042_1_MG_930_07092020_S160_L006bin170	Bacteria	Firmicutes_A	Clostridia	UMGS1883	UMGS1883	RGIG1927	RGIG1927 sp017414645	RGIG1927 sp017414645	91.6152	1.1745
DTU_2023_1030009_1_MG_901_29092020_S6_L001bin144	Bacteria	Bacteroidota	Bacteroidia	Bacteroidales	Bacteroidaceae	Phocaeicola_A	NA	Phocaeicola_A	91.615	1.99814
DTU_2023_1030004_1_MG_899_29092020_S63_L003bin162	NA	NA	NA	NA	NA	NA	NA	NA	91.5972	2.5641
DTU_2023_1030003_1_MG_899_21092020_S196_L007bin60	Bacteria	Firmicutes_A	Clostridia	UMGS1840	UMGS1840	SIG452	NA	SIG452	91.5968	2.23714
DTU_2023_1030052_1_MG_107_23112020_S0_L001bin75	NA	NA	NA	NA	NA	NA	NA	NA	91.5861	1.54895
DTU_2023_1030019_1_MG_904_29092020_S0_L001bin21	NA	NA	NA	NA	NA	NA	NA	NA	91.573	0
DTU_2023_1030060_1_MG_117_16112020_S0_L001bin29	NA	NA	NA	NA	NA	NA	NA	NA	91.573	1.68539
DTU_2023_1030058_1_MG_115_23112020_S0_L001bin17	Bacteria	Firmicutes_A	Clostridia	Lachnospirales	Lachnospiraceae	RGIG6307	RGIG6307 sp017521985	RGIG6307 sp017521985	91.5709	2.54113
DTU_2023_1030062_1_MG_118_09112020_S0_L001bin77	NA	NA	NA	NA	NA	NA	NA	NA	91.565	1.34228
DTU_2023_1030021_1_MG_915_30082020_S45_L002bin85	Bacteria	Bacteroidota	Bacteroidia	Bacteroidales	Bacteroidaceae	UBA4334	UBA4334 sp016302435	UBA4334 sp016302435	91.5644	0
DTU_2023_1030019_1_MG_904_29092020_S0_L001bin29	Bacteria	Bacteroidota	Bacteroidia	Bacteroidales	Bacteroidaceae	HGM04593	NA	HGM04593	91.5582	0.817844
DTU_2023_1030060_1_MG_117_16112020_S0_L001bin121	Bacteria	Bacteroidota	Bacteroidia	Bacteroidales	Bacteroidaceae	UBA1189	NA	UBA1189	91.5428	0.63197
DTU_2023_1030065_1_MG_120_09112020_S23_L001bin161	Bacteria	Bacteroidota	Bacteroidia	Bacteroidales	Bacteroidaceae	UBA1189	NA	UBA1189	91.5428	0.63197
DTU_2023_1030066_1_MG_120_16112020_S69_L003bin115	Bacteria	Bacteroidota	Bacteroidia	Bacteroidales	Bacteroidaceae	UBA1189	NA	UBA1189	91.5428	1.3228
DTU_2023_1030068_1_MG_121_09112020_S0_L001bin25	Bacteria	Bacteroidota	Bacteroidia	Bacteroidales	Bacteroidaceae	UBA1189	NA	UBA1189	91.5428	0.63197
DTU_2023_1030069_1_MG_121_16112020_S50_L002bin71	Bacteria	Bacteroidota	Bacteroidia	Bacteroidales	Bacteroidaceae	UBA1189	NA	UBA1189	91.5428	1.25155
DTU_2023_1030071_1_MG_123_09112020_S70_L003bin34	Bacteria	Bacteroidota	Bacteroidia	Bacteroidales	Bacteroidaceae	UBA1189	NA	UBA1189	91.5428	0.63197
DTU_2023_1030039_1_MG_929_29092020_S0_L001bin147	Bacteria	Verrucomicrobiota	Verrucomicrobiae	Verrucomicrobiales	Akkermansiaceae	Akkermansia	NA	Akkermansia	91.541	0
DTU_2023_1030020_1_MG_915_24082020_S0_L001bin127	NA	NA	NA	NA	NA	NA	NA	NA	91.5399	2.52898
DTU_2023_1030055_1_MG_114_23112020_S0_L001bin143	Bacteria	Firmicutes_A	Clostridia	Christensenellales	CAG-74	UBA11524	UBA11524 sp017938695	UBA11524 sp017938695	91.5396	4.43548
DTU_2023_1030037_1_MG_929_07092020_S227_L008bin41	NA	NA	NA	NA	NA	NA	NA	NA	91.5385	3.60577
DTU_2023_1030033_1_MG_926_21092020_S46_L002bin87	Bacteria	Firmicutes_A	Clostridia	Christensenellales	CAG-314	Fimimonas	Fimimonas sp017500855	Fimimonas sp017500855	91.5323	0
DTU_2023_1030026_1_MG_916_30082020_S0_L001bin142	Bacteria	Fibrobacterota	Fibrobacteria	Fibrobacterales	Fibrobacteraceae	Fibrobacter	NA	Fibrobacter	91.532	0.549451
DTU_2023_1030006_1_MG_901_30082020_S127_L005bin95	Bacteria	Bacteroidota	Bacteroidia	Bacteroidales	Rikenellaceae	Tidjanibacter	Tidjanibacter sp017936005	Tidjanibacter sp017936005	91.5171	1.20192
DTU_2023_1030036_1_MG_929_30082020_S0_L001bin52	Bacteria	Bacteroidota	Bacteroidia	Bacteroidales	Bacteroidaceae	HGM04593	HGM04593 sp900770665	HGM04593 sp900770665	91.5087	0.929368
DTU_2023_1030052_1_MG_107_23112020_S0_L001bin138	NA	NA	NA	NA	NA	NA	NA	NA	91.4989	1.40329
DTU_2023_1030063_1_MG_118_16112020_S0_L001bin3	Bacteria	Verrucomicrobiota	Verrucomicrobiae	Verrucomicrobiales	Akkermansiaceae	Akkermansia	Akkermansia sp015061985	Akkermansia sp015061985	91.4966	0.029577
DTU_2023_1030064_1_MG_118_23112020_S0_L001bin72	Bacteria	Firmicutes_A	Clostridia	Oscillospirales	Ruminococcaceae	UMGS1668	NA	UMGS1668	91.4947	0.671141
DTU_2023_1030032_1_MG_926_07092020_S0_L001bin96	Bacteria	Firmicutes_A	Clostridia	Peptostreptococcales	Anaerovoracaceae	RUG099	RUG099 sp902801255	RUG099 sp902801255	91.4894	0.70922
DTU_2023_1030071_1_MG_123_09112020_S70_L003bin51	Bacteria	Bacteroidota	Bacteroidia	Bacteroidales	Rikenellaceae	Alistipes	Alistipes sp017398695	Alistipes sp017398695	91.4797	1.92308
DTU_2023_1030068_1_MG_121_09112020_S0_L001bin75	NA	NA	NA	NA	NA	NA	NA	NA	91.4709	2.01342
DTU_2023_1030067_1_MG_120_23112020_S0_L001bin105	Bacteria	Firmicutes_A	Clostridia	Oscillospirales	Ruminococcaceae	UBA3818	UBA3818 sp017408855	UBA3818 sp017408855	91.4684	1.23043
DTU_2023_1030071_1_MG_123_09112020_S70_L003bin53	Bacteria	Fibrobacterota	Fibrobacteria	Fibrobacterales	Fibrobacteraceae	Fibrobacter	NA	Fibrobacter	91.4674	2.1978
DTU_2023_1030068_1_MG_121_09112020_S0_L001bin127	NA	NA	NA	NA	NA	NA	NA	NA	91.4607	0.561798
DTU_2023_1030030_1_MG_926_24082020_S0_L001bin32	Bacteria	Firmicutes_A	Clostridia	Lachnospirales	Lachnospiraceae	UBA1066	NA	UBA1066	91.4557	4.31303
DTU_2023_1030064_1_MG_118_23112020_S0_L001bin21	Bacteria	Bacteroidota	Bacteroidia	Bacteroidales	UBA932	Cryptobacteroides	NA	Cryptobacteroides	91.4524	0.952381
DTU_2023_1030008_1_MG_901_21092020_S0_L001bin111	NA	NA	NA	NA	NA	NA	NA	NA	91.4522	0
DTU_2023_1030042_1_MG_930_07092020_S160_L006bin51	Bacteria	Verrucomicrobiota	Verrucomicrobiae	Verrucomicrobiales	Akkermansiaceae	Akkermansia	Akkermansia sp015061985	Akkermansia sp015061985	91.4522	0
DTU_2023_1030049_1_MG_932_29092020_S0_L001bin35	Bacteria	Verrucomicrobiota	Verrucomicrobiae	Verrucomicrobiales	Akkermansiaceae	Akkermansia	Akkermansia sp017471985	Akkermansia sp017471985	91.4522	0
DTU_2023_1030070_1_MG_121_23112020_S0_L001bin16	Bacteria	Verrucomicrobiota	Verrucomicrobiae	Verrucomicrobiales	Akkermansiaceae	Akkermansia	NA	Akkermansia	91.4522	0
DTU_2023_1030076_1_MG_127_23112020_S0_L001bin29	Bacteria	Bacteroidota	Bacteroidia	Bacteroidales	Paludibacteraceae	UBA4363	UBA4363 sp017937025	UBA4363 sp017937025	91.4516	0
DTU_2023_1030073_1_MG_123_23112020_S0_L001bin10	Bacteria	Bacteroidota	Bacteroidia	Bacteroidales	Bacteroidaceae	HGM04593	NA	HGM04593	91.4343	1.85874
DTU_2023_1030001_1_MG_899_30082020_S18_L001bin154	Bacteria	Firmicutes	Bacilli	Erysipelotrichales	Erysipelotrichaceae	Bulleidia	NA	Bulleidia	91.4286	2.22222
DTU_2023_1030021_1_MG_915_30082020_S45_L002bin39	Bacteria	Verrucomicrobiota	Verrucomicrobiae	Verrucomicrobiales	Akkermansiaceae	Akkermansia	Akkermansia sp904501975	Akkermansia sp904501975	91.4286	0.226757
DTU_2023_1030022_1_MG_915_07092020_S0_L001bin59	Bacteria	Verrucomicrobiota	Verrucomicrobiae	Verrucomicrobiales	Akkermansiaceae	Akkermansia	Akkermansia sp904501975	Akkermansia sp904501975	91.4286	0
DTU_2023_1030042_1_MG_930_07092020_S160_L006bin20	Bacteria	Verrucomicrobiota	Verrucomicrobiae	Verrucomicrobiales	Akkermansiaceae	Akkermansia	Akkermansia sp904501975	Akkermansia sp904501975	91.4286	0.029577
DTU_2023_1030007_1_MG_901_07092020_S0_L001bin7	NA	NA	NA	NA	NA	NA	NA	NA	91.4263	2.40385
DTU_2023_1030026_1_MG_916_30082020_S0_L001bin170	Bacteria	Bacteroidota	Bacteroidia	Bacteroidales	Rikenellaceae	Alistipes	Alistipes sp015059785	Alistipes sp015059785	91.4263	3.60577
DTU_2023_1030049_1_MG_932_29092020_S0_L001bin61	NA	NA	NA	NA	NA	NA	NA	NA	91.422	0.167785
DTU_2023_1030002_1_MG_899_07092020_S0_L001bin10	Bacteria	Bacteroidota	Bacteroidia	Bacteroidales	Bacteroidaceae	UBA1189	NA	UBA1189	91.4188	0.371747
DTU_2023_1030068_1_MG_121_09112020_S0_L001bin22	Bacteria	Bacteroidota	Bacteroidia	Bacteroidales	Bacteroidaceae	UBA4334	NA	UBA4334	91.4064	0.185874
DTU_2023_1030055_1_MG_114_23112020_S0_L001bin125	Bacteria	Proteobacteria	Alphaproteobacteria	RF32	CAG-239	Scatocola	Scatocola faecipullorum	Scatocola faecipullorum	91.3978	0
DTU_2023_1030073_1_MG_123_23112020_S0_L001bin43	Bacteria	Bacteroidota	Bacteroidia	Bacteroidales	Paludibacteraceae	RF16	NA	RF16	91.3978	0
DTU_2023_1030055_1_MG_114_23112020_S0_L001bin158	Bacteria	Spirochaetota	Spirochaetia	Treponematales	Treponemataceae	Treponema_D	Treponema_D porcinum	Treponema_D porcinum	91.3975	0.699301
DTU_2023_1030006_1_MG_901_30082020_S127_L005bin129	NA	NA	NA	NA	NA	NA	NA	NA	91.387	0.33557
DTU_2023_1030023_1_MG_915_21092020_S131_L005bin23	NA	NA	NA	NA	NA	NA	NA	NA	91.387	3.65772
DTU_2023_1030037_1_MG_929_07092020_S227_L008bin108	Bacteria	Firmicutes_A	Clostridia	Oscillospirales	JAAYXM01	SIG480	SIG480 sp017532355	SIG480 sp017532355	91.387	2.01342
DTU_2023_1030061_1_MG_117_23112020_S161_L006bin167	NA	NA	NA	NA	NA	NA	NA	NA	91.387	0.223714
DTU_2023_1030044_1_MG_930_29092020_S0_L001bin153	NA	NA	NA	NA	NA	NA	NA	NA	91.3661	0.838926
DTU_2023_1030067_1_MG_120_23112020_S0_L001bin67	Bacteria	Bacteroidota	Bacteroidia	Bacteroidales	Rikenellaceae	Alistipes	Alistipes sp017391665	Alistipes sp017391665	91.3595	2.41987
DTU_2023_1030037_1_MG_929_07092020_S227_L008bin133	Bacteria	Bacteroidota	Bacteroidia	Bacteroidales	Bacteroidaceae	Alloprevotella	Alloprevotella sp017547385	Alloprevotella sp017547385	91.3527	0.743494
DTU_2023_1030043_1_MG_930_21092020_S200_L007bin113	Bacteria	Bacteroidota	Bacteroidia	Bacteroidales	Rikenellaceae	Alistipes	NA	Alistipes	91.3355	3.6485
DTU_2023_1030047_1_MG_932_07092020_S0_L001bin20	NA	NA	NA	NA	NA	NA	NA	NA	91.3282	2.09061
DTU_2023_1030034_1_MG_926_29092020_S132_L005bin132	Bacteria	Bacteroidota	Bacteroidia	Bacteroidales	Rikenellaceae	Alistipes	Alistipes sp017532885	Alistipes sp017532885	91.3141	1.36218
DTU_2023_1030044_1_MG_930_29092020_S0_L001bin132	NA	NA	NA	NA	NA	NA	NA	NA	91.2884	0
DTU_2023_1030038_1_MG_929_21092020_S64_L003bin149	Bacteria	Firmicutes_A	Clostridia	Oscillospirales	Acutalibacteraceae	SIG565	SIG565 sp015066405	SIG565 sp015066405	91.2752	0.0419463
DTU_2023_1030053_1_MG_114_09112020_S0_L001bin159	NA	NA	NA	NA	NA	NA	NA	NA	91.2752	0
DTU_2023_1030060_1_MG_117_16112020_S0_L001bin73	NA	NA	NA	NA	NA	NA	NA	NA	91.2634	2.28495
DTU_2023_1030071_1_MG_123_09112020_S70_L003bin7	Bacteria	Fibrobacterota	Fibrobacteria	Fibrobacterales	Fibrobacteraceae	Fibrobacter	NA	Fibrobacter	91.2411	0
DTU_2023_1030043_1_MG_930_21092020_S200_L007bin80	Bacteria	Bacteroidota	Bacteroidia	Bacteroidales	UBA932	Cryptobacteroides	Cryptobacteroides sp017560825	Cryptobacteroides sp017560825	91.2354	0
DTU_2023_1030021_1_MG_915_30082020_S45_L002bin34	Bacteria	Firmicutes_A	Clostridia	Oscillospirales	Ruminococcaceae	UMGS1668	NA	UMGS1668	91.2269	1.34228
DTU_2023_1030054_1_MG_114_16112020_S0_L001bin125	NA	NA	NA	NA	NA	NA	NA	NA	91.2192	0.447427
DTU_2023_1030063_1_MG_118_16112020_S0_L001bin94	Bacteria	Bacteroidota	Bacteroidia	Bacteroidales	Bacteroidaceae	Paraprevotella	Paraprevotella sp900548345	Paraprevotella sp900548345	91.2144	0.86741
DTU_2023_1030012_1_MG_903_07092020_S7_L001bin27	Bacteria	Bacteroidota	Bacteroidia	Bacteroidales	UBA932	Cryptobacteroides	Cryptobacteroides sp017560825	Cryptobacteroides sp017560825	91.2116	0.47619
DTU_2023_1030052_1_MG_107_23112020_S0_L001bin59	Bacteria	Verrucomicrobiota	Verrucomicrobiae	Verrucomicrobiales	Akkermansiaceae	Akkermansia	NA	Akkermansia	91.2107	0
DTU_2023_1030008_1_MG_901_21092020_S0_L001bin16	Bacteria	Bacteroidota	Bacteroidia	Bacteroidales	Bacteroidaceae	UBA1189	UBA1189 sp017424485	UBA1189 sp017424485	91.204	4.73978
DTU_2023_1030004_1_MG_899_29092020_S63_L003bin14	Bacteria	Firmicutes_A	Clostridia	Lachnospirales	Lachnospiraceae	SIG307	NA	SIG307	91.2011	2.57779
DTU_2023_1030053_1_MG_114_09112020_S0_L001bin97	Bacteria	Bacteroidota	Bacteroidia	Bacteroidales	UBA932	Cryptobacteroides	Cryptobacteroides sp017630215	Cryptobacteroides sp017630215	91.1667	2.2381
DTU_2023_1030068_1_MG_121_09112020_S0_L001bin111	Bacteria	Bacteroidota	Bacteroidia	Bacteroidales	Rikenellaceae	Alistipes	NA	Alistipes	91.1619	2.35577
DTU_2023_1030015_1_MG_904_24082020_S0_L001bin117	Bacteria	Verrucomicrobiota	Verrucomicrobiae	Verrucomicrobiales	Akkermansiaceae	Akkermansia	NA	Akkermansia	91.1565	0
DTU_2023_1030034_1_MG_926_29092020_S132_L005bin177	Bacteria	Verrucomicrobiota	Verrucomicrobiae	Verrucomicrobiales	Akkermansiaceae	Akkermansia	Akkermansia sp017549485	Akkermansia sp017549485	91.1565	0.680272
DTU_2023_1030044_1_MG_930_29092020_S0_L001bin35	Bacteria	Verrucomicrobiota	Verrucomicrobiae	Verrucomicrobiales	Akkermansiaceae	Akkermansia	Akkermansia sp904501955	Akkermansia sp904501955	91.1565	0.680272
DTU_2023_1030065_1_MG_120_09112020_S23_L001bin153	NA	NA	NA	NA	NA	NA	NA	NA	91.1481	2.93651
DTU_2023_1030051_1_MG_107_16112020_S0_L001bin130	NA	NA	NA	NA	NA	NA	NA	NA	91.1462	0
DTU_2023_1030075_1_MG_127_16112020_S68_L003bin26	NA	NA	NA	NA	NA	NA	NA	NA	91.1462	0
DTU_2023_1030058_1_MG_115_23112020_S0_L001bin30	NA	NA	NA	NA	NA	NA	NA	NA	91.1446	2.85235
DTU_2023_1030003_1_MG_899_21092020_S196_L007bin32	Bacteria	Spirochaetota	Spirochaetia	Treponematales	Treponemataceae	Treponema_D	Treponema_D berlinense	Treponema_D berlinense	91.1443	0.699301
DTU_2023_1030006_1_MG_901_30082020_S127_L005bin77	Bacteria	Bacteroidota	Bacteroidia	Bacteroidales	Bacteroidaceae	HGM04593	HGM04593 sp900770665	HGM04593 sp900770665	91.1369	2.23048
DTU_2023_1030015_1_MG_904_24082020_S0_L001bin50	Bacteria	Bacteroidota	Bacteroidia	Bacteroidales	Paludibacteraceae	RF16	NA	RF16	91.129	0
DTU_2023_1030071_1_MG_123_09112020_S70_L003bin125	NA	NA	NA	NA	NA	NA	NA	NA	91.129	0.0733138
DTU_2023_1030073_1_MG_123_23112020_S0_L001bin86	Bacteria	Bacteroidota	Bacteroidia	Bacteroidales	F082	Limimorpha	Limimorpha sp017381865	Limimorpha sp017381865	91.129	1.6129
DTU_2023_1030011_1_MG_903_30082020_S0_L001bin103	NA	NA	NA	NA	NA	NA	NA	NA	91.1218	3.9156
DTU_2023_1030043_1_MG_930_21092020_S200_L007bin90	Bacteria	Bacteroidota	Bacteroidia	Bacteroidales	Bacteroidaceae	Phocaeicola_A	NA	Phocaeicola_A	91.1152	2.97398
DTU_2023_1030071_1_MG_123_09112020_S70_L003bin150	NA	NA	NA	NA	NA	NA	NA	NA	91.1096	1.53752
DTU_2023_1030035_1_MG_929_24082020_S226_L008bin14	Bacteria	Bacteroidota	Bacteroidia	Bacteroidales	Rikenellaceae	Tidjanibacter	Tidjanibacter sp017936005	Tidjanibacter sp017936005	91.1058	1.44231
DTU_2023_1030038_1_MG_929_21092020_S64_L003bin61	Bacteria	Firmicutes_C	Negativicutes	Selenomonadales	Selenomonadaceae	Anaerovibrio	NA	Anaerovibrio	91.0854	2.98217
DTU_2023_1030000_1_MG_899_24082020_S0_L001bin166	Bacteria	Bacteroidota	Bacteroidia	Bacteroidales	UBA932	Cryptobacteroides	Cryptobacteroides sp017630215	Cryptobacteroides sp017630215	91.0794	3.01587
DTU_2023_1030060_1_MG_117_16112020_S0_L001bin85	NA	NA	NA	NA	NA	NA	NA	NA	91.0737	0.961538
DTU_2023_1030043_1_MG_930_21092020_S200_L007bin26	NA	NA	NA	NA	NA	NA	NA	NA	91.0724	0
DTU_2023_1030058_1_MG_115_23112020_S0_L001bin66	NA	NA	NA	NA	NA	NA	NA	NA	91.0611	4.69799
DTU_2023_1030042_1_MG_930_07092020_S160_L006bin77	Bacteria	Bacteroidota	Bacteroidia	Bacteroidales	UBA932	Cryptobacteroides	NA	Cryptobacteroides	91.0529	1.03175
DTU_2023_1030013_1_MG_903_21092020_S0_L001bin116	Bacteria	Firmicutes_A	Clostridia	UMGS1840	UMGS1840	SIG452	NA	SIG452	91.0515	0.671141
DTU_2023_1030032_1_MG_926_07092020_S0_L001bin102	NA	NA	NA	NA	NA	NA	NA	NA	91.0515	0
DTU_2023_1030024_1_MG_915_29092020_S0_L001bin87	NA	NA	NA	NA	NA	NA	NA	NA	91.0501	3.69128
DTU_2023_1030072_1_MG_123_16112020_S11_L001bin17	Bacteria	Bacteroidota	Bacteroidia	Bacteroidales	Bacteroidaceae	UBA1189	NA	UBA1189	91.0471	1.42503
DTU_2023_1030046_1_MG_932_30082020_S0_L001bin117	NA	NA	NA	NA	NA	NA	NA	NA	91.0467	2.73752
DTU_2023_1030010_1_MG_903_24082020_S0_L001bin59	Bacteria	Firmicutes_A	Clostridia	UMGS1883	UMGS1883	UMGS1883	UMGS1883 sp017441965	UMGS1883 sp017441965	91.0311	0.33557
DTU_2023_1030001_1_MG_899_30082020_S18_L001bin179	Bacteria	Firmicutes_A	Clostridia	Christensenellales	CAG-74	UBA11524	UBA11524 sp017936765	UBA11524 sp017936765	91.0184	1.04895
DTU_2023_1030007_1_MG_901_07092020_S0_L001bin144	Bacteria	Elusimicrobiota	Elusimicrobia	Elusimicrobiales	Elusimicrobiaceae	UBA1436	UBA1436 sp015062115	UBA1436 sp015062115	91.0112	1.1236
DTU_2023_1030048_1_MG_932_21092020_S228_L008bin12	NA	NA	NA	NA	NA	NA	NA	NA	91.0112	1.68539
DTU_2023_1030029_1_MG_916_29092020_S0_L001bin122	Bacteria	Firmicutes_A	Clostridia	Oscillospirales	Ruminococcaceae	UBA3818	UBA3818 sp017408855	UBA3818 sp017408855	91.0095	1.08361
DTU_2023_1030019_1_MG_904_29092020_S0_L001bin48	NA	NA	NA	NA	NA	NA	NA	NA	91.007	4.49438
DTU_2023_1030065_1_MG_120_09112020_S23_L001bin162	Bacteria	Bacteroidota	Bacteroidia	Bacteroidales	Paludibacteraceae	UBA4363	UBA4363 sp017937025	UBA4363 sp017937025	90.9946	1.88172
DTU_2023_1030029_1_MG_916_29092020_S0_L001bin126	Bacteria	Bacteroidota	Bacteroidia	Bacteroidales	UBA932	Cryptobacteroides	NA	Cryptobacteroides	90.9815	0.714286
DTU_2023_1030013_1_MG_903_21092020_S0_L001bin35	NA	NA	NA	NA	NA	NA	NA	NA	90.9746	3.8255
DTU_2023_1030011_1_MG_903_30082020_S0_L001bin68	NA	NA	NA	NA	NA	NA	NA	NA	90.9471	2.2381
DTU_2023_1030052_1_MG_107_23112020_S0_L001bin76	Bacteria	Firmicutes_A	Clostridia	Oscillospirales	Acutalibacteraceae	RUG420	NA	RUG420	90.9466	4.69799
DTU_2023_1030019_1_MG_904_29092020_S0_L001bin3	Bacteria	Firmicutes_A	Clostridia	Oscillospirales	Acutalibacteraceae	RUG420	RUG420 sp900317085	RUG420 sp900317085	90.9396	2.34899
DTU_2023_1030001_1_MG_899_30082020_S18_L001bin167	Bacteria	Firmicutes_A	Clostridia	Oscillospirales	CAG-272	CAG-448	NA	CAG-448	90.9382	1.58633
DTU_2023_1030003_1_MG_899_21092020_S196_L007bin78	Bacteria	Bacteroidota	Bacteroidia	Bacteroidales	Rikenellaceae	Alistipes	NA	Alistipes	90.9295	1.98718
DTU_2023_1030005_1_MG_901_24082020_S106_L005bin61	Bacteria	Bacteroidota	Bacteroidia	Bacteroidales	Bacteroidaceae	UBA1189	NA	UBA1189	90.9232	0.681537
DTU_2023_1030013_1_MG_903_21092020_S0_L001bin85	Bacteria	Firmicutes_A	Clostridia	Oscillospirales	Acutalibacteraceae	UMGS1976	UMGS1976 sp900769535	UMGS1976 sp900769535	90.8837	0.503356
DTU_2023_1030031_1_MG_926_30082020_S0_L001bin49	Bacteria	Firmicutes_A	Clostridia	Lachnospirales	Lachnospiraceae	UBA1066	NA	UBA1066	90.8755	3.37553
DTU_2023_1030032_1_MG_926_07092020_S0_L001bin115	NA	NA	NA	NA	NA	NA	NA	NA	90.8736	2.3513
DTU_2023_1030002_1_MG_899_07092020_S0_L001bin14	NA	NA	NA	NA	NA	NA	NA	NA	90.8654	0.480769
DTU_2023_1030013_1_MG_903_21092020_S0_L001bin96	Bacteria	Bacteroidota	Bacteroidia	Bacteroidales	Rikenellaceae	Alistipes	Alistipes sp017474235	Alistipes sp017474235	90.8654	1.68269
DTU_2023_1030015_1_MG_904_24082020_S0_L001bin106	Bacteria	Bacteroidota	Bacteroidia	Bacteroidales	F082	Limimorpha	Limimorpha sp017381865	Limimorpha sp017381865	90.8602	1.88172
DTU_2023_1030014_1_MG_903_29092020_S129_L005bin5	Bacteria	Firmicutes_A	Clostridia	Christensenellales	CAG-74	UBA11524	UBA11524 sp017936765	UBA11524 sp017936765	90.8574	3.50951
DTU_2023_1030061_1_MG_117_23112020_S161_L006bin99	Bacteria	Bacteroidota	Bacteroidia	Bacteroidales	Bacteroidaceae	HGM04593	HGM04593 sp017547585	HGM04593 sp017547585	90.8519	2.10657
DTU_2023_1030028_1_MG_916_21092020_S0_L001bin89	Bacteria	Bacteroidota	Bacteroidia	Bacteroidales	Bacteroidaceae	Prevotella	NA	Prevotella	90.8436	1.52778
DTU_2023_1030051_1_MG_107_16112020_S0_L001bin41	Bacteria	Firmicutes_C	Negativicutes	Acidaminococcales	Acidaminococcaceae	Phascolarctobacterium_A	Phascolarctobacterium_A sp900553055	Phascolarctobacterium_A sp900553055	90.8433	3.54291
DTU_2023_1030014_1_MG_903_29092020_S129_L005bin128	Bacteria	Firmicutes_A	Clostridia	UMGS1840	UMGS1840	SIG452	NA	SIG452	90.8277	4.22819
DTU_2023_1030057_1_MG_115_16112020_S66_L003bin105	Bacteria	Firmicutes_A	Clostridia	Oscillospirales	Acutalibacteraceae	RUG420	NA	RUG420	90.8277	3.02013
DTU_2023_1030072_1_MG_123_16112020_S11_L001bin20	Bacteria	Bacteroidota	Bacteroidia	Bacteroidales	Bacteroidaceae	HGM04593	HGM04593 sp017631585	HGM04593 sp017631585	90.8106	2.60223
DTU_2023_1030020_1_MG_915_24082020_S0_L001bin114	Bacteria	Firmicutes_A	Clostridia	Oscillospirales	Oscillospiraceae	Faecousia	NA	Faecousia	90.7902	4.97763
DTU_2023_1030062_1_MG_118_09112020_S0_L001bin122	Bacteria	Bacteroidota	Bacteroidia	Bacteroidales	UBA932	Cryptobacteroides	NA	Cryptobacteroides	90.7831	1.26984
DTU_2023_1030046_1_MG_932_30082020_S0_L001bin74	NA	NA	NA	NA	NA	NA	NA	NA	90.7745	0.681537
DTU_2023_1030010_1_MG_903_24082020_S0_L001bin118	Bacteria	Verrucomicrobiota	Verrucomicrobiae	Verrucomicrobiales	Akkermansiaceae	Akkermansia	Akkermansia sp017558555	Akkermansia sp017558555	90.772	0.340136
DTU_2023_1030020_1_MG_915_24082020_S0_L001bin44	NA	NA	NA	NA	NA	NA	NA	NA	90.772	0
DTU_2023_1030069_1_MG_121_16112020_S50_L002bin90	Bacteria	Verrucomicrobiota	Verrucomicrobiae	Verrucomicrobiales	Akkermansiaceae	Akkermansia	NA	Akkermansia	90.772	1.36054
DTU_2023_1030075_1_MG_127_16112020_S68_L003bin38	Bacteria	Firmicutes_A	Clostridia	Lachnospirales	Lachnospiraceae	SIG307	NA	SIG307	90.7578	2.16862
DTU_2023_1030042_1_MG_930_07092020_S160_L006bin172	Bacteria	Bacteroidota	Bacteroidia	Bacteroidales	Bacteroidaceae	UBA4372	NA	UBA4372	90.7249	1.01301
DTU_2023_1030016_1_MG_904_30082020_S130_L005bin150	NA	NA	NA	NA	NA	NA	NA	NA	90.7196	0.952381
DTU_2023_1030022_1_MG_915_07092020_S0_L001bin141	Bacteria	Firmicutes_A	Clostridia	Oscillospirales	Acutalibacteraceae	DTU089	DTU089 sp017937865	DTU089 sp017937865	90.7159	0.964765
DTU_2023_1030061_1_MG_117_23112020_S161_L006bin42	Bacteria	Bacteroidota	Bacteroidia	Bacteroidales	Bacteroidaceae	HGM04593	NA	HGM04593	90.7115	4.08922
DTU_2023_1030046_1_MG_932_30082020_S0_L001bin133	Bacteria	Bacteroidota	Bacteroidia	Bacteroidales	Rikenellaceae	Alistipes	Alistipes sp017474235	Alistipes sp017474235	90.7051	0.721154
DTU_2023_1030059_1_MG_117_09112020_S0_L001bin75	NA	NA	NA	NA	NA	NA	NA	NA	90.6935	2.29306
DTU_2023_1030002_1_MG_899_07092020_S0_L001bin49	NA	NA	NA	NA	NA	NA	NA	NA	90.6731	2.08333
DTU_2023_1030050_1_MG_107_09112020_S0_L001bin86	Bacteria	Bacteroidota	Bacteroidia	Bacteroidales	Bacteroidaceae	HGM04593	HGM04593 sp900769765	HGM04593 sp900769765	90.666	0.836431
DTU_2023_1030014_1_MG_903_29092020_S129_L005bin71	Bacteria	Bacteroidota	Bacteroidia	Bacteroidales	Paludibacteraceae	UBA4363	UBA4363 sp017937025	UBA4363 sp017937025	90.6631	0.448029
DTU_2023_1030019_1_MG_904_29092020_S0_L001bin133	Bacteria	Bacteroidota	Bacteroidia	Bacteroidales	Rikenellaceae	Alistipes	NA	Alistipes	90.6517	2.88462
DTU_2023_1030017_1_MG_904_07092020_S0_L001bin68	NA	NA	NA	NA	NA	NA	NA	NA	90.6472	2.81879
DTU_2023_1030065_1_MG_120_09112020_S23_L001bin17	Bacteria	Bacteroidota	Bacteroidia	Bacteroidales	Bacteroidaceae	UBA4372	NA	UBA4372	90.6444	0.557621
DTU_2023_1030072_1_MG_123_16112020_S11_L001bin140	Bacteria	Bacteroidota	Bacteroidia	Bacteroidales	UBA932	Cryptobacteroides	Cryptobacteroides sp017938925	Cryptobacteroides sp017938925	90.6429	2.22222
DTU_2023_1030053_1_MG_114_09112020_S0_L001bin70	Bacteria	Bacteroidota	Bacteroidia	Bacteroidales	Muribaculaceae	CAG-873	CAG-873 sp900550395	CAG-873 sp900550395	90.6346	1.53163
DTU_2023_1030064_1_MG_118_23112020_S0_L001bin51	NA	NA	NA	NA	NA	NA	NA	NA	90.6155	0.671141
DTU_2023_1030063_1_MG_118_16112020_S0_L001bin112	Bacteria	Firmicutes_A	Clostridia	Lachnospirales	Lachnospiraceae	RGIG8767	RGIG8767 sp017621115	RGIG8767 sp017621115	90.6085	2.49042
DTU_2023_1030045_1_MG_932_24082020_S0_L001bin112	Bacteria	Firmicutes_A	Clostridia	Oscillospirales	Ruminococcaceae	UBA3818	UBA3818 sp017408855	UBA3818 sp017408855	90.604	0.671141
DTU_2023_1030048_1_MG_932_21092020_S228_L008bin132	Bacteria	Firmicutes_A	Clostridia	Oscillospirales	Ruminococcaceae	Ruminococcus	Ruminococcus sp017437285	Ruminococcus sp017437285	90.604	0.671141
DTU_2023_1030060_1_MG_117_16112020_S0_L001bin24	NA	NA	NA	NA	NA	NA	NA	NA	90.604	0
DTU_2023_1030061_1_MG_117_23112020_S161_L006bin83	Bacteria	Bacteroidota	Bacteroidia	Bacteroidales	Bacteroidaceae	UBA1179	UBA1179 sp902782245	UBA1179 sp902782245	90.601	2.21499
DTU_2023_1030033_1_MG_926_21092020_S46_L002bin104	Bacteria	Spirochaetota	Spirochaetia	Treponematales	Treponemataceae	Treponema_D	NA	Treponema_D	90.5983	0
DTU_2023_1030012_1_MG_903_07092020_S7_L001bin12	Bacteria	Bacteroidota	Bacteroidia	Bacteroidales	Paludibacteraceae	RF16	NA	RF16	90.5735	0.806452
DTU_2023_1030015_1_MG_904_24082020_S0_L001bin47	Bacteria	Firmicutes_A	Clostridia	Oscillospirales	Ruminococcaceae	UBA3855	UBA3855 sp017462785	UBA3855 sp017462785	90.5691	3.41672
DTU_2023_1030007_1_MG_901_07092020_S0_L001bin110	Bacteria	Bacteroidota	Bacteroidia	Bacteroidales	UBA932	Cryptobacteroides	NA	Cryptobacteroides	90.5688	0
DTU_2023_1030007_1_MG_901_07092020_S0_L001bin86	Bacteria	Bacteroidota	Bacteroidia	Bacteroidales	Bacteroidaceae	HGM04593	NA	HGM04593	90.5648	1.48699
DTU_2023_1030020_1_MG_915_24082020_S0_L001bin30	Bacteria	Firmicutes_A	Clostridia	Christensenellales	CAG-74	UBA11524	UBA11524 sp017502305	UBA11524 sp017502305	90.5636	3.0914
DTU_2023_1030053_1_MG_114_09112020_S0_L001bin49	Bacteria	Firmicutes_A	Clostridia	Oscillospirales	CAG-272	UMGS1865	UMGS1865 sp017386965	UMGS1865 sp017386965	90.5505	0.0209732
DTU_2023_1030069_1_MG_121_16112020_S50_L002bin100	NA	NA	NA	NA	NA	NA	NA	NA	90.5397	0.671141
DTU_2023_1030036_1_MG_929_30082020_S0_L001bin99	NA	NA	NA	NA	NA	NA	NA	NA	90.5369	1.40329
DTU_2023_1030041_1_MG_930_30082020_S47_L002bin36	Bacteria	Bacteroidota	Bacteroidia	Bacteroidales	Rikenellaceae	Alistipes	Alistipes sp900768015	Alistipes sp900768015	90.5369	0.801282
DTU_2023_1030075_1_MG_127_16112020_S68_L003bin48	NA	NA	NA	NA	NA	NA	NA	NA	90.5063	0.632911
DTU_2023_1030013_1_MG_903_21092020_S0_L001bin2	Bacteria	Bacteroidota	Bacteroidia	Bacteroidales	Paludibacteraceae	UBA4363	UBA4363 sp017937025	UBA4363 sp017937025	90.4839	0.537634
DTU_2023_1030064_1_MG_118_23112020_S0_L001bin151	Bacteria	Bacteroidota	Bacteroidia	Bacteroidales	Rikenellaceae	Alistipes	NA	Alistipes	90.4808	3.76603
DTU_2023_1030012_1_MG_903_07092020_S7_L001bin45	Bacteria	Verrucomicrobiota	Verrucomicrobiae	Verrucomicrobiales	Akkermansiaceae	Akkermansia	Akkermansia sp904501955	Akkermansia sp904501955	90.4762	0
DTU_2023_1030017_1_MG_904_07092020_S0_L001bin7	Bacteria	Verrucomicrobiota	Verrucomicrobiae	Verrucomicrobiales	Akkermansiaceae	Akkermansia	Akkermansia sp904501975	Akkermansia sp904501975	90.4762	0.680272
DTU_2023_1030029_1_MG_916_29092020_S0_L001bin12	Bacteria	Bacteroidota	Bacteroidia	Bacteroidales	UBA932	Egerieousia	Egerieousia sp017380095	Egerieousia sp017380095	90.4762	0.31746
DTU_2023_1030041_1_MG_930_30082020_S47_L002bin134	Bacteria	Verrucomicrobiota	Verrucomicrobiae	Verrucomicrobiales	Akkermansiaceae	Akkermansia	Akkermansia sp904501975	Akkermansia sp904501975	90.4762	0
DTU_2023_1030068_1_MG_121_09112020_S0_L001bin113	Bacteria	Verrucomicrobiota	Verrucomicrobiae	Verrucomicrobiales	Akkermansiaceae	Akkermansia	Akkermansia sp904501975	Akkermansia sp904501975	90.4762	0.340136
DTU_2023_1030070_1_MG_121_23112020_S0_L001bin141	Bacteria	Verrucomicrobiota	Verrucomicrobiae	Verrucomicrobiales	Akkermansiaceae	Akkermansia	Akkermansia sp904501975	Akkermansia sp904501975	90.4762	0
DTU_2023_1030038_1_MG_929_21092020_S64_L003bin146	Bacteria	Bacteroidota	Bacteroidia	Bacteroidales	Bacteroidaceae	UBA1189	UBA1189 sp017424485	UBA1189 sp017424485	90.4606	0.8829
DTU_2023_1030003_1_MG_899_21092020_S196_L007bin139	Bacteria	Bacteroidota	Bacteroidia	Bacteroidales	Bacteroidaceae	UBA4372	UBA4372 sp900543815	UBA4372 sp900543815	90.4585	0.94176
DTU_2023_1030017_1_MG_904_07092020_S0_L001bin121	NA	NA	NA	NA	NA	NA	NA	NA	90.4558	2.46085
DTU_2023_1030024_1_MG_915_29092020_S0_L001bin97	NA	NA	NA	NA	NA	NA	NA	NA	90.4494	1.1236
DTU_2023_1030046_1_MG_932_30082020_S0_L001bin14	NA	NA	NA	NA	NA	NA	NA	NA	90.4494	1.95896
DTU_2023_1030056_1_MG_115_09112020_S66_L003bin70	Bacteria	Bacteroidota	Bacteroidia	Bacteroidales	Bacteroidaceae	HGM04593	HGM04593 sp017631585	HGM04593 sp017631585	90.443	1.37546
DTU_2023_1030003_1_MG_899_21092020_S196_L007bin104	NA	NA	NA	NA	NA	NA	NA	NA	90.4362	4.1387
DTU_2023_1030076_1_MG_127_23112020_S0_L001bin73	Bacteria	Firmicutes_A	Clostridia	Christensenellales	CAG-74	UBA11524	UBA11524 sp017502305	UBA11524 sp017502305	90.4329	1.7198
DTU_2023_1030070_1_MG_121_23112020_S0_L001bin3	Bacteria	Verrucomicrobiota	Verrucomicrobiae	Verrucomicrobiales	Akkermansiaceae	Akkermansia	NA	Akkermansia	90.4318	1.36054
DTU_2023_1030028_1_MG_916_21092020_S0_L001bin58	Bacteria	Bacteroidota	Bacteroidia	Bacteroidales	Rikenellaceae	Alistipes	NA	Alistipes	90.4274	4.80769
DTU_2023_1030058_1_MG_115_23112020_S0_L001bin74	Bacteria	Verrucomicrobiota	Verrucomicrobiae	Verrucomicrobiales	Akkermansiaceae	Akkermansia	NA	Akkermansia	90.4179	0
DTU_2023_1030038_1_MG_929_21092020_S64_L003bin93	Bacteria	Firmicutes_A	Clostridia	Oscillospirales	Ruminococcaceae	UMGS1668	UMGS1668 sp017424665	UMGS1668 sp017424665	90.4013	2.50419
DTU_2023_1030056_1_MG_115_09112020_S66_L003bin7	Bacteria	Bacteroidota	Bacteroidia	Bacteroidales	Bacteroidaceae	Prevotella	Prevotella sp900548195	Prevotella sp900548195	90.4012	0.185185
DTU_2023_1030024_1_MG_915_29092020_S0_L001bin89	Bacteria	Firmicutes_A	Clostridia	Oscillospirales	CAG-382	UBA1752	UBA1752 sp017629895	UBA1752 sp017629895	90.3943	0.894855
DTU_2023_1030060_1_MG_117_16112020_S0_L001bin55	Bacteria	Firmicutes_A	Clostridia	Oscillospirales	Oscillospiraceae	CAG-83	CAG-83 sp017408915	CAG-83 sp017408915	90.3935	4.80984
DTU_2023_1030012_1_MG_903_07092020_S7_L001bin25	NA	NA	NA	NA	NA	NA	NA	NA	90.3803	0.223714
DTU_2023_1030011_1_MG_903_30082020_S0_L001bin89	Bacteria	Bacteroidota	Bacteroidia	Bacteroidales	Bacteroidaceae	Prevotella	Prevotella sp017415455	Prevotella sp017415455	90.3704	0.493827
DTU_2023_1030018_1_MG_904_21092020_S44_L002bin105	Bacteria	Firmicutes_A	Clostridia	Christensenellales	CAG-74	NA	NA	CAG-74	90.3702	4.7043
DTU_2023_1030057_1_MG_115_16112020_S66_L003bin39	Bacteria	Bacteroidota	Bacteroidia	Bacteroidales	Bacteroidaceae	UBA1189	NA	UBA1189	90.3656	0.371747
DTU_2023_1030064_1_MG_118_23112020_S0_L001bin153	Bacteria	Firmicutes_C	Negativicutes	Acidaminococcales	Acidaminococcaceae	Phascolarctobacterium_A	Phascolarctobacterium_A sp004562175	Phascolarctobacterium_A sp004562175	90.3636	2.24551
DTU_2023_1030076_1_MG_127_23112020_S0_L001bin111	Bacteria	Bacteroidota	Bacteroidia	Bacteroidales	Bacteroidaceae	Phocaeicola_A	Phocaeicola_A sp017517605	Phocaeicola_A sp017517605	90.3387	1.48699
DTU_2023_1030044_1_MG_930_29092020_S0_L001bin22	Bacteria	Verrucomicrobiota	Verrucomicrobiae	Verrucomicrobiales	Akkermansiaceae	Akkermansia	Akkermansia sp904501975	Akkermansia sp904501975	90.3234	0
DTU_2023_1030029_1_MG_916_29092020_S0_L001bin101	NA	NA	NA	NA	NA	NA	NA	NA	90.3226	3.62903
DTU_2023_1030070_1_MG_121_23112020_S0_L001bin133	Bacteria	Bacteroidota	Bacteroidia	Bacteroidales	Bacteroidaceae	UBA1179	UBA1179 sp017530735	UBA1179 sp017530735	90.3222	1.48699
DTU_2023_1030026_1_MG_916_30082020_S0_L001bin159	Bacteria	Bacteroidota	Bacteroidia	Bacteroidales	Rikenellaceae	Alistipes	Alistipes sp900768045	Alistipes sp900768045	90.3205	1.05769
DTU_2023_1030074_1_MG_127_09112020_S133_L005bin48	Bacteria	Bacteroidota	Bacteroidia	Bacteroidales	UBA932	Cryptobacteroides	Cryptobacteroides sp017549505	Cryptobacteroides sp017549505	90.3201	0.15873
DTU_2023_1030007_1_MG_901_07092020_S0_L001bin45	Bacteria	Firmicutes_A	Clostridia	Oscillospirales	Ruminococcaceae	UMGS1668	NA	UMGS1668	90.3193	1.34228
DTU_2023_1030016_1_MG_904_30082020_S130_L005bin124	Bacteria	Bacteroidota	Bacteroidia	Bacteroidales	Bacteroidaceae	HGM04593	NA	HGM04593	90.3191	1.11524
DTU_2023_1030061_1_MG_117_23112020_S161_L006bin62	Bacteria	Bacteroidota	Bacteroidia	Bacteroidales	Barnesiellaceae	Barnesiella_A	Barnesiella_A sp904502265	Barnesiella_A sp904502265	90.304	0.880503
DTU_2023_1030051_1_MG_107_16112020_S0_L001bin59	Bacteria	Bacteroidota	Bacteroidia	Bacteroidales	Rikenellaceae	Tidjanibacter	Tidjanibacter sp017936005	Tidjanibacter sp017936005	90.2778	1.20192
DTU_2023_1030055_1_MG_114_23112020_S0_L001bin100	Bacteria	Bacteroidota	Bacteroidia	Bacteroidales	Bacteroidaceae	Alloprevotella	NA	Alloprevotella	90.2757	0.557621
DTU_2023_1030026_1_MG_916_30082020_S0_L001bin73	NA	NA	NA	NA	NA	NA	NA	NA	90.2685	2.01342
DTU_2023_1030021_1_MG_915_30082020_S45_L002bin73	NA	NA	NA	NA	NA	NA	NA	NA	90.2494	0.380152
DTU_2023_1030014_1_MG_903_29092020_S129_L005bin156	Bacteria	Firmicutes_A	Clostridia	Oscillospirales	CAG-272	UBA1740	UBA1740 sp017621755	UBA1740 sp017621755	90.2335	1.34228
DTU_2023_1030067_1_MG_120_23112020_S0_L001bin95	Bacteria	Firmicutes_A	Clostridia	Oscillospirales	Acutalibacteraceae	RUG420	NA	RUG420	90.2265	1.82276
DTU_2023_1030069_1_MG_121_16112020_S50_L002bin15	Bacteria	Firmicutes_A	Clostridia	Oscillospirales	Acutalibacteraceae	SFWF01	SFWF01 sp004560045	SFWF01 sp004560045	90.2265	3.69128
DTU_2023_1030052_1_MG_107_23112020_S0_L001bin109	NA	NA	NA	NA	NA	NA	NA	NA	90.2169	0
DTU_2023_1030042_1_MG_930_07092020_S160_L006bin62	Bacteria	Firmicutes_A	Clostridia	Oscillospirales	Acutalibacteraceae	SIG589	SIG589 sp017424125	SIG589 sp017424125	90.2125	3.46756
DTU_2023_1030014_1_MG_903_29092020_S129_L005bin24	Bacteria	Firmicutes_A	Clostridia	UBA1212	UBA1255	Egerieisoma	Egerieisoma sp017622825	Egerieisoma sp017622825	90.2098	0.699301
DTU_2023_1030046_1_MG_932_30082020_S0_L001bin113	Bacteria	Bacteroidota	Bacteroidia	Bacteroidales	Rikenellaceae	Alistipes	NA	Alistipes	90.203	3.125
DTU_2023_1030071_1_MG_123_09112020_S70_L003bin78	Bacteria	Bacteroidota	Bacteroidia	Bacteroidales	Rikenellaceae	Tidjanibacter	Tidjanibacter sp017936005	Tidjanibacter sp017936005	90.203	0.641026
DTU_2023_1030050_1_MG_107_09112020_S0_L001bin133	Bacteria	Bacteroidota	Bacteroidia	Bacteroidales	UBA932	Cryptobacteroides	Cryptobacteroides sp017556765	Cryptobacteroides sp017556765	90.1931	1.90476
DTU_2023_1030029_1_MG_916_29092020_S0_L001bin154	Bacteria	Verrucomicrobiota	Verrucomicrobiae	Verrucomicrobiales	Akkermansiaceae	Akkermansia	NA	Akkermansia	90.1917	0
DTU_2023_1030016_1_MG_904_30082020_S130_L005bin190	Bacteria	Firmicutes_A	Clostridia	Christensenellales	CAG-74	UBA11524	NA	UBA11524	90.1882	4.7043
DTU_2023_1030069_1_MG_121_16112020_S50_L002bin19	Bacteria	Firmicutes_A	Clostridia	Oscillospirales	CAG-272	SIG701	SIG701 sp017468385	SIG701 sp017468385	90.1871	1.47651
DTU_2023_1030040_1_MG_930_24082020_S172_L007bin41	Bacteria	Verrucomicrobiota	Verrucomicrobiae	Verrucomicrobiales	Akkermansiaceae	Akkermansia	Akkermansia sp904501975	Akkermansia sp904501975	90.1804	0.256334
DTU_2023_1030074_1_MG_127_09112020_S133_L005bin101	NA	NA	NA	NA	NA	NA	NA	NA	90.1771	1.44928
DTU_2023_1030052_1_MG_107_23112020_S0_L001bin131	Bacteria	Bacteroidota	Bacteroidia	Bacteroidales	Bacteroidaceae	HGM04593	HGM04593 sp900769765	HGM04593 sp900769765	90.1704	0.464684
DTU_2023_1030071_1_MG_123_09112020_S70_L003bin94	Bacteria	Bacteroidota	Bacteroidia	Bacteroidales	Bacteroidaceae	Prevotella	NA	Prevotella	90.1666	2.04898
DTU_2023_1030030_1_MG_926_24082020_S0_L001bin118	Bacteria	Bacteroidota	Bacteroidia	Bacteroidales	Rikenellaceae	Alistipes	Alistipes sp017391185	Alistipes sp017391185	90.1656	3.47756
DTU_2023_1030063_1_MG_118_16112020_S0_L001bin42	Bacteria	Planctomycetota	Planctomycetia	Pirellulales	Thermoguttaceae	RUG369	NA	RUG369	90.1623	1.63706
DTU_2023_1030067_1_MG_120_23112020_S0_L001bin85	Bacteria	Bacteroidota	Bacteroidia	Bacteroidales	Paludibacteraceae	RF16	NA	RF16	90.1613	0
DTU_2023_1030008_1_MG_901_21092020_S0_L001bin86	Bacteria	Bacteroidota	Bacteroidia	Bacteroidales	UBA932	Cryptobacteroides	Cryptobacteroides sp017556765	Cryptobacteroides sp017556765	90.1587	2.30159
DTU_2023_1030023_1_MG_915_21092020_S131_L005bin82	Bacteria	Verrucomicrobiota	Verrucomicrobiae	Verrucomicrobiales	Akkermansiaceae	Akkermansia	Akkermansia sp904501975	Akkermansia sp904501975	90.1361	0.680272
DTU_2023_1030024_1_MG_915_29092020_S0_L001bin73	Bacteria	Firmicutes_A	Clostridia	Oscillospirales	Oscillospiraceae	Faecousia	Faecousia sp015068225	Faecousia sp015068225	90.1286	0.39849
DTU_2023_1030069_1_MG_121_16112020_S50_L002bin32	Bacteria	Bacteroidota	Bacteroidia	Bacteroidales	Bacteroidaceae	Prevotella	Prevotella sp900548195	Prevotella sp900548195	90.1284	0.185185
DTU_2023_1030018_1_MG_904_21092020_S44_L002bin83	NA	NA	NA	NA	NA	NA	NA	NA	90.1119	0
DTU_2023_1030051_1_MG_107_16112020_S0_L001bin22	Bacteria	Bacteroidota	Bacteroidia	Bacteroidales	Bacteroidaceae	HGM04593	HGM04593 sp900769765	HGM04593 sp900769765	90.1084	0.557621
DTU_2023_1030072_1_MG_123_16112020_S11_L001bin181	Bacteria	Bacteroidota	Bacteroidia	Bacteroidales	Bacteroidaceae	UBA4334	NA	UBA4334	90.1053	1.12763
DTU_2023_1030035_1_MG_929_24082020_S226_L008bin66	Bacteria	Spirochaetota	Spirochaetia	Treponematales	Treponemataceae	RGIG9060	RGIG9060 sp017936665	RGIG9060 sp017936665	90.0932	1.74825
DTU_2023_1030069_1_MG_121_16112020_S50_L002bin98	Bacteria	Verrucomicrobiota	Verrucomicrobiae	Verrucomicrobiales	Akkermansiaceae	Akkermansia	NA	Akkermansia	90.0917	0
DTU_2023_1030073_1_MG_123_23112020_S0_L001bin30	Bacteria	Verrucomicrobiota	Verrucomicrobiae	Verrucomicrobiales	Akkermansiaceae	Akkermansia	NA	Akkermansia	90.0917	0
DTU_2023_1030034_1_MG_926_29092020_S132_L005bin63	Bacteria	Bacteroidota	Bacteroidia	Bacteroidales	Bacteroidaceae	UBA4372	NA	UBA4372	90.0909	0.446097
DTU_2023_1030038_1_MG_929_21092020_S64_L003bin34	Bacteria	Bacteroidota	Bacteroidia	Bacteroidales	UBA932	Cryptobacteroides	Cryptobacteroides sp017560825	Cryptobacteroides sp017560825	90.0899	1.04762
DTU_2023_1030016_1_MG_904_30082020_S130_L005bin106	NA	NA	NA	NA	NA	NA	NA	NA	90.0822	0.671141
DTU_2023_1030026_1_MG_916_30082020_S0_L001bin184	Bacteria	Bacteroidota	Bacteroidia	Bacteroidales	Bacteroidaceae	Prevotella	Prevotella sp017462915	Prevotella sp017462915	90.0806	1.48148
DTU_2023_1030054_1_MG_114_16112020_S0_L001bin68	Bacteria	Firmicutes_A	Clostridia	Lachnospirales	Lachnospiraceae	SIG307	SIG307 sp017938405	SIG307 sp017938405	90.0559	2.8015
DTU_2023_1030000_1_MG_899_24082020_S0_L001bin3	Bacteria	Bacteroidota	Bacteroidia	Bacteroidales	Paludibacteraceae	UBA4363	UBA4363 sp017937025	UBA4363 sp017937025	90.0538	1.07527
DTU_2023_1030053_1_MG_114_09112020_S0_L001bin77	Bacteria	Bacteroidota	Bacteroidia	Bacteroidales	Paludibacteraceae	RF16	NA	RF16	90.0538	0.268817
DTU_2023_1030056_1_MG_115_09112020_S66_L003bin112	Bacteria	Firmicutes_A	Clostridia	Oscillospirales	Acutalibacteraceae	UBA737	UBA737 sp015066095	UBA737 sp015066095	90.0517	0
DTU_2023_1030008_1_MG_901_21092020_S0_L001bin68	Bacteria	Firmicutes_A	Clostridia	UMGS1883	UMGS1883	UMGS1883	UMGS1883 sp017441965	UMGS1883 sp017441965	90.0511	1.58837
DTU_2023_1030055_1_MG_114_23112020_S0_L001bin150	Bacteria	Firmicutes_C	Negativicutes	Acidaminococcales	Acidaminococcaceae	Phascolarctobacterium_A	Phascolarctobacterium_A sp004562175	Phascolarctobacterium_A sp004562175	90.0499	2.3444
DTU_2023_1030037_1_MG_929_07092020_S227_L008bin31	NA	NA	NA	NA	NA	NA	NA	NA	90.0476	0.597884
DTU_2023_1030000_1_MG_899_24082020_S0_L001bin139	Bacteria	Firmicutes_A	Clostridia	Lachnospirales	Lachnospiraceae	UBA3766	UBA3766 sp017622505	UBA3766 sp017622505	90.0394	0.977011
DTU_2023_1030052_1_MG_107_23112020_S0_L001bin84	Bacteria	Firmicutes_A	Clostridia	Oscillospirales	Acutalibacteraceae	RGIG426	RGIG426 sp017414965	RGIG426 sp017414965	90.0346	4.75391
DTU_2023_1030039_1_MG_929_29092020_S0_L001bin171	Bacteria	Bacteroidota	Bacteroidia	Bacteroidales	Bacteroidaceae	Phocaeicola	Phocaeicola sp017503235	Phocaeicola sp017503235	90.033	3.12577
DTU_2023_1030017_1_MG_904_07092020_S0_L001bin92	Bacteria	Firmicutes_A	Clostridia	Oscillospirales	Ruminococcaceae	UBA3818	UBA3818 sp017408855	UBA3818 sp017408855	90.0295	2.81879
DTU_2023_1030039_1_MG_929_29092020_S0_L001bin125	Bacteria	Verrucomicrobiota	Verrucomicrobiae	Verrucomicrobiales	Akkermansiaceae	Akkermansia	Akkermansia sp015061985	Akkermansia sp015061985	90.0259	0.680272
DTU_2023_1030071_1_MG_123_09112020_S70_L003bin121	Bacteria	Bacteroidota	Bacteroidia	Bacteroidales	Muribaculaceae	UBA7173	UBA7173 sp017536215	UBA7173 sp017536215	90	4.90566

## Sheet: B enrichement
MAG_ID	Enrichment_Group	stat	p.value	bh	fdr	phylum	class	order	family	genus	species	Best_ID
DTU_2023_1030016_1_MG_904_30082020_S130_L005bin55	Ceftiofur	0.894265	0.001	0.0126535	0.0126535	Bacteroidota	Bacteroidia	Bacteroidales	Paludibacteraceae	RF16	RF16 sp017546705	RF16 sp017546705
DTU_2023_1030017_1_MG_904_07092020_S0_L001bin123	Ceftiofur	0.828393	0.001	0.0126535	0.0126535	Bacteroidota	Bacteroidia	Bacteroidales	Barnesiellaceae	Barnesiella_A	Barnesiella_A sp017561285	Barnesiella_A sp017561285
DTU_2023_1030017_1_MG_904_07092020_S0_L001bin7	Ceftiofur	0.825097	0.001	0.0126535	0.0126535	Verrucomicrobiota	Verrucomicrobiae	Verrucomicrobiales	Akkermansiaceae	Akkermansia	Akkermansia sp904501975	Akkermansia sp904501975
DTU_2023_1030018_1_MG_904_21092020_S44_L002bin29	Ceftiofur	0.892627	0.001	0.0126535	0.0126535	Bacteroidota	Bacteroidia	Bacteroidales	Paludibacteraceae	RF16	RF16 sp017546705	RF16 sp017546705
DTU_2023_1030019_1_MG_904_29092020_S0_L001bin1	Ceftiofur	0.865473	0.001	0.0126535	0.0126535	Bacteroidota	Bacteroidia	Bacteroidales	Barnesiellaceae	Barnesiella_A	Barnesiella_A sp017561285	Barnesiella_A sp017561285
DTU_2023_1030021_1_MG_915_30082020_S45_L002bin102	Ceftiofur	0.852118	0.001	0.0126535	0.0126535	Bacteroidota	Bacteroidia	Bacteroidales	Paludibacteraceae	RF16	RF16 sp017546705	RF16 sp017546705
DTU_2023_1030021_1_MG_915_30082020_S45_L002bin39	Ceftiofur	0.874801	0.001	0.0126535	0.0126535	Verrucomicrobiota	Verrucomicrobiae	Verrucomicrobiales	Akkermansiaceae	Akkermansia	Akkermansia sp904501975	Akkermansia sp904501975
DTU_2023_1030022_1_MG_915_07092020_S0_L001bin59	Ceftiofur	0.840389	0.001	0.0126535	0.0126535	Verrucomicrobiota	Verrucomicrobiae	Verrucomicrobiales	Akkermansiaceae	Akkermansia	Akkermansia sp904501975	Akkermansia sp904501975
DTU_2023_1030023_1_MG_915_21092020_S131_L005bin38	Ceftiofur	0.882834	0.001	0.0126535	0.0126535	Bacteroidota	Bacteroidia	Bacteroidales	Paludibacteraceae	RF16	RF16 sp017546705	RF16 sp017546705
DTU_2023_1030023_1_MG_915_21092020_S131_L005bin82	Ceftiofur	0.881424	0.001	0.0126535	0.0126535	Verrucomicrobiota	Verrucomicrobiae	Verrucomicrobiales	Akkermansiaceae	Akkermansia	Akkermansia sp904501975	Akkermansia sp904501975
DTU_2023_1030033_1_MG_926_21092020_S46_L002bin111	Ceftiofur	0.855695	0.001	0.0126535	0.0126535	Firmicutes_A	Clostridia	Lachnospirales	Lachnospiraceae	CAG-791	NA	CAG-791
DTU_2023_1030034_1_MG_926_29092020_S132_L005bin125	Ceftiofur	0.813134	0.002	0.0224755	0.0224755	Bacteroidota	Bacteroidia	Bacteroidales	Rikenellaceae	Alistipes	Alistipes sp017391665	Alistipes sp017391665
DTU_2023_1030034_1_MG_926_29092020_S132_L005bin184	Ceftiofur	0.869517	0.001	0.0126535	0.0126535	Firmicutes_A	Clostridia	Lachnospirales	Lachnospiraceae	CAG-791	NA	CAG-791
DTU_2023_1030040_1_MG_930_24082020_S172_L007bin41	Ceftiofur	0.808576	0.001	0.0126535	0.0126535	Verrucomicrobiota	Verrucomicrobiae	Verrucomicrobiales	Akkermansiaceae	Akkermansia	Akkermansia sp904501975	Akkermansia sp904501975
DTU_2023_1030041_1_MG_930_30082020_S47_L002bin134	Ceftiofur	0.91841	0.001	0.0126535	0.0126535	Verrucomicrobiota	Verrucomicrobiae	Verrucomicrobiales	Akkermansiaceae	Akkermansia	Akkermansia sp904501975	Akkermansia sp904501975
DTU_2023_1030043_1_MG_930_21092020_S200_L007bin33	Ceftiofur	0.878986	0.001	0.0126535	0.0126535	Bacteroidota	Bacteroidia	Bacteroidales	Barnesiellaceae	Barnesiella_A	Barnesiella_A sp017561285	Barnesiella_A sp017561285
DTU_2023_1030043_1_MG_930_21092020_S200_L007bin84	Ceftiofur	0.827662	0.001	0.0126535	0.0126535	Verrucomicrobiota	Verrucomicrobiae	Verrucomicrobiales	Akkermansiaceae	Akkermansia	Akkermansia sp904501975	Akkermansia sp904501975
DTU_2023_1030000_1_MG_899_24082020_S0_L001bin139	Control	0.854728	0.001	0.0126535	0.0126535	Firmicutes_A	Clostridia	Lachnospirales	Lachnospiraceae	UBA3766	UBA3766 sp017622505	UBA3766 sp017622505
DTU_2023_1030001_1_MG_899_30082020_S18_L001bin179	Control	0.939277	0.001	0.0126535	0.0126535	Firmicutes_A	Clostridia	Christensenellales	CAG-74	UBA11524	UBA11524 sp017936765	UBA11524 sp017936765
DTU_2023_1030002_1_MG_899_07092020_S0_L001bin110	Control	0.866924	0.001	0.0126535	0.0126535	Firmicutes_A	Clostridia	Oscillospirales	Ruminococcaceae	Ruminococcus	Ruminococcus sp017513795	Ruminococcus sp017513795
DTU_2023_1030003_1_MG_899_21092020_S196_L007bin33	Control	0.806226	0.001	0.0126535	0.0126535	Bacteroidota	Bacteroidia	Bacteroidales	Rikenellaceae	Alistipes	NA	Alistipes
DTU_2023_1030003_1_MG_899_21092020_S196_L007bin58	Control	0.930072	0.001	0.0126535	0.0126535	Firmicutes_A	Clostridia	Christensenellales	CAG-74	UBA11524	UBA11524 sp017936765	UBA11524 sp017936765
DTU_2023_1030004_1_MG_899_29092020_S63_L003bin14	Control	0.901044	0.001	0.0126535	0.0126535	Firmicutes_A	Clostridia	Lachnospirales	Lachnospiraceae	SIG307	NA	SIG307
DTU_2023_1030004_1_MG_899_29092020_S63_L003bin27	Control	0.894427	0.001	0.0126535	0.0126535	Bacteroidota	Bacteroidia	Bacteroidales	F082	Limimorpha	Limimorpha sp017381865	Limimorpha sp017381865
DTU_2023_1030005_1_MG_901_24082020_S106_L005bin85	Control	0.948683	0.001	0.0126535	0.0126535	Bacteroidota	Bacteroidia	Bacteroidales	F082	Limimorpha	Limimorpha sp017381865	Limimorpha sp017381865
DTU_2023_1030006_1_MG_901_30082020_S127_L005bin6	Control	0.93213	0.001	0.0126535	0.0126535	Bacteroidota	Bacteroidia	Bacteroidales	UBA932	Cryptobacteroides	Cryptobacteroides sp017630215	Cryptobacteroides sp017630215
DTU_2023_1030006_1_MG_901_30082020_S127_L005bin77	Control	0.894905	0.001	0.0126535	0.0126535	Bacteroidota	Bacteroidia	Bacteroidales	Bacteroidaceae	HGM04593	HGM04593 sp900770665	HGM04593 sp900770665
DTU_2023_1030007_1_MG_901_07092020_S0_L001bin145	Control	0.906082	0.001	0.0126535	0.0126535	Bacteroidota	Bacteroidia	Bacteroidales	UBA932	Cryptobacteroides	NA	Cryptobacteroides
DTU_2023_1030007_1_MG_901_07092020_S0_L001bin22	Control	0.897388	0.001	0.0126535	0.0126535	Bacteroidota	Bacteroidia	Bacteroidales	F082	Limimorpha	Limimorpha sp017381865	Limimorpha sp017381865
DTU_2023_1030008_1_MG_901_21092020_S0_L001bin62	Control	0.806226	0.001	0.0126535	0.0126535	Bacteroidota	Bacteroidia	Bacteroidales	Rikenellaceae	Alistipes	NA	Alistipes
DTU_2023_1030008_1_MG_901_21092020_S0_L001bin98	Control	0.894427	0.001	0.0126535	0.0126535	Bacteroidota	Bacteroidia	Bacteroidales	F082	Limimorpha	Limimorpha sp017381865	Limimorpha sp017381865
DTU_2023_1030009_1_MG_901_29092020_S6_L001bin144	Control	0.940989	0.001	0.0126535	0.0126535	Bacteroidota	Bacteroidia	Bacteroidales	Bacteroidaceae	Phocaeicola_A	NA	Phocaeicola_A
DTU_2023_1030010_1_MG_903_24082020_S0_L001bin122	Control	0.974679	0.001	0.0126535	0.0126535	Bacteroidota	Bacteroidia	Bacteroidales	F082	Limimorpha	Limimorpha sp017381865	Limimorpha sp017381865
DTU_2023_1030011_1_MG_903_30082020_S0_L001bin163	Control	0.912579	0.001	0.0126535	0.0126535	Bacteroidota	Bacteroidia	Bacteroidales	UBA932	Cryptobacteroides	Cryptobacteroides sp017630215	Cryptobacteroides sp017630215
DTU_2023_1030011_1_MG_903_30082020_S0_L001bin78	Control	0.806226	0.001	0.0126535	0.0126535	Bacteroidota	Bacteroidia	Bacteroidales	Paludibacteraceae	UBA4363	UBA4363 sp017937025	UBA4363 sp017937025
DTU_2023_1030012_1_MG_903_07092020_S7_L001bin45	Control	0.913176	0.001	0.0126535	0.0126535	Verrucomicrobiota	Verrucomicrobiae	Verrucomicrobiales	Akkermansiaceae	Akkermansia	Akkermansia sp904501955	Akkermansia sp904501955
DTU_2023_1030013_1_MG_903_21092020_S0_L001bin138	Control	0.921954	0.001	0.0126535	0.0126535	Bacteroidota	Bacteroidia	Bacteroidales	F082	Limimorpha	Limimorpha sp017381865	Limimorpha sp017381865
DTU_2023_1030013_1_MG_903_21092020_S0_L001bin2	Control	0.84029	0.001	0.0126535	0.0126535	Bacteroidota	Bacteroidia	Bacteroidales	Paludibacteraceae	UBA4363	UBA4363 sp017937025	UBA4363 sp017937025
DTU_2023_1030014_1_MG_903_29092020_S129_L005bin42	Control	0.969177	0.001	0.0126535	0.0126535	Bacteroidota	Bacteroidia	Bacteroidales	UBA932	Cryptobacteroides	NA	Cryptobacteroides
DTU_2023_1030014_1_MG_903_29092020_S129_L005bin5	Control	0.936113	0.001	0.0126535	0.0126535	Firmicutes_A	Clostridia	Christensenellales	CAG-74	UBA11524	UBA11524 sp017936765	UBA11524 sp017936765
DTU_2023_1030014_1_MG_903_29092020_S129_L005bin71	Control	0.869971	0.001	0.0126535	0.0126535	Bacteroidota	Bacteroidia	Bacteroidales	Paludibacteraceae	UBA4363	UBA4363 sp017937025	UBA4363 sp017937025
DTU_2023_1030017_1_MG_904_07092020_S0_L001bin29	Control	0.889696	0.001	0.0126535	0.0126535	Bacteroidota	Bacteroidia	Bacteroidales	Bacteroidaceae	HGM04593	HGM04593 sp900770665	HGM04593 sp900770665
DTU_2023_1030026_1_MG_916_30082020_S0_L001bin163	Control	0.874135	0.001	0.0126535	0.0126535	Firmicutes_A	Clostridia	Lachnospirales	Lachnospiraceae	SIG307	SIG307 sp017463035	SIG307 sp017463035
DTU_2023_1030026_1_MG_916_30082020_S0_L001bin34	Control	0.974679	0.001	0.0126535	0.0126535	Bacteroidota	Bacteroidia	Bacteroidales	F082	Limimorpha	Limimorpha sp017381865	Limimorpha sp017381865
DTU_2023_1030026_1_MG_916_30082020_S0_L001bin59	Control	0.861282	0.001	0.0126535	0.0126535	Firmicutes_A	Clostridia	UMGS1840	UMGS1840	SIG452	NA	SIG452
DTU_2023_1030026_1_MG_916_30082020_S0_L001bin64	Control	0.920085	0.001	0.0126535	0.0126535	Firmicutes_A	Clostridia	Christensenellales	CAG-74	Limiplasma	Limiplasma sp017937655	Limiplasma sp017937655
DTU_2023_1030027_1_MG_916_07092020_S20_L001bin134	Control	0.83666	0.001	0.0126535	0.0126535	Bacteroidota	Bacteroidia	Bacteroidales	F082	Limimorpha	Limimorpha sp017381865	Limimorpha sp017381865
DTU_2023_1030027_1_MG_916_07092020_S20_L001bin141	Control	0.806884	0.002	0.0224755	0.0224755	Firmicutes_A	Clostridia	Lachnospirales	Lachnospiraceae	CAG-127	CAG-127 sp017625815	CAG-127 sp017625815
DTU_2023_1030027_1_MG_916_07092020_S20_L001bin151	Control	1	0.001	0.0126535	0.0126535	Bacteroidota	Bacteroidia	Bacteroidales	Muribaculaceae	RGIG4079	NA	RGIG4079
DTU_2023_1030027_1_MG_916_07092020_S20_L001bin4	Control	0.83666	0.001	0.0126535	0.0126535	Bacteroidota	Bacteroidia	Bacteroidales	Paludibacteraceae	UBA4363	UBA4363 sp017937025	UBA4363 sp017937025
DTU_2023_1030027_1_MG_916_07092020_S20_L001bin45	Control	0.888583	0.001	0.0126535	0.0126535	Bacteroidota	Bacteroidia	Bacteroidales	Bacteroidaceae	HGM04593	HGM04593 sp900770665	HGM04593 sp900770665
DTU_2023_1030029_1_MG_916_29092020_S0_L001bin120	Control	0.894427	0.001	0.0126535	0.0126535	Fibrobacterota	Fibrobacteria	Fibrobacterales	Fibrobacteraceae	Fibrobacter	NA	Fibrobacter
DTU_2023_1030029_1_MG_916_29092020_S0_L001bin58	Control	0.829623	0.004	0.0380355	0.0380355	Spirochaetota	Spirochaetia	Treponematales	Treponemataceae	Treponema_D	Treponema_D sp900767955	Treponema_D sp900767955
DTU_2023_1030035_1_MG_929_24082020_S226_L008bin66	Control	0.826689	0.001	0.0126535	0.0126535	Spirochaetota	Spirochaetia	Treponematales	Treponemataceae	RGIG9060	RGIG9060 sp017936665	RGIG9060 sp017936665
DTU_2023_1030035_1_MG_929_24082020_S226_L008bin91	Control	0.948683	0.001	0.0126535	0.0126535	Bacteroidota	Bacteroidia	Bacteroidales	F082	Limimorpha	Limimorpha sp017381865	Limimorpha sp017381865
DTU_2023_1030036_1_MG_929_30082020_S0_L001bin52	Control	0.891988	0.001	0.0126535	0.0126535	Bacteroidota	Bacteroidia	Bacteroidales	Bacteroidaceae	HGM04593	HGM04593 sp900770665	HGM04593 sp900770665
DTU_2023_1030037_1_MG_929_07092020_S227_L008bin14	Control	0.806226	0.001	0.0126535	0.0126535	Bacteroidota	Bacteroidia	Bacteroidales	Paludibacteraceae	UBA4363	UBA4363 sp017937025	UBA4363 sp017937025
DTU_2023_1030037_1_MG_929_07092020_S227_L008bin2	Control	0.898052	0.001	0.0126535	0.0126535	Firmicutes_A	Clostridia	Lachnospirales	Lachnospiraceae	UBA3766	UBA3766 sp017622505	UBA3766 sp017622505
DTU_2023_1030037_1_MG_929_07092020_S227_L008bin42	Control	0.887291	0.001	0.0126535	0.0126535	Bacteroidota	Bacteroidia	Bacteroidales	Bacteroidaceae	HGM04593	HGM04593 sp900770665	HGM04593 sp900770665
DTU_2023_1030038_1_MG_929_21092020_S64_L003bin149	Control	0.812253	0.001	0.0126535	0.0126535	Firmicutes_A	Clostridia	Oscillospirales	Acutalibacteraceae	SIG565	SIG565 sp015066405	SIG565 sp015066405
DTU_2023_1030038_1_MG_929_21092020_S64_L003bin79	Control	0.921954	0.001	0.0126535	0.0126535	Bacteroidota	Bacteroidia	Bacteroidales	F082	Limimorpha	Limimorpha sp017381865	Limimorpha sp017381865
DTU_2023_1030039_1_MG_929_29092020_S0_L001bin17	Control	0.955687	0.001	0.0126535	0.0126535	Firmicutes_A	Clostridia	Christensenellales	CAG-74	UBA11524	UBA11524 sp017936765	UBA11524 sp017936765
DTU_2023_1030053_1_MG_114_09112020_S0_L001bin13	Control	0.921954	0.001	0.0126535	0.0126535	Firmicutes	Bacilli	RF39	UBA660	UBA5578	UBA5578 sp002425325	UBA5578 sp002425325
DTU_2023_1030062_1_MG_118_09112020_S0_L001bin63	Control	0.871256	0.001	0.0126535	0.0126535	Firmicutes_A	Clostridia	Peptostreptococcales	Anaerovoracaceae	CAG-238	CAG-238 sp017436705	CAG-238 sp017436705
DTU_2023_1030064_1_MG_118_23112020_S0_L001bin130	Control	0.864755	0.001	0.0126535	0.0126535	Firmicutes	Bacilli	RF39	UBA660	CAG-877	CAG-877 sp016293205	CAG-877 sp016293205
DTU_2023_1030075_1_MG_127_16112020_S68_L003bin134	Control	0.84283	0.001	0.0126535	0.0126535	Firmicutes_A	Clostridia	Oscillospirales	Acutalibacteraceae	UBA6857	UBA6857 sp017425745	UBA6857 sp017425745
