# Supplementary material for: Impact of ceftiofur administration and Escherichia coli inoculation on the calf fecal microbiome
Source: mSystems. 2026 Jun 9;11(7):e00501-26. doi: 10.1128/msystems.00501-26 (PMC13386986; doi:10.1128/msystems.00501-26)
Supplement: Table S4 — SCS. [file msystems.00501-26-s0010.xlsx]

## Sheet: A
Cell-ID	Animal ID	Day	overlap	p_query	p_match	avg_abund	Taxonomy Hit	status	superkingdom	phylum	class	order	family	genus
915-1_A2aadn	915	1	490 kbp	0.398	0.304	3	GCA_017383505.1 Clostridium sp., ASM...	disagree	d__Bacteria	p__Firmicutes_A	c__Clostridia	o__Clostridiales	f__Clostridiaceae	g__Clostridium
915-1_A2aagj	915	1	360 kbp	0.423	0.224	3.6	GCA_017383505.1 Clostridium sp., ASM...	disagree	d__Bacteria	p__Firmicutes_A	c__Clostridia	o__Clostridiales	f__Clostridiaceae	g__Clostridium
915-1_A3aaez	915	1	180 kbp	0.45	0.112	3.8	GCA_017383505.1 Clostridium sp., ASM...	disagree	d__Bacteria	p__Firmicutes_A	c__Clostridia	o__Clostridiales	f__Clostridiaceae	g__Clostridium
915-1_A4aaao	915	1	0.7 Mbp	0.407	0.447	5	GCA_017383505.1 Clostridium sp., ASM...	disagree	d__Bacteria	p__Firmicutes_A	c__Clostridia	o__Clostridiales	f__Clostridiaceae	g__Clostridium
915-1_A4aabj	915	1	0.6 Mbp	0.314	0.373	3.9	GCA_017383505.1 Clostridium sp., ASM...	disagree	d__Bacteria	p__Firmicutes_A	c__Clostridia	o__Clostridiales	f__Clostridiaceae	g__Clostridium
915-1_A4aadr	915	1	0.6 Mbp	0.429	0.36	4.6	GCA_017383505.1 Clostridium sp., ASM...	disagree	d__Bacteria	p__Firmicutes_A	c__Clostridia	o__Clostridiales	f__Clostridiaceae	g__Clostridium
915-1_A4aaey	915	1	0.7 Mbp	0.389	0.441	4.1	GCA_017383505.1 Clostridium sp., ASM...	disagree	d__Bacteria	p__Firmicutes_A	c__Clostridia	o__Clostridiales	f__Clostridiaceae	g__Clostridium
915-1_A4aagq	915	1	0.9 Mbp	0.392	0.54	6.2	GCA_017383505.1 Clostridium sp., ASM...	disagree	d__Bacteria	p__Firmicutes_A	c__Clostridia	o__Clostridiales	f__Clostridiaceae	g__Clostridium
915-13_B1aaaa	915	13	140 kbp	0.073	0.045	23.9	GCF_900106845.1 Romboutsia timonensi...	disagree	d__Bacteria	p__Firmicutes_A	c__Clostridia	o__Peptostreptococcales	f__Peptostreptococcaceae	g__Romboutsia
915-13_B1aaac	915	13	1.1 Mbp	0.466	0.683	8.5	GCA_017383505.1 Clostridium sp., ASM...	disagree	d__Bacteria	p__Firmicutes_A	c__Clostridia	o__Clostridiales	f__Clostridiaceae	g__Clostridium
915-13_B1aaae	915	13	1 Mbp	0.458	0.627	7.6	GCA_017383505.1 Clostridium sp., ASM...	disagree	d__Bacteria	p__Firmicutes_A	c__Clostridia	o__Clostridiales	f__Clostridiaceae	g__Clostridium
915-13_B1aaaf	915	13	0.8 Mbp	0.5	0.522	7.3	GCA_017383505.1 Clostridium sp., ASM...	disagree	d__Bacteria	p__Firmicutes_A	c__Clostridia	o__Clostridiales	f__Clostridiaceae	g__Clostridium
915-13_B1aaaj	915	13	1.2 Mbp	0.456	0.758	46.4	GCA_017383505.1 Clostridium sp., ASM...	disagree	d__Bacteria	p__Firmicutes_A	c__Clostridia	o__Clostridiales	f__Clostridiaceae	g__Clostridium
915-13_B1aaak	915	13	1.2 Mbp	0.415	0.776	19.8	GCA_017383505.1 Clostridium sp., ASM...	disagree	d__Bacteria	p__Firmicutes_A	c__Clostridia	o__Clostridiales	f__Clostridiaceae	g__Clostridium
915-13_B1aaao	915	13	1.3 Mbp	0.291	0.82	21.7	GCA_017383505.1 Clostridium sp., ASM...	disagree	d__Bacteria
915-13_B1aaap	915	13	1.2 Mbp	0.508	0.739	13.2	GCA_017383505.1 Clostridium sp., ASM...	disagree	d__Bacteria	p__Firmicutes_A	c__Clostridia	o__Clostridiales	f__Clostridiaceae	g__Clostridium
915-13_B1aaas	915	13	1.1 Mbp	0.376	0.652	8.8	GCA_017383505.1 Clostridium sp., ASM...	disagree	d__Bacteria	p__Firmicutes_A	c__Clostridia	o__Clostridiales	f__Clostridiaceae	g__Clostridium
915-13_B1aaav	915	13	1.2 Mbp	0.427	0.764	29.5	GCA_017383505.1 Clostridium sp., ASM...	disagree	d__Bacteria	p__Firmicutes_A	c__Clostridia	o__Clostridiales	f__Clostridiaceae	g__Clostridium
915-13_B1aabg	915	13	110 kbp	0.087	0.058	38.3	GCA_018336475.1 Romboutsia sp. 13368...	disagree	d__Bacteria	p__Firmicutes_A	c__Clostridia
915-13_B1aabk	915	13	0.6 Mbp	0.103	0.586	11.2	GCA_017425305.1 Peptostreptococcacea...	disagree	d__Bacteria	p__Firmicutes_A	c__Clostridia
915-13_B1aabo	915	13	1.1 Mbp	0.42	0.708	17.2	GCA_017383505.1 Clostridium sp., ASM...	disagree	d__Bacteria	p__Firmicutes_A	c__Clostridia	o__Clostridiales	f__Clostridiaceae	g__Clostridium
915-13_B1aabr	915	13	1.3 Mbp	0.472	0.832	23.7	GCA_017383505.1 Clostridium sp., ASM...	disagree	d__Bacteria	p__Firmicutes_A	c__Clostridia	o__Clostridiales	f__Clostridiaceae	g__Clostridium
915-13_B1aabt	915	13	1.2 Mbp	0.44	0.758	16.4	GCA_017383505.1 Clostridium sp., ASM...	disagree	d__Bacteria	p__Firmicutes_A	c__Clostridia	o__Clostridiales	f__Clostridiaceae	g__Clostridium
915-13_B1aabx	915	13	1.1 Mbp	0.45	0.708	11.6	GCA_017383505.1 Clostridium sp., ASM...	disagree	d__Bacteria	p__Firmicutes_A	c__Clostridia	o__Clostridiales	f__Clostridiaceae	g__Clostridium
915-13_B1aabz	915	13	1 Mbp	0.356	0.615	6.6	GCA_017383505.1 Clostridium sp., ASM...	disagree	d__Bacteria	p__Firmicutes_A	c__Clostridia	o__Clostridiales	f__Clostridiaceae	g__Clostridium
915-13_B1aaca	915	13	1.2 Mbp	0.415	0.727	15.7	GCA_017383505.1 Clostridium sp., ASM...	disagree	d__Bacteria	p__Firmicutes_A	c__Clostridia	o__Clostridiales	f__Clostridiaceae	g__Clostridium
915-13_B1aacc	915	13	1.2 Mbp	0.361	0.727	14.9	GCA_017383505.1 Clostridium sp., ASM...	disagree	d__Bacteria	p__Firmicutes_A	c__Clostridia	o__Clostridiales	f__Clostridiaceae	g__Clostridium
915-13_B1aacd	915	13	1.2 Mbp	0.412	0.752	25.5	GCA_017383505.1 Clostridium sp., ASM...	disagree	d__Bacteria	p__Firmicutes_A	c__Clostridia	o__Clostridiales	f__Clostridiaceae	g__Clostridium
915-13_B1aacg	915	13	80 kbp	0.053	0.028	67.8	GCF_001543345.1 Turicibacter sp. H12...	disagree	d__Bacteria
915-13_B1aacj	915	13	1.1 Mbp	0.446	0.658	6.6	GCA_017383505.1 Clostridium sp., ASM...	disagree	d__Bacteria	p__Firmicutes_A	c__Clostridia	o__Clostridiales	f__Clostridiaceae	g__Clostridium
915-13_B1aacq	915	13	1.2 Mbp	0.475	0.758	17	GCA_017383505.1 Clostridium sp., ASM...	disagree	d__Bacteria	p__Firmicutes_A	c__Clostridia	o__Clostridiales	f__Clostridiaceae	g__Clostridium
915-13_B1aacs	915	13	1.2 Mbp	0.445	0.745	15.4	GCA_017383505.1 Clostridium sp., ASM...	disagree	d__Bacteria	p__Firmicutes_A	c__Clostridia	o__Clostridiales	f__Clostridiaceae	g__Clostridium
915-13_B1aacw	915	13	1.3 Mbp	0.504	0.783	36.5	GCA_017383505.1 Clostridium sp., ASM...	disagree	d__Bacteria	p__Firmicutes_A	c__Clostridia	o__Clostridiales	f__Clostridiaceae	g__Clostridium
915-13_B1aadb	915	13	150 kbp	0.081	0.048	15.3	GCF_900106845.1 Romboutsia timonensi...	disagree	d__Bacteria	p__Firmicutes_A	c__Clostridia	o__Peptostreptococcales	f__Peptostreptococcaceae	g__Romboutsia
915-13_B1aade	915	13	390 kbp	0.08	0.205	10.2	GCA_018336475.1 Romboutsia sp. 13368...	disagree	d__Bacteria	p__Firmicutes_A	c__Clostridia	o__Peptostreptococcales	f__Peptostreptococcaceae	g__Romboutsia
915-13_B1aadh	915	13	1.2 Mbp	0.411	0.739	11.3	GCA_017383505.1 Clostridium sp., ASM...	disagree	d__Bacteria	p__Firmicutes_A	c__Clostridia	o__Clostridiales	f__Clostridiaceae	g__Clostridium
915-13_B1aadk	915	13	140 kbp	0.076	0.074	28.9	GCA_018336475.1 Romboutsia sp. 13368...	disagree	d__Bacteria	p__Firmicutes_A	c__Clostridia
915-13_B1aadq	915	13	0.8 Mbp	0.371	0.466	5.7	GCA_017383505.1 Clostridium sp., ASM...	disagree	d__Bacteria	p__Firmicutes_A	c__Clostridia	o__Clostridiales	f__Clostridiaceae	g__Clostridium
915-13_B1aadr	915	13	0.9 Mbp	0.355	0.559	6.2	GCA_017383505.1 Clostridium sp., ASM...	disagree	d__Bacteria	p__Firmicutes_A	c__Clostridia	o__Clostridiales	f__Clostridiaceae	g__Clostridium
915-13_B1aadx	915	13	1.2 Mbp	0.46	0.752	31.4	GCA_017383505.1 Clostridium sp., ASM...	disagree	d__Bacteria	p__Firmicutes_A	c__Clostridia	o__Clostridiales	f__Clostridiaceae	g__Clostridium
915-13_B1aaeb	915	13	1.4 Mbp	0.492	0.845	26.4	GCA_017383505.1 Clostridium sp., ASM...	disagree	d__Bacteria	p__Firmicutes_A	c__Clostridia	o__Clostridiales	f__Clostridiaceae	g__Clostridium
915-13_B1aaeh	915	13	1.2 Mbp	0.429	0.764	35.1	GCA_017383505.1 Clostridium sp., ASM...	disagree	d__Bacteria	p__Firmicutes_A	c__Clostridia	o__Clostridiales	f__Clostridiaceae	g__Clostridium
915-13_B1aaei	915	13	1.2 Mbp	0.429	0.752	16.7	GCA_017383505.1 Clostridium sp., ASM...	disagree	d__Bacteria	p__Firmicutes_A	c__Clostridia	o__Clostridiales	f__Clostridiaceae	g__Clostridium
915-13_B1aaej	915	13	1.3 Mbp	0.252	0.832	26.6	GCA_017383505.1 Clostridium sp., ASM...	disagree	d__Bacteria	p__Firmicutes_A	c__Clostridia
915-13_B1aaeo	915	13	1.1 Mbp	0.532	0.665	8.4	GCA_017383505.1 Clostridium sp., ASM...	disagree	d__Bacteria	p__Firmicutes_A	c__Clostridia	o__Clostridiales	f__Clostridiaceae	g__Clostridium
915-13_B1aaep	915	13	1.2 Mbp	0.488	0.733	16.6	GCA_017383505.1 Clostridium sp., ASM...	disagree	d__Bacteria	p__Firmicutes_A	c__Clostridia	o__Clostridiales	f__Clostridiaceae	g__Clostridium
915-13_B1aafb	915	13	1.2 Mbp	0.518	0.752	12.3	GCA_017383505.1 Clostridium sp., ASM...	disagree	d__Bacteria	p__Firmicutes_A	c__Clostridia	o__Clostridiales	f__Clostridiaceae	g__Clostridium
915-13_B1aafc	915	13	1.2 Mbp	0.474	0.77	19.6	GCA_017383505.1 Clostridium sp., ASM...	disagree	d__Bacteria	p__Firmicutes_A	c__Clostridia	o__Clostridiales	f__Clostridiaceae	g__Clostridium
915-13_B1aafu	915	13	0.9 Mbp	0.341	0.553	8	GCA_017383505.1 Clostridium sp., ASM...	disagree	d__Bacteria	p__Firmicutes_A	c__Clostridia	o__Clostridiales	f__Clostridiaceae	g__Clostridium
915-13_B1aafw	915	13	1.2 Mbp	0.486	0.776	13.4	GCA_017383505.1 Clostridium sp., ASM...	disagree	d__Bacteria	p__Firmicutes_A	c__Clostridia	o__Clostridiales	f__Clostridiaceae	g__Clostridium
915-13_B1aafz	915	13	1.2 Mbp	0.416	0.739	45.9	GCA_017383505.1 Clostridium sp., ASM...	disagree	d__Bacteria	p__Firmicutes_A	c__Clostridia	o__Clostridiales	f__Clostridiaceae	g__Clostridium
915-13_B1aagc	915	13	160 kbp	0.014	0.099	2.8	GCA_017383505.1 Clostridium sp., ASM...	disagree	d__Bacteria	p__Firmicutes_A	c__Clostridia
915-13_B1aagd	915	13	1.1 Mbp	0.429	0.665	7	GCA_017383505.1 Clostridium sp., ASM...	disagree	d__Bacteria	p__Firmicutes_A	c__Clostridia	o__Clostridiales	f__Clostridiaceae	g__Clostridium
915-13_B1aagg	915	13	1.1 Mbp	0.464	0.658	6.7	GCA_017383505.1 Clostridium sp., ASM...	disagree	d__Bacteria	p__Firmicutes_A	c__Clostridia	o__Clostridiales	f__Clostridiaceae	g__Clostridium
915-13_B1aagh	915	13	1.2 Mbp	0.461	0.72	7.3	GCA_017383505.1 Clostridium sp., ASM...	disagree	d__Bacteria	p__Firmicutes_A	c__Clostridia	o__Clostridiales	f__Clostridiaceae	g__Clostridium
915-13_B1aagk	915	13	0.9 Mbp	0.415	0.571	6.4	GCA_017383505.1 Clostridium sp., ASM...	disagree	d__Bacteria	p__Firmicutes_A	c__Clostridia	o__Clostridiales	f__Clostridiaceae	g__Clostridium
915-13_B1aagl	915	13	1.2 Mbp	0.44	0.764	10.6	GCA_017383505.1 Clostridium sp., ASM...	disagree	d__Bacteria	p__Firmicutes_A	c__Clostridia	o__Clostridiales	f__Clostridiaceae	g__Clostridium
915-13_B1aagr	915	13	1.1 Mbp	0.472	0.671	18.5	GCA_017383505.1 Clostridium sp., ASM...	disagree	d__Bacteria	p__Firmicutes_A	c__Clostridia	o__Clostridiales	f__Clostridiaceae	g__Clostridium
915-13_B1aagt	915	13	1.2 Mbp	0.416	0.739	27.8	GCA_017383505.1 Clostridium sp., ASM...	disagree	d__Bacteria	p__Firmicutes_A	c__Clostridia	o__Clostridiales	f__Clostridiaceae	g__Clostridium
915-13_B1aagu	915	13	0.8 Mbp	0.427	0.472	4.9	GCA_017383505.1 Clostridium sp., ASM...	disagree	d__Bacteria	p__Firmicutes_A	c__Clostridia	o__Clostridiales	f__Clostridiaceae	g__Clostridium
915-13_B1aahi	915	13	1.1 Mbp	0.454	0.683	12	GCA_017383505.1 Clostridium sp., ASM...	disagree	d__Bacteria	p__Firmicutes_A	c__Clostridia	o__Clostridiales	f__Clostridiaceae	g__Clostridium
915-13_B1aahl	915	13	1.2 Mbp	0.425	0.72	18.5	GCA_017383505.1 Clostridium sp., ASM...	disagree	d__Bacteria	p__Firmicutes_A	c__Clostridia	o__Clostridiales	f__Clostridiaceae	g__Clostridium
915-13_B1aahn	915	13	1.2 Mbp	0.437	0.739	15.3	GCA_017383505.1 Clostridium sp., ASM...	disagree	d__Bacteria	p__Firmicutes_A	c__Clostridia	o__Clostridiales	f__Clostridiaceae	g__Clostridium
915-13_B1aaho	915	13	1.2 Mbp	0.446	0.752	19.9	GCA_017383505.1 Clostridium sp., ASM...	disagree	d__Bacteria	p__Firmicutes_A	c__Clostridia	o__Clostridiales	f__Clostridiaceae	g__Clostridium
915-13_B1aahp	915	13	1.2 Mbp	0.458	0.739	12.7	GCA_017383505.1 Clostridium sp., ASM...	disagree	d__Bacteria	p__Firmicutes_A	c__Clostridia	o__Clostridiales	f__Clostridiaceae	g__Clostridium
915-13_B1aahq	915	13	1.3 Mbp	0.473	0.789	14.8	GCA_017383505.1 Clostridium sp., ASM...	disagree	d__Bacteria	p__Firmicutes_A	c__Clostridia	o__Clostridiales	f__Clostridiaceae	g__Clostridium
915-13_B1aahr	915	13	1.4 Mbp	0.394	0.839	21.9	GCA_017383505.1 Clostridium sp., ASM...	disagree	d__Bacteria	p__Firmicutes_A	c__Clostridia	o__Clostridiales	f__Clostridiaceae	g__Clostridium
915-13_B1aahu	915	13	1.2 Mbp	0.425	0.745	13.4	GCA_017383505.1 Clostridium sp., ASM...	disagree	d__Bacteria	p__Firmicutes_A	c__Clostridia	o__Clostridiales	f__Clostridiaceae	g__Clostridium
915-13_B1aahv	915	13	160 kbp	0.077	0.051	15.9	GCF_900106845.1 Romboutsia timonensi...	disagree	d__Bacteria	p__Firmicutes_A	c__Clostridia	o__Peptostreptococcales	f__Peptostreptococcaceae	g__Romboutsia
915-13_B1aahw	915	13	130 kbp	0.052	0.068	25.1	GCA_018336475.1 Romboutsia sp. 13368...	disagree	d__Bacteria	p__Firmicutes_A	c__Clostridia
915-13_B1aahx	915	13	1.1 Mbp	0.423	0.689	8.3	GCA_017383505.1 Clostridium sp., ASM...	disagree	d__Bacteria	p__Firmicutes_A	c__Clostridia	o__Clostridiales	f__Clostridiaceae	g__Clostridium
915-13_B1aahy	915	13	1 Mbp	0.449	0.64	10.3	GCA_017383505.1 Clostridium sp., ASM...	disagree	d__Bacteria	p__Firmicutes_A	c__Clostridia	o__Clostridiales	f__Clostridiaceae	g__Clostridium
915-13_B1aaib	915	13	1 Mbp	0.186	0.634	11.2	GCA_017383505.1 Clostridium sp., ASM...	disagree	d__Bacteria	p__Firmicutes_A	c__Clostridia
915-13_B1aaik	915	13	1.1 Mbp	0.467	0.689	11.5	GCA_017383505.1 Clostridium sp., ASM...	disagree	d__Bacteria	p__Firmicutes_A	c__Clostridia	o__Clostridiales	f__Clostridiaceae	g__Clostridium
915-13_B1aaiu	915	13	1.2 Mbp	0.4	0.77	14.4	GCA_017383505.1 Clostridium sp., ASM...	disagree	d__Bacteria	p__Firmicutes_A	c__Clostridia	o__Clostridiales	f__Clostridiaceae	g__Clostridium
915-13_B1aaiv	915	13	1 Mbp	0.39	0.627	11.5	GCA_017383505.1 Clostridium sp., ASM...	disagree	d__Bacteria	p__Firmicutes_A	c__Clostridia	o__Clostridiales	f__Clostridiaceae	g__Clostridium
915-13_B1aajf	915	13	1.1 Mbp	0.474	0.652	9.4	GCA_017383505.1 Clostridium sp., ASM...	disagree	d__Bacteria	p__Firmicutes_A	c__Clostridia	o__Clostridiales	f__Clostridiaceae	g__Clostridium
915-13_B1aajk	915	13	1.3 Mbp	0.473	0.789	17.6	GCA_017383505.1 Clostridium sp., ASM...	disagree	d__Bacteria	p__Firmicutes_A	c__Clostridia	o__Clostridiales	f__Clostridiaceae	g__Clostridium
915-13_B1aajn	915	13	1.3 Mbp	0.442	0.801	42.8	GCA_017383505.1 Clostridium sp., ASM...	disagree	d__Bacteria	p__Firmicutes_A	c__Clostridia	o__Clostridiales	f__Clostridiaceae	g__Clostridium
915-13_B1aajv	915	13	160 kbp	0.075	0.051	22.9	GCF_900106845.1 Romboutsia timonensi...	disagree	d__Bacteria	p__Firmicutes_A	c__Clostridia	o__Peptostreptococcales	f__Peptostreptococcaceae	g__Romboutsia
915-13_B1aajx	915	13	1.2 Mbp	0.459	0.739	16.7	GCA_017383505.1 Clostridium sp., ASM...	disagree	d__Bacteria	p__Firmicutes_A	c__Clostridia	o__Clostridiales	f__Clostridiaceae	g__Clostridium
915-13_B1aakb	915	13	0.6 Mbp	0.086	0.626	12.4	GCA_017425305.1 Peptostreptococcacea...	disagree	d__Bacteria	p__Firmicutes_A	c__Clostridia
915-13_B1aake	915	13	0.9 Mbp	0.452	0.584	11.2	GCA_017383505.1 Clostridium sp., ASM...	disagree	d__Bacteria	p__Firmicutes_A	c__Clostridia	o__Clostridiales	f__Clostridiaceae	g__Clostridium
915-13_B1aakg	915	13	1.3 Mbp	0.463	0.807	30	GCA_017383505.1 Clostridium sp., ASM...	disagree	d__Bacteria	p__Firmicutes_A	c__Clostridia	o__Clostridiales	f__Clostridiaceae	g__Clostridium
915-13_B1aakh	915	13	0.8 Mbp	0.115	0.509	5	GCA_017383505.1 Clostridium sp., ASM...	disagree	d__Bacteria	p__Firmicutes_A	c__Clostridia
915-13_B1aakm	915	13	1.1 Mbp	0.46	0.708	11.4	GCA_017383505.1 Clostridium sp., ASM...	disagree	d__Bacteria	p__Firmicutes_A	c__Clostridia	o__Clostridiales	f__Clostridiaceae	g__Clostridium
915-13_B1aakt	915	13	1.2 Mbp	0.432	0.733	25.3	GCA_017383505.1 Clostridium sp., ASM...	disagree	d__Bacteria	p__Firmicutes_A	c__Clostridia	o__Clostridiales	f__Clostridiaceae	g__Clostridium
915-13_B1aaky	915	13	150 kbp	0.08	0.048	25.3	GCF_900106845.1 Romboutsia timonensi...	disagree	d__Bacteria	p__Firmicutes_A	c__Clostridia	o__Peptostreptococcales	f__Peptostreptococcaceae	g__Romboutsia
915-13_B1aakz	915	13	1.3 Mbp	0.414	0.783	19.6	GCA_017383505.1 Clostridium sp., ASM...	disagree	d__Bacteria	p__Firmicutes_A	c__Clostridia	o__Clostridiales	f__Clostridiaceae	g__Clostridium
915-13_B1aalh	915	13	1.3 Mbp	0.467	0.783	24.1	GCA_017383505.1 Clostridium sp., ASM...	disagree	d__Bacteria	p__Firmicutes_A	c__Clostridia	o__Clostridiales	f__Clostridiaceae	g__Clostridium
915-13_B1aaln	915	13	1.1 Mbp	0.45	0.683	11	GCA_017383505.1 Clostridium sp., ASM...	disagree	d__Bacteria	p__Firmicutes_A	c__Clostridia	o__Clostridiales	f__Clostridiaceae	g__Clostridium
915-13_B1aalu	915	13	1.2 Mbp	0.408	0.72	12.6	GCA_017383505.1 Clostridium sp., ASM...	disagree	d__Bacteria	p__Firmicutes_A	c__Clostridia	o__Clostridiales	f__Clostridiaceae	g__Clostridium
915-13_B1aamb	915	13	130 kbp	0.054	0.042	18.1	GCF_900106845.1 Romboutsia timonensi...	disagree	d__Bacteria	p__Firmicutes_A	c__Clostridia	o__Peptostreptococcales	f__Peptostreptococcaceae	g__Romboutsia
915-13_B1aame	915	13	1.1 Mbp	0.387	0.689	13	GCA_017383505.1 Clostridium sp., ASM...	disagree	d__Bacteria	p__Firmicutes_A	c__Clostridia	o__Clostridiales	f__Clostridiaceae	g__Clostridium
915-13_B1aamj	915	13	1.1 Mbp	0.272	0.714	15.1	GCA_017383505.1 Clostridium sp., ASM...	disagree	d__Bacteria	p__Firmicutes_A	c__Clostridia
915-13_B1aamn	915	13	0.9 Mbp	0.433	0.559	7.1	GCA_017383505.1 Clostridium sp., ASM...	disagree	d__Bacteria	p__Firmicutes_A	c__Clostridia	o__Clostridiales	f__Clostridiaceae	g__Clostridium
915-13_B1aamq	915	13	0.9 Mbp	0.378	0.59	6	GCA_017383505.1 Clostridium sp., ASM...	disagree	d__Bacteria	p__Firmicutes_A	c__Clostridia
915-13_B1aamr	915	13	1 Mbp	0.48	0.627	5.5	GCA_017383505.1 Clostridium sp., ASM...	disagree	d__Bacteria	p__Firmicutes_A	c__Clostridia	o__Clostridiales	f__Clostridiaceae	g__Clostridium
915-13_B1aann	915	13	1 Mbp	0.425	0.621	8.7	GCA_017383505.1 Clostridium sp., ASM...	disagree	d__Bacteria	p__Firmicutes_A	c__Clostridia	o__Clostridiales	f__Clostridiaceae	g__Clostridium
915-13_B1aanq	915	13	1.2 Mbp	0.488	0.733	13.2	GCA_017383505.1 Clostridium sp., ASM...	disagree	d__Bacteria	p__Firmicutes_A	c__Clostridia	o__Clostridiales	f__Clostridiaceae	g__Clostridium
915-13_B1aanw	915	13	1 Mbp	0.523	0.615	11.5	GCA_017383505.1 Clostridium sp., ASM...	disagree	d__Bacteria	p__Firmicutes_A	c__Clostridia	o__Clostridiales	f__Clostridiaceae	g__Clostridium
915-13_B1aanz	915	13	0.8 Mbp	0.471	0.509	7.2	GCA_017383505.1 Clostridium sp., ASM...	disagree	d__Bacteria	p__Firmicutes_A	c__Clostridia	o__Clostridiales	f__Clostridiaceae	g__Clostridium
915-13_B1aaok	915	13	0.9 Mbp	0.42	0.547	7	GCA_017383505.1 Clostridium sp., ASM...	disagree	d__Bacteria	p__Firmicutes_A	c__Clostridia	o__Clostridiales	f__Clostridiaceae	g__Clostridium
915-13_B1aaom	915	13	1.1 Mbp	0.471	0.714	15.6	GCA_017383505.1 Clostridium sp., ASM...	disagree	d__Bacteria	p__Firmicutes_A	c__Clostridia	o__Clostridiales	f__Clostridiaceae	g__Clostridium
915-13_B1aaor	915	13	1.1 Mbp	0.42	0.683	21.6	GCA_017383505.1 Clostridium sp., ASM...	disagree	d__Bacteria	p__Firmicutes_A	c__Clostridia	o__Clostridiales	f__Clostridiaceae	g__Clostridium
915-13_B1aaot	915	13	1.2 Mbp	0.478	0.72	11.3	GCA_017383505.1 Clostridium sp., ASM...	disagree	d__Bacteria	p__Firmicutes_A	c__Clostridia	o__Clostridiales	f__Clostridiaceae	g__Clostridium
915-13_B1aaow	915	13	1.1 Mbp	0.523	0.714	10.1	GCA_017383505.1 Clostridium sp., ASM...	disagree	d__Bacteria	p__Firmicutes_A	c__Clostridia	o__Clostridiales	f__Clostridiaceae	g__Clostridium
915-13_B1aape	915	13	1 Mbp	0.44	0.621	12.8	GCA_017383505.1 Clostridium sp., ASM...	disagree	d__Bacteria	p__Firmicutes_A	c__Clostridia	o__Clostridiales	f__Clostridiaceae	g__Clostridium
915-13_B1aapo	915	13	1.2 Mbp	0.429	0.739	9.5	GCA_017383505.1 Clostridium sp., ASM...	disagree	d__Bacteria	p__Firmicutes_A	c__Clostridia	o__Clostridiales	f__Clostridiaceae	g__Clostridium
915-13_B1aapx	915	13	90 kbp	0.052	0.032	34.6	GCF_001543345.1 Turicibacter sp. H12...	disagree	d__Bacteria
915-13_B1aaqb	915	13	1.3 Mbp	0.414	0.807	39.6	GCA_017383505.1 Clostridium sp., ASM...	disagree	d__Bacteria	p__Firmicutes_A	c__Clostridia	o__Clostridiales	f__Clostridiaceae	g__Clostridium
915-13_B1aaqc	915	13	130 kbp	0.06	0.068	23.1	GCA_018336475.1 Romboutsia sp. 13368...	disagree	d__Bacteria
915-13_B1aaqk	915	13	1.4 Mbp	0.424	0.876	31.8	GCA_017383505.1 Clostridium sp., ASM...	disagree	d__Bacteria	p__Firmicutes_A	c__Clostridia	o__Clostridiales	f__Clostridiaceae	g__Clostridium
915-13_B1aaqo	915	13	1.3 Mbp	0.476	0.814	16	GCA_017383505.1 Clostridium sp., ASM...	disagree	d__Bacteria	p__Firmicutes_A	c__Clostridia	o__Clostridiales	f__Clostridiaceae	g__Clostridium
915-13_B1aaqp	915	13	1.1 Mbp	0.397	0.677	13.1	GCA_017383505.1 Clostridium sp., ASM...	disagree	d__Bacteria	p__Firmicutes_A	c__Clostridia	o__Clostridiales	f__Clostridiaceae	g__Clostridium
915-13_B1aaqw	915	13	1.2 Mbp	0.412	0.739	13.6	GCA_017383505.1 Clostridium sp., ASM...	disagree	d__Bacteria	p__Firmicutes_A	c__Clostridia	o__Clostridiales	f__Clostridiaceae	g__Clostridium
915-13_B1aaqz	915	13	1 Mbp	0.397	0.646	10.9	GCA_017383505.1 Clostridium sp., ASM...	disagree	d__Bacteria	p__Firmicutes_A	c__Clostridia	o__Clostridiales	f__Clostridiaceae	g__Clostridium
915-13_B1aarc	915	13	1.2 Mbp	0.428	0.733	14.9	GCA_017383505.1 Clostridium sp., ASM...	disagree	d__Bacteria	p__Firmicutes_A	c__Clostridia	o__Clostridiales	f__Clostridiaceae	g__Clostridium
915-13_B1aare	915	13	370 kbp	0.162	0.195	25.2	GCA_018336475.1 Romboutsia sp. 13368...	disagree	d__Bacteria	p__Firmicutes_A	c__Clostridia	o__Peptostreptococcales	f__Peptostreptococcaceae	g__Romboutsia
915-13_B1aarn	915	13	1.1 Mbp	0.426	0.708	9.5	GCA_017383505.1 Clostridium sp., ASM...	disagree	d__Bacteria	p__Firmicutes_A	c__Clostridia	o__Clostridiales	f__Clostridiaceae	g__Clostridium
915-13_B1aarp	915	13	1.3 Mbp	0.501	0.795	35.2	GCA_017383505.1 Clostridium sp., ASM...	disagree	d__Bacteria	p__Firmicutes_A	c__Clostridia	o__Clostridiales	f__Clostridiaceae	g__Clostridium
915-13_B1aasn	915	13	1.2 Mbp	0.469	0.752	19.9	GCA_017383505.1 Clostridium sp., ASM...	disagree	d__Bacteria	p__Firmicutes_A	c__Clostridia	o__Clostridiales	f__Clostridiaceae	g__Clostridium
915-13_B1aasp	915	13	290 kbp	0.173	0.153	11.6	GCA_018336475.1 Romboutsia sp. 13368...	disagree	d__Bacteria	p__Firmicutes_A	c__Clostridia	o__Peptostreptococcales	f__Peptostreptococcaceae	g__Romboutsia
915-13_B1aasw	915	13	1.2 Mbp	0.466	0.72	9.9	GCA_017383505.1 Clostridium sp., ASM...	disagree	d__Bacteria	p__Firmicutes_A	c__Clostridia	o__Clostridiales	f__Clostridiaceae	g__Clostridium
915-13_B1aasx	915	13	0.9 Mbp	0.441	0.559	8.4	GCA_017383505.1 Clostridium sp., ASM...	disagree	d__Bacteria	p__Firmicutes_A	c__Clostridia	o__Clostridiales	f__Clostridiaceae	g__Clostridium
915-13_B1aata	915	13	140 kbp	0.08	0.074	19.1	GCA_018336475.1 Romboutsia sp. 13368...	disagree	d__Bacteria	p__Firmicutes_A	c__Clostridia	o__Peptostreptococcales	f__Peptostreptococcaceae	g__Romboutsia
915-13_B1aate	915	13	110 kbp	0.072	0.035	15.2	GCF_900106845.1 Romboutsia timonensi...	disagree	d__Bacteria	p__Firmicutes_A	c__Clostridia	o__Peptostreptococcales	f__Peptostreptococcaceae	g__Romboutsia
915-13_B1aatf	915	13	80 kbp	0.077	0.028	43.2	GCF_001543345.1 Turicibacter sp. H12...	disagree	d__Bacteria
915-13_B1aatk	915	13	1.2 Mbp	0.434	0.733	19.4	GCA_017383505.1 Clostridium sp., ASM...	disagree	d__Bacteria	p__Firmicutes_A	c__Clostridia	o__Clostridiales	f__Clostridiaceae	g__Clostridium
915-13_B1aatm	915	13	1.2 Mbp	0.422	0.727	14.5	GCA_017383505.1 Clostridium sp., ASM...	disagree	d__Bacteria	p__Firmicutes_A	c__Clostridia	o__Clostridiales	f__Clostridiaceae	g__Clostridium
915-13_B1aatw	915	13	1.1 Mbp	0.458	0.677	10.5	GCA_017383505.1 Clostridium sp., ASM...	disagree	d__Bacteria	p__Firmicutes_A	c__Clostridia	o__Clostridiales	f__Clostridiaceae	g__Clostridium
915-13_B1aaty	915	13	140 kbp	0.07	0.045	45.6	GCF_900106845.1 Romboutsia timonensi...	disagree	d__Bacteria	p__Firmicutes_A	c__Clostridia
915-13_B1aaub	915	13	1 Mbp	0.513	0.609	10.7	GCA_017383505.1 Clostridium sp., ASM...	disagree	d__Bacteria	p__Firmicutes_A	c__Clostridia	o__Clostridiales	f__Clostridiaceae	g__Clostridium
915-13_B1aaud	915	13	1.1 Mbp	0.438	0.696	22.7	GCA_017383505.1 Clostridium sp., ASM...	disagree	d__Bacteria	p__Firmicutes_A	c__Clostridia	o__Clostridiales	f__Clostridiaceae	g__Clostridium
915-13_B1aauk	915	13	1.2 Mbp	0.439	0.739	18.1	GCA_017383505.1 Clostridium sp., ASM...	disagree	d__Bacteria	p__Firmicutes_A	c__Clostridia	o__Clostridiales	f__Clostridiaceae	g__Clostridium
915-13_B1aaum	915	13	0.9 Mbp	0.216	0.547	9.8	GCA_017383505.1 Clostridium sp., ASM...	disagree	d__Bacteria	p__Firmicutes_A	c__Clostridia
915-13_B1aaur	915	13	1.2 Mbp	0.279	0.752	20.7	GCA_017383505.1 Clostridium sp., ASM...	disagree	d__Bacteria	p__Firmicutes_A	c__Clostridia	o__Clostridiales	f__Clostridiaceae	g__Clostridium
915-13_B1aaus	915	13	1.2 Mbp	0.465	0.77	18.1	GCA_017383505.1 Clostridium sp., ASM...	disagree	d__Bacteria	p__Firmicutes_A	c__Clostridia	o__Clostridiales	f__Clostridiaceae	g__Clostridium
915-13_B1aaux	915	13	1.2 Mbp	0.327	0.739	13.6	GCA_017383505.1 Clostridium sp., ASM...	disagree	d__Bacteria	p__Firmicutes_A	c__Clostridia	o__Clostridiales	f__Clostridiaceae	g__Clostridium
915-13_B1aavk	915	13	0.9 Mbp	0.497	0.559	7.2	GCA_017383505.1 Clostridium sp., ASM...	disagree	d__Bacteria	p__Firmicutes_A	c__Clostridia	o__Clostridiales	f__Clostridiaceae	g__Clostridium
915-13_B1aavl	915	13	1.2 Mbp	0.47	0.764	20.9	GCA_017383505.1 Clostridium sp., ASM...	disagree	d__Bacteria	p__Firmicutes_A	c__Clostridia	o__Clostridiales	f__Clostridiaceae	g__Clostridium
915-13_B1aavm	915	13	120 kbp	0.152	0.063	78.8	GCA_018336475.1 Romboutsia sp. 13368...	disagree	d__Bacteria	p__Firmicutes_A	c__Clostridia
915-13_B1aavp	915	13	1 Mbp	0.434	0.627	9.5	GCA_017383505.1 Clostridium sp., ASM...	disagree	d__Bacteria	p__Firmicutes_A	c__Clostridia	o__Clostridiales	f__Clostridiaceae	g__Clostridium
915-13_B1aavs	915	13	1 Mbp	0.459	0.646	8.2	GCA_017383505.1 Clostridium sp., ASM...	disagree	d__Bacteria	p__Firmicutes_A	c__Clostridia	o__Clostridiales	f__Clostridiaceae	g__Clostridium
915-13_B2aaah	915	13	140 kbp	0.09	0.074	25.9	GCA_018336475.1 Romboutsia sp. 13368...	disagree	d__Bacteria	p__Firmicutes_A	c__Clostridia	o__Peptostreptococcales	f__Peptostreptococcaceae
915-13_B2aaao	915	13	1.2 Mbp	0.409	0.745	38.4	GCA_017383505.1 Clostridium sp., ASM...	disagree	d__Bacteria	p__Firmicutes_A	c__Clostridia	o__Clostridiales	f__Clostridiaceae	g__Clostridium
915-13_B2aaas	915	13	80 kbp	0.079	0.028	112.8	GCF_001543345.1 Turicibacter sp. H12...	disagree	d__Bacteria
915-13_B2aaat	915	13	1.3 Mbp	0.412	0.826	28.5	GCA_017383505.1 Clostridium sp., ASM...	disagree	d__Bacteria	p__Firmicutes_A	c__Clostridia	o__Clostridiales	f__Clostridiaceae	g__Clostridium
915-13_B2aaaw	915	13	1.3 Mbp	0.53	0.82	24	GCA_017383505.1 Clostridium sp., ASM...	disagree	d__Bacteria	p__Firmicutes_A	c__Clostridia	o__Clostridiales	f__Clostridiaceae	g__Clostridium
915-13_B2aaay	915	13	1 Mbp	0.45	0.596	7.8	GCA_017383505.1 Clostridium sp., ASM...	disagree	d__Bacteria	p__Firmicutes_A	c__Clostridia	o__Clostridiales	f__Clostridiaceae	g__Clostridium
915-13_B2aabb	915	13	1.2 Mbp	0.44	0.739	19	GCA_017383505.1 Clostridium sp., ASM...	disagree	d__Bacteria	p__Firmicutes_A	c__Clostridia	o__Clostridiales	f__Clostridiaceae	g__Clostridium
915-13_B2aabc	915	13	140 kbp	0.108	0.045	35.9	GCF_900106845.1 Romboutsia timonensi...	disagree	d__Bacteria	p__Firmicutes_A	c__Clostridia	o__Peptostreptococcales	f__Peptostreptococcaceae	g__Romboutsia
915-13_B2aabd	915	13	140 kbp	0.082	0.045	39.1	GCF_900106845.1 Romboutsia timonensi...	disagree	d__Bacteria	p__Firmicutes_A	c__Clostridia	o__Peptostreptococcales	f__Peptostreptococcaceae	g__Romboutsia
915-13_B2aabe	915	13	1.2 Mbp	0.431	0.727	15.7	GCA_017383505.1 Clostridium sp., ASM...	disagree	d__Bacteria	p__Firmicutes_A	c__Clostridia	o__Clostridiales	f__Clostridiaceae	g__Clostridium
915-13_B2aabu	915	13	70 kbp	0.082	0.03	65.3	GCA_904418825.1 uncultured Romboutsi...	disagree	d__Bacteria	p__Firmicutes_A	c__Clostridia
915-13_B2aabv	915	13	1.1 Mbp	0.325	0.671	9.3	GCA_017383505.1 Clostridium sp., ASM...	disagree	d__Bacteria	p__Firmicutes_A	c__Clostridia	o__Clostridiales	f__Clostridiaceae	g__Clostridium
915-13_B2aabz	915	13	1.3 Mbp	0.432	0.789	26.2	GCA_017383505.1 Clostridium sp., ASM...	disagree	d__Bacteria	p__Firmicutes_A	c__Clostridia	o__Clostridiales	f__Clostridiaceae	g__Clostridium
915-13_B2aacb	915	13	1.1 Mbp	0.454	0.714	24.5	GCA_017383505.1 Clostridium sp., ASM...	disagree	d__Bacteria	p__Firmicutes_A	c__Clostridia	o__Clostridiales	f__Clostridiaceae	g__Clostridium
915-13_B2aacg	915	13	1.4 Mbp	0.448	0.888	51.2	GCA_017383505.1 Clostridium sp., ASM...	disagree	d__Bacteria	p__Firmicutes_A	c__Clostridia	o__Clostridiales	f__Clostridiaceae	g__Clostridium
915-13_B2aach	915	13	1.3 Mbp	0.44	0.82	22.6	GCA_017383505.1 Clostridium sp., ASM...	disagree	d__Bacteria	p__Firmicutes_A	c__Clostridia	o__Clostridiales	f__Clostridiaceae	g__Clostridium
915-13_B2aaci	915	13	1.2 Mbp	0.427	0.72	19.2	GCA_017383505.1 Clostridium sp., ASM...	disagree	d__Bacteria	p__Firmicutes_A	c__Clostridia	o__Clostridiales	f__Clostridiaceae	g__Clostridium
915-13_B2aacj	915	13	1.2 Mbp	0.474	0.77	31.8	GCA_017383505.1 Clostridium sp., ASM...	disagree	d__Bacteria	p__Firmicutes_A	c__Clostridia	o__Clostridiales	f__Clostridiaceae	g__Clostridium
915-13_B2aacw	915	13	1.1 Mbp	0.427	0.702	11.6	GCA_017383505.1 Clostridium sp., ASM...	disagree	d__Bacteria	p__Firmicutes_A	c__Clostridia	o__Clostridiales	f__Clostridiaceae	g__Clostridium
915-13_B2aacx	915	13	1.3 Mbp	0.5	0.789	29.3	GCA_017383505.1 Clostridium sp., ASM...	disagree	d__Bacteria	p__Firmicutes_A	c__Clostridia	o__Clostridiales	f__Clostridiaceae	g__Clostridium
915-13_B2aade	915	13	120 kbp	0.076	0.063	40.1	GCA_018336475.1 Romboutsia sp. 13368...	disagree	d__Bacteria	p__Firmicutes_A	c__Clostridia
915-13_B2aadh	915	13	120 kbp	0.08	0.063	21.6	GCA_018336475.1 Romboutsia sp. 13368...	disagree	d__Bacteria	p__Firmicutes_A	c__Clostridia
915-13_B2aadj	915	13	370 kbp	0.185	0.195	44.3	GCA_018336475.1 Romboutsia sp. 13368...	disagree	d__Bacteria	p__Firmicutes_A	c__Clostridia
915-13_B2aadk	915	13	1.4 Mbp	0.47	0.845	44.7	GCA_017383505.1 Clostridium sp., ASM...	disagree	d__Bacteria	p__Firmicutes_A	c__Clostridia	o__Clostridiales	f__Clostridiaceae	g__Clostridium
915-13_B2aadn	915	13	110 kbp	0.003	0.035	2.4	GCA_000435835.1 Clostridium sp. CAG:...	disagree	d__Bacteria	p__Firmicutes_A	c__Clostridia	o__Clostridiales	f__Clostridiaceae	g__Clostridium
915-13_B2aadp	915	13	1.3 Mbp	0.402	0.807	28.2	GCA_017383505.1 Clostridium sp., ASM...	disagree	d__Bacteria	p__Firmicutes_A	c__Clostridia	o__Clostridiales	f__Clostridiaceae	g__Clostridium
915-13_B2aadr	915	13	120 kbp	0.072	0.038	16.8	GCF_900106845.1 Romboutsia timonensi...	disagree	d__Bacteria	p__Firmicutes_A	c__Clostridia	o__Peptostreptococcales	f__Peptostreptococcaceae	g__Romboutsia
915-13_B2aadu	915	13	1.2 Mbp	0.17	0.727	12.8	GCA_017383505.1 Clostridium sp., ASM...	disagree	d__Bacteria	p__Firmicutes_A	c__Clostridia	o__Clostridiales	f__Clostridiaceae	g__Clostridium
915-13_B2aady	915	13	180 kbp	0.094	0.058	23.6	GCF_900106845.1 Romboutsia timonensi...	disagree	d__Bacteria	p__Firmicutes_A	c__Clostridia	o__Peptostreptococcales	f__Peptostreptococcaceae	g__Romboutsia
915-13_B2aaec	915	13	420 kbp	0.186	0.221	39.9	GCA_018336475.1 Romboutsia sp. 13368...	disagree	d__Bacteria	p__Firmicutes_A	c__Clostridia
915-13_B2aaed	915	13	280 kbp	0.149	0.147	11.1	GCA_018336475.1 Romboutsia sp. 13368...	disagree	d__Bacteria	p__Firmicutes_A	c__Clostridia	o__Peptostreptococcales	f__Peptostreptococcaceae	g__Romboutsia
915-13_B2aael	915	13	1 Mbp	0.413	0.646	9.1	GCA_017383505.1 Clostridium sp., ASM...	disagree	d__Bacteria	p__Firmicutes_A	c__Clostridia	o__Clostridiales	f__Clostridiaceae	g__Clostridium
915-13_B2aaen	915	13	1.3 Mbp	0.501	0.801	21.1	GCA_017383505.1 Clostridium sp., ASM...	disagree	d__Bacteria	p__Firmicutes_A	c__Clostridia	o__Clostridiales	f__Clostridiaceae	g__Clostridium
915-13_B2aaer	915	13	130 kbp	0.117	0.068	72.5	GCA_018336475.1 Romboutsia sp. 13368...	disagree	d__Bacteria	p__Firmicutes_A	c__Clostridia
915-13_B2aaev	915	13	1.2 Mbp	0.284	0.752	17.9	GCA_017383505.1 Clostridium sp., ASM...	disagree	d__Bacteria	p__Firmicutes_A	c__Clostridia	o__Clostridiales	f__Clostridiaceae	g__Clostridium
915-13_B2aaew	915	13	360 kbp	0.152	0.189	32.1	GCA_018336475.1 Romboutsia sp. 13368...	disagree	d__Bacteria	p__Firmicutes_A	c__Clostridia
915-13_B2aaex	915	13	1.2 Mbp	0.449	0.752	53.1	GCA_017383505.1 Clostridium sp., ASM...	disagree	d__Bacteria	p__Firmicutes_A	c__Clostridia	o__Clostridiales	f__Clostridiaceae	g__Clostridium
915-13_B2aafd	915	13	1.2 Mbp	0.441	0.77	39.8	GCA_017383505.1 Clostridium sp., ASM...	disagree	d__Bacteria	p__Firmicutes_A	c__Clostridia	o__Clostridiales	f__Clostridiaceae	g__Clostridium
915-13_B2aafj	915	13	410 kbp	0.234	0.216	53	GCA_018336475.1 Romboutsia sp. 13368...	disagree	d__Bacteria	p__Firmicutes_A	c__Clostridia	o__Peptostreptococcales	f__Peptostreptococcaceae	g__Romboutsia
915-13_B2aafl	915	13	120 kbp	0.052	0.043	55.9	GCF_013046825.1 Turicibacter sanguin...	disagree	d__Bacteria
915-13_B2aafo	915	13	110 kbp	0.004	0.035	4	GCA_000435835.1 Clostridium sp. CAG:...	disagree	d__Bacteria	p__Firmicutes_A	c__Clostridia	o__Clostridiales	f__Clostridiaceae	g__Clostridium
915-13_B2aafp	915	13	1.2 Mbp	0.395	0.727	15.6	GCA_017383505.1 Clostridium sp., ASM...	disagree	d__Bacteria	p__Firmicutes_A	c__Clostridia	o__Clostridiales	f__Clostridiaceae	g__Clostridium
915-13_B2aafq	915	13	1.1 Mbp	0.399	0.683	13.6	GCA_017383505.1 Clostridium sp., ASM...	disagree	d__Bacteria	p__Firmicutes_A	c__Clostridia	o__Clostridiales	f__Clostridiaceae	g__Clostridium
915-13_B2aafw	915	13	1.1 Mbp	0.542	0.702	24.1	GCA_017383505.1 Clostridium sp., ASM...	disagree	d__Bacteria	p__Firmicutes_A	c__Clostridia	o__Clostridiales	f__Clostridiaceae	g__Clostridium
915-13_B2aafy	915	13	0.8 Mbp	0.176	0.758	30.6	GCA_017425305.1 Peptostreptococcacea...	disagree	d__Bacteria	p__Firmicutes_A	c__Clostridia
915-13_B2aafz	915	13	1.2 Mbp	0.45	0.764	35.9	GCA_017383505.1 Clostridium sp., ASM...	disagree	d__Bacteria	p__Firmicutes_A	c__Clostridia	o__Clostridiales	f__Clostridiaceae	g__Clostridium
915-13_B2aagc	915	13	1.1 Mbp	0.401	0.714	14.7	GCA_017383505.1 Clostridium sp., ASM...	disagree	d__Bacteria	p__Firmicutes_A	c__Clostridia	o__Clostridiales	f__Clostridiaceae	g__Clostridium
915-13_B2aagf	915	13	130 kbp	0.087	0.068	62.6	GCA_018336475.1 Romboutsia sp. 13368...	disagree	d__Bacteria	p__Firmicutes_A	c__Clostridia	o__Peptostreptococcales	f__Peptostreptococcaceae	g__Romboutsia
915-13_B2aagi	915	13	100 kbp	0.035	0.031	12.4	GCF_001405015.1 Clostridium disporic...	disagree	d__Bacteria	p__Firmicutes_A	c__Clostridia	o__Clostridiales	f__Clostridiaceae	g__Clostridium
915-13_B2aagj	915	13	1.2 Mbp	0.478	0.764	54.6	GCA_017383505.1 Clostridium sp., ASM...	disagree	d__Bacteria	p__Firmicutes_A	c__Clostridia	o__Clostridiales	f__Clostridiaceae	g__Clostridium
915-13_B2aagq	915	13	100 kbp	0.055	0.032	60.5	GCF_900106845.1 Romboutsia timonensi...	disagree	d__Bacteria	p__Firmicutes_A	c__Clostridia
915-13_B2aagw	915	13	1.2 Mbp	0.517	0.72	11.8	GCA_017383505.1 Clostridium sp., ASM...	disagree	d__Bacteria	p__Firmicutes_A	c__Clostridia	o__Clostridiales	f__Clostridiaceae	g__Clostridium
915-13_B2aagx	915	13	1.3 Mbp	0.469	0.814	47.9	GCA_017383505.1 Clostridium sp., ASM...	disagree	d__Bacteria	p__Firmicutes_A	c__Clostridia	o__Clostridiales	f__Clostridiaceae	g__Clostridium
915-13_B2aagz	915	13	1.2 Mbp	0.424	0.72	10.7	GCA_017383505.1 Clostridium sp., ASM...	disagree	d__Bacteria	p__Firmicutes_A	c__Clostridia	o__Clostridiales	f__Clostridiaceae	g__Clostridium
915-13_B2aahe	915	13	1.2 Mbp	0.447	0.764	22.2	GCA_017383505.1 Clostridium sp., ASM...	disagree	d__Bacteria	p__Firmicutes_A	c__Clostridia	o__Clostridiales	f__Clostridiaceae	g__Clostridium
915-13_B2aahf	915	13	100 kbp	0.036	0.023	12.4	GCA_000753455.2 Clostridium sp. CL-2...	disagree	d__Bacteria	p__Firmicutes_A	c__Clostridia	o__Clostridiales	f__Clostridiaceae	g__Clostridium
915-13_B2aahj	915	13	0.9 Mbp	0.519	0.571	12.2	GCA_017383505.1 Clostridium sp., ASM...	disagree	d__Bacteria	p__Firmicutes_A	c__Clostridia	o__Clostridiales	f__Clostridiaceae	g__Clostridium
915-13_B2aaho	915	13	1.2 Mbp	0.427	0.752	26.5	GCA_017383505.1 Clostridium sp., ASM...	disagree	d__Bacteria	p__Firmicutes_A	c__Clostridia	o__Clostridiales	f__Clostridiaceae	g__Clostridium
915-13_B2aahq	915	13	120 kbp	0.1	0.063	48.3	GCA_018336475.1 Romboutsia sp. 13368...	disagree	d__Bacteria	p__Firmicutes_A	c__Clostridia
915-13_B2aahv	915	13	1.2 Mbp	0.445	0.733	23.6	GCA_017383505.1 Clostridium sp., ASM...	disagree	d__Bacteria	p__Firmicutes_A	c__Clostridia	o__Clostridiales	f__Clostridiaceae	g__Clostridium
915-13_B2aahz	915	13	1.2 Mbp	0.481	0.727	21.4	GCA_017383505.1 Clostridium sp., ASM...	disagree	d__Bacteria	p__Firmicutes_A	c__Clostridia	o__Clostridiales	f__Clostridiaceae	g__Clostridium
915-13_B2aaia	915	13	400 kbp	0.208	0.211	33.1	GCA_018336475.1 Romboutsia sp. 13368...	disagree	d__Bacteria	p__Firmicutes_A	c__Clostridia	o__Peptostreptococcales	f__Peptostreptococcaceae	g__Romboutsia
915-13_B2aaic	915	13	1.3 Mbp	0.455	0.789	25.6	GCA_017383505.1 Clostridium sp., ASM...	disagree	d__Bacteria	p__Firmicutes_A	c__Clostridia	o__Clostridiales	f__Clostridiaceae	g__Clostridium
915-13_B2aaif	915	13	1.2 Mbp	0.44	0.745	20.6	GCA_017383505.1 Clostridium sp., ASM...	disagree	d__Bacteria	p__Firmicutes_A	c__Clostridia	o__Clostridiales	f__Clostridiaceae	g__Clostridium
915-13_B2aaii	915	13	1.1 Mbp	0.452	0.689	9	GCA_017383505.1 Clostridium sp., ASM...	disagree	d__Bacteria	p__Firmicutes_A	c__Clostridia	o__Clostridiales	f__Clostridiaceae	g__Clostridium
915-13_B2aaio	915	13	1.1 Mbp	0.416	0.652	11.4	GCA_017383505.1 Clostridium sp., ASM...	disagree	d__Bacteria	p__Firmicutes_A	c__Clostridia	o__Clostridiales	f__Clostridiaceae	g__Clostridium
915-13_B2aair	915	13	380 kbp	0.186	0.2	41.9	GCA_018336475.1 Romboutsia sp. 13368...	disagree	d__Bacteria	p__Firmicutes_A	c__Clostridia
915-13_B2aaiy	915	13	60 kbp	0.01	0.019	3.3	GCA_000435835.1 Clostridium sp. CAG:...	disagree	d__Bacteria	p__Firmicutes_A	c__Clostridia
915-13_B2aajc	915	13	170 kbp	0.092	0.054	62.6	GCF_900106845.1 Romboutsia timonensi...	disagree	d__Bacteria	p__Firmicutes_A	c__Clostridia
915-13_B2aaji	915	13	1.2 Mbp	0.476	0.758	44.9	GCA_017383505.1 Clostridium sp., ASM...	disagree	d__Bacteria	p__Firmicutes_A	c__Clostridia	o__Clostridiales	f__Clostridiaceae	g__Clostridium
915-13_B2aajk	915	13	140 kbp	0.104	0.074	62.7	GCA_018336475.1 Romboutsia sp. 13368...	disagree	d__Bacteria	p__Firmicutes_A	c__Clostridia
915-13_B2aajo	915	13	1.3 Mbp	0.466	0.783	41.4	GCA_017383505.1 Clostridium sp., ASM...	disagree	d__Bacteria	p__Firmicutes_A	c__Clostridia	o__Clostridiales	f__Clostridiaceae	g__Clostridium
915-13_B2aajp	915	13	110 kbp	0.022	0.034	24.5	GCF_001405015.1 Clostridium disporic...	disagree	d__Bacteria	p__Firmicutes_A	c__Clostridia	o__Clostridiales	f__Clostridiaceae	g__Clostridium
915-13_B2aajq	915	13	1.2 Mbp	0.389	0.72	23.2	GCA_017383505.1 Clostridium sp., ASM...	disagree	d__Bacteria	p__Firmicutes_A	c__Clostridia	o__Clostridiales	f__Clostridiaceae	g__Clostridium
915-13_B2aaju	915	13	140 kbp	0.096	0.045	18.7	GCF_900106845.1 Romboutsia timonensi...	disagree	d__Bacteria	p__Firmicutes_A	c__Clostridia	o__Peptostreptococcales	f__Peptostreptococcaceae	g__Romboutsia
915-13_B2aajx	915	13	130 kbp	0.042	0.068	17.5	GCA_018336475.1 Romboutsia sp. 13368...	disagree	d__Bacteria	p__Firmicutes_A	c__Clostridia
915-13_B2aakb	915	13	410 kbp	0.132	0.216	32.5	GCA_018336475.1 Romboutsia sp. 13368...	disagree	d__Bacteria	p__Firmicutes_A	c__Clostridia
915-13_B2aakf	915	13	1.2 Mbp	0.475	0.764	17.5	GCA_017383505.1 Clostridium sp., ASM...	disagree	d__Bacteria	p__Firmicutes_A	c__Clostridia	o__Clostridiales	f__Clostridiaceae	g__Clostridium
915-13_B2aakh	915	13	80 kbp	0.063	0.024	26.8	GCA_900604495.1 Desulfovibrio sp. Ma...	disagree	d__Bacteria	p__Firmicutes_A	c__Clostridia
915-13_B2aakn	915	13	1.1 Mbp	0.435	0.696	11.9	GCA_017383505.1 Clostridium sp., ASM...	disagree	d__Bacteria	p__Firmicutes_A	c__Clostridia	o__Clostridiales	f__Clostridiaceae	g__Clostridium
915-13_B2aakq	915	13	150 kbp	0.052	0.048	56.5	GCF_900106845.1 Romboutsia timonensi...	disagree	d__Bacteria
915-13_B2aaks	915	13	90 kbp	0.054	0.032	88.6	GCF_001543345.1 Turicibacter sp. H12...	disagree	d__Bacteria
915-13_B2aakv	915	13	120 kbp	0.072	0.063	44.8	GCA_018336475.1 Romboutsia sp. 13368...	disagree	d__Bacteria	p__Firmicutes_A	c__Clostridia
915-13_B2aalf	915	13	1.2 Mbp	0.432	0.745	55.8	GCA_017383505.1 Clostridium sp., ASM...	disagree	d__Bacteria	p__Firmicutes_A	c__Clostridia	o__Clostridiales	f__Clostridiaceae	g__Clostridium
915-13_B2aalg	915	13	130 kbp	0.079	0.068	51.3	GCA_018336475.1 Romboutsia sp. 13368...	disagree	d__Bacteria	p__Firmicutes_A	c__Clostridia
915-13_B2aalj	915	13	70 kbp	0.06	0.03	57.4	GCA_904418825.1 uncultured Romboutsi...	disagree	d__Bacteria	p__Firmicutes_A	c__Clostridia
915-13_B2aalk	915	13	400 kbp	0.161	0.211	47.6	GCA_018336475.1 Romboutsia sp. 13368...	disagree	d__Bacteria	p__Firmicutes_A	c__Clostridia
915-13_B2aaln	915	13	1.1 Mbp	0.417	0.702	13.9	GCA_017383505.1 Clostridium sp., ASM...	disagree	d__Bacteria	p__Firmicutes_A	c__Clostridia	o__Clostridiales	f__Clostridiaceae	g__Clostridium
915-13_B2aalr	915	13	120 kbp	0.054	0.063	68.5	GCA_018336475.1 Romboutsia sp. 13368...	disagree	d__Bacteria	p__Firmicutes_A	c__Clostridia
915-13_B2aals	915	13	1.1 Mbp	0.438	0.677	10.5	GCA_017383505.1 Clostridium sp., ASM...	disagree	d__Bacteria	p__Firmicutes_A	c__Clostridia	o__Clostridiales	f__Clostridiaceae	g__Clostridium
915-13_B2aalu	915	13	1.2 Mbp	0.462	0.72	18	GCA_017383505.1 Clostridium sp., ASM...	disagree	d__Bacteria	p__Firmicutes_A	c__Clostridia	o__Clostridiales	f__Clostridiaceae	g__Clostridium
915-13_B2aamb	915	13	1.3 Mbp	0.229	0.783	19.8	GCA_017383505.1 Clostridium sp., ASM...	disagree	d__Bacteria	p__Firmicutes_A	c__Clostridia
915-13_B2aamc	915	13	1.3 Mbp	0.431	0.807	17.2	GCA_017383505.1 Clostridium sp., ASM...	disagree	d__Bacteria	p__Firmicutes_A	c__Clostridia	o__Clostridiales	f__Clostridiaceae	g__Clostridium
915-13_B2aamf	915	13	1.2 Mbp	0.455	0.764	33.1	GCA_017383505.1 Clostridium sp., ASM...	disagree	d__Bacteria	p__Firmicutes_A	c__Clostridia	o__Clostridiales	f__Clostridiaceae	g__Clostridium
915-13_B2aaml	915	13	1.2 Mbp	0.454	0.776	25.3	GCA_017383505.1 Clostridium sp., ASM...	disagree	d__Bacteria	p__Firmicutes_A	c__Clostridia	o__Clostridiales	f__Clostridiaceae	g__Clostridium
915-13_B2aamq	915	13	1.1 Mbp	0.403	0.714	21.9	GCA_017383505.1 Clostridium sp., ASM...	disagree	d__Bacteria	p__Firmicutes_A	c__Clostridia	o__Clostridiales	f__Clostridiaceae	g__Clostridium
915-13_B2aams	915	13	90 kbp	0.06	0.028	41.9	GCA_900604495.1 Desulfovibrio sp. Ma...	disagree	d__Bacteria	p__Firmicutes_A	c__Clostridia
915-13_B2aamv	915	13	1.3 Mbp	0.48	0.801	25.7	GCA_017383505.1 Clostridium sp., ASM...	disagree	d__Bacteria	p__Firmicutes_A	c__Clostridia	o__Clostridiales	f__Clostridiaceae	g__Clostridium
915-13_B2aamw	915	13	170 kbp	0.063	0.089	42.2	GCA_018336475.1 Romboutsia sp. 13368...	disagree	d__Bacteria	p__Firmicutes_A	c__Clostridia
915-13_B2aamx	915	13	1.1 Mbp	0.415	0.696	6.4	GCA_017383505.1 Clostridium sp., ASM...	disagree	d__Bacteria	p__Firmicutes_A	c__Clostridia	o__Clostridiales	f__Clostridiaceae	g__Clostridium
915-13_B2aamz	915	13	1.2 Mbp	0.383	0.733	22.8	GCA_017383505.1 Clostridium sp., ASM...	disagree	d__Bacteria	p__Firmicutes_A	c__Clostridia	o__Clostridiales	f__Clostridiaceae	g__Clostridium
915-13_B2aana	915	13	1.1 Mbp	0.496	0.696	10.1	GCA_017383505.1 Clostridium sp., ASM...	disagree	d__Bacteria	p__Firmicutes_A	c__Clostridia	o__Clostridiales	f__Clostridiaceae	g__Clostridium
915-13_B2aane	915	13	1.3 Mbp	0.485	0.795	39.6	GCA_017383505.1 Clostridium sp., ASM...	disagree	d__Bacteria	p__Firmicutes_A	c__Clostridia	o__Clostridiales	f__Clostridiaceae	g__Clostridium
915-13_B2aanh	915	13	1.3 Mbp	0.44	0.795	16.6	GCA_017383505.1 Clostridium sp., ASM...	disagree	d__Bacteria	p__Firmicutes_A	c__Clostridia	o__Clostridiales	f__Clostridiaceae	g__Clostridium
915-13_B2aani	915	13	160 kbp	0.106	0.084	115.8	GCA_018336475.1 Romboutsia sp. 13368...	disagree	d__Bacteria	p__Firmicutes_A	c__Clostridia
915-13_B2aanj	915	13	1.1 Mbp	0.408	0.665	11.5	GCA_017383505.1 Clostridium sp., ASM...	disagree	d__Bacteria	p__Firmicutes_A	c__Clostridia	o__Clostridiales	f__Clostridiaceae	g__Clostridium
915-13_B2aano	915	13	1.1 Mbp	0.445	0.652	11.1	GCA_017383505.1 Clostridium sp., ASM...	disagree	d__Bacteria	p__Firmicutes_A	c__Clostridia	o__Clostridiales	f__Clostridiaceae	g__Clostridium
915-13_B2aans	915	13	0.7 Mbp	0.105	0.727	27.4	GCA_017425305.1 Peptostreptococcacea...	disagree	d__Bacteria	p__Firmicutes_A	c__Clostridia
915-13_B2aanv	915	13	120 kbp	0.084	0.063	33.1	GCA_018336475.1 Romboutsia sp. 13368...	disagree	d__Bacteria	p__Firmicutes_A	c__Clostridia
915-13_B2aaog	915	13	1.2 Mbp	0.445	0.752	25	GCA_017383505.1 Clostridium sp., ASM...	disagree	d__Bacteria	p__Firmicutes_A	c__Clostridia	o__Clostridiales	f__Clostridiaceae	g__Clostridium
915-13_B2aaoi	915	13	1.1 Mbp	0.499	0.689	12.7	GCA_017383505.1 Clostridium sp., ASM...	disagree	d__Bacteria	p__Firmicutes_A	c__Clostridia	o__Clostridiales	f__Clostridiaceae	g__Clostridium
915-13_B2aaop	915	13	1 Mbp	0.382	0.621	8.5	GCA_017383505.1 Clostridium sp., ASM...	disagree	d__Bacteria
915-13_B2aaor	915	13	1.2 Mbp	0.454	0.72	20.5	GCA_017383505.1 Clostridium sp., ASM...	disagree	d__Bacteria	p__Firmicutes_A	c__Clostridia	o__Clostridiales	f__Clostridiaceae	g__Clostridium
915-13_B2aaot	915	13	1.1 Mbp	0.463	0.708	18.8	GCA_017383505.1 Clostridium sp., ASM...	disagree	d__Bacteria	p__Firmicutes_A	c__Clostridia	o__Clostridiales	f__Clostridiaceae	g__Clostridium
915-13_B2aaov	915	13	120 kbp	0.082	0.063	22.8	GCA_018336475.1 Romboutsia sp. 13368...	disagree	d__Bacteria	p__Firmicutes_A	c__Clostridia	o__Peptostreptococcales	f__Peptostreptococcaceae	g__Romboutsia
915-13_B2aaox	915	13	1.3 Mbp	0.463	0.801	15	GCA_017383505.1 Clostridium sp., ASM...	disagree	d__Bacteria	p__Firmicutes_A	c__Clostridia	o__Clostridiales	f__Clostridiaceae	g__Clostridium
915-13_B2aapa	915	13	140 kbp	0.003	0.045	3.1	GCA_000435835.1 Clostridium sp. CAG:...	disagree	d__Bacteria
915-13_B2aapb	915	13	1.1 Mbp	0.43	0.665	16.6	GCA_017383505.1 Clostridium sp., ASM...	disagree	d__Bacteria	p__Firmicutes_A	c__Clostridia	o__Clostridiales	f__Clostridiaceae	g__Clostridium
915-13_B2aapd	915	13	130 kbp	0.08	0.042	29.8	GCF_900106845.1 Romboutsia timonensi...	disagree	d__Bacteria	p__Firmicutes_A	c__Clostridia
915-13_B2aapf	915	13	1.4 Mbp	0.489	0.839	32	GCA_017383505.1 Clostridium sp., ASM...	disagree	d__Bacteria	p__Firmicutes_A	c__Clostridia	o__Clostridiales	f__Clostridiaceae	g__Clostridium
915-13_B2aapg	915	13	1.3 Mbp	0.462	0.795	24.1	GCA_017383505.1 Clostridium sp., ASM...	disagree	d__Bacteria	p__Firmicutes_A	c__Clostridia	o__Clostridiales	f__Clostridiaceae	g__Clostridium
915-13_B2aapm	915	13	1.2 Mbp	0.462	0.739	49	GCA_017383505.1 Clostridium sp., ASM...	disagree	d__Bacteria	p__Firmicutes_A	c__Clostridia	o__Clostridiales	f__Clostridiaceae	g__Clostridium
915-13_B2aapn	915	13	440 kbp	0.24	0.232	65.2	GCA_018336475.1 Romboutsia sp. 13368...	disagree	d__Bacteria	p__Firmicutes_A	c__Clostridia
915-13_B2aaqh	915	13	1.2 Mbp	0.439	0.745	53.2	GCA_017383505.1 Clostridium sp., ASM...	disagree	d__Bacteria	p__Firmicutes_A	c__Clostridia	o__Clostridiales	f__Clostridiaceae	g__Clostridium
915-13_B2aaqi	915	13	1.1 Mbp	0.39	0.708	12.4	GCA_017383505.1 Clostridium sp., ASM...	disagree	d__Bacteria	p__Firmicutes_A	c__Clostridia
915-13_B2aaqt	915	13	1.1 Mbp	0.431	0.677	11.5	GCA_017383505.1 Clostridium sp., ASM...	disagree	d__Bacteria	p__Firmicutes_A	c__Clostridia	o__Clostridiales	f__Clostridiaceae	g__Clostridium
915-13_B2aaqv	915	13	140 kbp	0.016	0.043	16.2	GCF_001405015.1 Clostridium disporic...	disagree	d__Bacteria	p__Firmicutes_A	c__Clostridia
915-13_B2aaqw	915	13	450 kbp	0.174	0.237	34.2	GCA_018336475.1 Romboutsia sp. 13368...	disagree	d__Bacteria	p__Firmicutes_A	c__Clostridia	o__Peptostreptococcales	f__Peptostreptococcaceae	g__Romboutsia
915-13_B2aaqy	915	13	1.1 Mbp	0.461	0.689	15.3	GCA_017383505.1 Clostridium sp., ASM...	disagree	d__Bacteria	p__Firmicutes_A	c__Clostridia	o__Clostridiales	f__Clostridiaceae	g__Clostridium
915-13_B2aaqz	915	13	1.2 Mbp	0.438	0.758	31.1	GCA_017383505.1 Clostridium sp., ASM...	disagree	d__Bacteria	p__Firmicutes_A	c__Clostridia	o__Clostridiales	f__Clostridiaceae	g__Clostridium
915-13_B2aard	915	13	160 kbp	0.06	0.051	44.7	GCF_900106845.1 Romboutsia timonensi...	disagree	d__Bacteria	p__Firmicutes_A	c__Clostridia	o__Peptostreptococcales	f__Peptostreptococcaceae	g__Romboutsia
915-13_B2aare	915	13	150 kbp	0.056	0.079	18.6	GCA_018336475.1 Romboutsia sp. 13368...	disagree	d__Bacteria	p__Firmicutes_A	c__Clostridia
915-13_B2aark	915	13	80 kbp	0.059	0.028	82.5	GCF_001543345.1 Turicibacter sp. H12...	disagree	d__Bacteria
915-13_B2aars	915	13	1 Mbp	0.324	0.64	9.5	GCA_017383505.1 Clostridium sp., ASM...	disagree	d__Bacteria	p__Firmicutes_A	c__Clostridia	o__Clostridiales	f__Clostridiaceae	g__Clostridium
915-13_B2aaru	915	13	1 Mbp	0.464	0.646	9.3	GCA_017383505.1 Clostridium sp., ASM...	disagree	d__Bacteria	p__Firmicutes_A	c__Clostridia	o__Clostridiales	f__Clostridiaceae	g__Clostridium
915-13_B2aarw	915	13	1.2 Mbp	0.431	0.745	14.1	GCA_017383505.1 Clostridium sp., ASM...	disagree	d__Bacteria	p__Firmicutes_A	c__Clostridia	o__Clostridiales	f__Clostridiaceae	g__Clostridium
915-13_B2aary	915	13	1 Mbp	0.519	0.609	10.4	GCA_017383505.1 Clostridium sp., ASM...	disagree	d__Bacteria	p__Firmicutes_A	c__Clostridia	o__Clostridiales	f__Clostridiaceae	g__Clostridium
915-13_B2aasa	915	13	1.2 Mbp	0.465	0.739	9.1	GCA_017383505.1 Clostridium sp., ASM...	disagree	d__Bacteria	p__Firmicutes_A	c__Clostridia	o__Clostridiales	f__Clostridiaceae	g__Clostridium
915-13_B2aasc	915	13	120 kbp	0.071	0.063	29.7	GCA_018336475.1 Romboutsia sp. 13368...	disagree	d__Bacteria	p__Firmicutes_A	c__Clostridia	o__Peptostreptococcales	f__Peptostreptococcaceae	g__Romboutsia
915-13_B2aasf	915	13	1.1 Mbp	0.472	0.714	25.5	GCA_017383505.1 Clostridium sp., ASM...	disagree	d__Bacteria	p__Firmicutes_A	c__Clostridia	o__Clostridiales	f__Clostridiaceae	g__Clostridium
915-13_B2aash	915	13	1.2 Mbp	0.499	0.764	32.2	GCA_017383505.1 Clostridium sp., ASM...	disagree	d__Bacteria	p__Firmicutes_A	c__Clostridia	o__Clostridiales	f__Clostridiaceae	g__Clostridium
915-13_B2aasl	915	13	130 kbp	0.057	0.068	40.9	GCA_018336475.1 Romboutsia sp. 13368...	disagree	d__Bacteria	p__Firmicutes_A	c__Clostridia
915-13_B2aasn	915	13	1.2 Mbp	0.398	0.758	17.1	GCA_017383505.1 Clostridium sp., ASM...	disagree	d__Bacteria	p__Firmicutes_A	c__Clostridia	o__Clostridiales	f__Clostridiaceae	g__Clostridium
915-13_B2aasp	915	13	1.2 Mbp	0.44	0.745	52	GCA_017383505.1 Clostridium sp., ASM...	disagree	d__Bacteria	p__Firmicutes_A	c__Clostridia	o__Clostridiales	f__Clostridiaceae	g__Clostridium
915-13_B2aasr	915	13	1.3 Mbp	0.517	0.801	31.3	GCA_017383505.1 Clostridium sp., ASM...	disagree	d__Bacteria	p__Firmicutes_A	c__Clostridia	o__Clostridiales	f__Clostridiaceae	g__Clostridium
915-13_B2aasw	915	13	1.2 Mbp	0.439	0.758	24	GCA_017383505.1 Clostridium sp., ASM...	disagree	d__Bacteria	p__Firmicutes_A	c__Clostridia	o__Clostridiales	f__Clostridiaceae	g__Clostridium
915-13_B2aasz	915	13	120 kbp	0.028	0.037	27.9	GCF_001405015.1 Clostridium disporic...	disagree	d__Bacteria	p__Firmicutes_A	c__Clostridia	o__Clostridiales	f__Clostridiaceae	g__Clostridium
915-13_B2aath	915	13	100 kbp	0.037	0.053	37.4	GCA_018336475.1 Romboutsia sp. 13368...	disagree	d__Bacteria
915-13_B2aati	915	13	1.2 Mbp	0.494	0.776	36.9	GCA_017383505.1 Clostridium sp., ASM...	disagree	d__Bacteria	p__Firmicutes_A	c__Clostridia	o__Clostridiales	f__Clostridiaceae	g__Clostridium
915-13_B2aatr	915	13	80 kbp	0.085	0.028	68.2	GCF_001543345.1 Turicibacter sp. H12...	disagree	d__Bacteria
915-13_B2aauc	915	13	90 kbp	0.06	0.032	53.6	GCF_001543345.1 Turicibacter sp. H12...	disagree	d__Bacteria
915-13_B2aauf	915	13	0.8 Mbp	0.467	0.528	9.7	GCA_017383505.1 Clostridium sp., ASM...	disagree	d__Bacteria	p__Firmicutes_A	c__Clostridia	o__Clostridiales	f__Clostridiaceae	g__Clostridium
915-13_B2aauh	915	13	1.2 Mbp	0.408	0.739	22.9	GCA_017383505.1 Clostridium sp., ASM...	disagree	d__Bacteria	p__Firmicutes_A	c__Clostridia	o__Clostridiales	f__Clostridiaceae	g__Clostridium
915-13_B3aaaz	915	13	0.9 Mbp	0.516	0.578	6.2	GCA_017383505.1 Clostridium sp., ASM...	disagree	d__Bacteria	p__Firmicutes_A	c__Clostridia	o__Clostridiales	f__Clostridiaceae	g__Clostridium
915-13_B3aaba	915	13	90 kbp	0.087	0.047	18	GCA_018336475.1 Romboutsia sp. 13368...	disagree	d__Bacteria	p__Firmicutes_A	c__Clostridia
915-13_B3aacn	915	13	1 Mbp	0.444	0.621	6.6	GCA_017383505.1 Clostridium sp., ASM...	disagree	d__Bacteria	p__Firmicutes_A	c__Clostridia	o__Clostridiales	f__Clostridiaceae	g__Clostridium
915-13_B3aadp	915	13	0.9 Mbp	0.472	0.547	7.2	GCA_017383505.1 Clostridium sp., ASM...	disagree	d__Bacteria	p__Firmicutes_A	c__Clostridia	o__Clostridiales	f__Clostridiaceae	g__Clostridium
915-13_B3aadu	915	13	0.6 Mbp	0.523	0.391	5	GCA_017383505.1 Clostridium sp., ASM...	disagree	d__Bacteria	p__Firmicutes_A	c__Clostridia	o__Clostridiales	f__Clostridiaceae	g__Clostridium
915-13_B3aadv	915	13	0.6 Mbp	0.372	0.36	3.5	GCA_017383505.1 Clostridium sp., ASM...	disagree	d__Bacteria	p__Firmicutes_A	c__Clostridia	o__Clostridiales	f__Clostridiaceae	g__Clostridium
915-13_B3aaec	915	13	0.8 Mbp	0.495	0.516	6.8	GCA_017383505.1 Clostridium sp., ASM...	disagree	d__Bacteria	p__Firmicutes_A	c__Clostridia	o__Clostridiales	f__Clostridiaceae	g__Clostridium
915-13_B3aaef	915	13	0.9 Mbp	0.405	0.571	5.1	GCA_017383505.1 Clostridium sp., ASM...	disagree	d__Bacteria	p__Firmicutes_A	c__Clostridia	o__Clostridiales	f__Clostridiaceae	g__Clostridium
915-13_B3aaew	915	13	0.9 Mbp	0.467	0.584	8.2	GCA_017383505.1 Clostridium sp., ASM...	disagree	d__Bacteria	p__Firmicutes_A	c__Clostridia	o__Clostridiales	f__Clostridiaceae	g__Clostridium
915-13_B3aaex	915	13	0.9 Mbp	0.444	0.565	7.4	GCA_017383505.1 Clostridium sp., ASM...	disagree	d__Bacteria	p__Firmicutes_A	c__Clostridia	o__Clostridiales	f__Clostridiaceae	g__Clostridium
915-13_B3aafg	915	13	1 Mbp	0.458	0.596	7.9	GCA_017383505.1 Clostridium sp., ASM...	disagree	d__Bacteria	p__Firmicutes_A	c__Clostridia	o__Clostridiales	f__Clostridiaceae	g__Clostridium
915-13_B3aafh	915	13	0.8 Mbp	0.297	0.484	5.2	GCA_017383505.1 Clostridium sp., ASM...	disagree	d__Bacteria	p__Firmicutes_A	c__Clostridia	o__Clostridiales	f__Clostridiaceae	g__Clostridium
915-13_B3aagp	915	13	390 kbp	0.112	0.205	19.1	GCA_018336475.1 Romboutsia sp. 13368...	disagree	d__Bacteria
915-13_B3aahj	915	13	0.7 Mbp	0.432	0.416	4.5	GCA_017383505.1 Clostridium sp., ASM...	disagree	d__Bacteria	p__Firmicutes_A	c__Clostridia	o__Clostridiales	f__Clostridiaceae	g__Clostridium
915-13_B3aajd	915	13	320 kbp	0.169	0.168	8.8	GCA_018336475.1 Romboutsia sp. 13368...	disagree	d__Bacteria	p__Firmicutes_A	c__Clostridia	o__Peptostreptococcales	f__Peptostreptococcaceae	g__Romboutsia
915-13_B3aajy	915	13	1 Mbp	0.425	0.627	7.3	GCA_017383505.1 Clostridium sp., ASM...	disagree	d__Bacteria	p__Firmicutes_A	c__Clostridia	o__Clostridiales	f__Clostridiaceae	g__Clostridium
915-13_B3aakb	915	13	1 Mbp	0.409	0.627	10.8	GCA_017383505.1 Clostridium sp., ASM...	disagree	d__Bacteria	p__Firmicutes_A	c__Clostridia	o__Clostridiales	f__Clostridiaceae	g__Clostridium
915-13_B3aalb	915	13	470 kbp	0.4	0.292	4.3	GCA_017383505.1 Clostridium sp., ASM...	disagree	d__Bacteria	p__Firmicutes_A	c__Clostridia	o__Clostridiales	f__Clostridiaceae	g__Clostridium
915-13_B3aalz	915	13	0.8 Mbp	0.42	0.522	5.8	GCA_017383505.1 Clostridium sp., ASM...	disagree	d__Bacteria	p__Firmicutes_A	c__Clostridia	o__Clostridiales	f__Clostridiaceae	g__Clostridium
915-13_B3aamb	915	13	0.8 Mbp	0.406	0.528	8	GCA_017383505.1 Clostridium sp., ASM...	disagree	d__Bacteria	p__Firmicutes_A	c__Clostridia	o__Clostridiales	f__Clostridiaceae	g__Clostridium
915-13_B3aamc	915	13	370 kbp	0.089	0.374	4.9	GCA_017425305.1 Peptostreptococcacea...	disagree	d__Bacteria	p__Firmicutes_A	c__Clostridia	o__Peptostreptococcales	f__Peptostreptococcaceae
915-13_B3aamf	915	13	0.9 Mbp	0.476	0.565	7.4	GCA_017383505.1 Clostridium sp., ASM...	disagree	d__Bacteria	p__Firmicutes_A	c__Clostridia	o__Clostridiales	f__Clostridiaceae	g__Clostridium
915-13_B3aamj	915	13	0.7 Mbp	0.423	0.441	5	GCA_017383505.1 Clostridium sp., ASM...	disagree	d__Bacteria	p__Firmicutes_A	c__Clostridia	o__Clostridiales	f__Clostridiaceae	g__Clostridium
915-13_B3aamr	915	13	0.6 Mbp	0.164	0.398	5.5	GCA_017383505.1 Clostridium sp., ASM...	disagree	d__Bacteria	p__Firmicutes_A	c__Clostridia
915-13_B3aanh	915	13	0.7 Mbp	0.497	0.453	5.9	GCA_017383505.1 Clostridium sp., ASM...	disagree	d__Bacteria	p__Firmicutes_A	c__Clostridia	o__Clostridiales	f__Clostridiaceae	g__Clostridium
915-13_B3aani	915	13	0.6 Mbp	0.326	0.348	4.5	GCA_017383505.1 Clostridium sp., ASM...	disagree	d__Bacteria	p__Firmicutes_A	c__Clostridia	o__Clostridiales	f__Clostridiaceae	g__Clostridium
915-13_B3aann	915	13	0.9 Mbp	0.412	0.559	5.5	GCA_017383505.1 Clostridium sp., ASM...	disagree	d__Bacteria	p__Firmicutes_A	c__Clostridia	o__Clostridiales	f__Clostridiaceae	g__Clostridium
915-13_B3aano	915	13	1 Mbp	0.431	0.596	7.2	GCA_017383505.1 Clostridium sp., ASM...	disagree	d__Bacteria	p__Firmicutes_A	c__Clostridia	o__Clostridiales	f__Clostridiaceae	g__Clostridium
915-13_B3aans	915	13	340 kbp	0.165	0.211	3.7	GCA_017383505.1 Clostridium sp., ASM...	disagree	d__Bacteria	p__Firmicutes_A	c__Clostridia
915-13_B3aant	915	13	0.9 Mbp	0.379	0.54	5.7	GCA_017383505.1 Clostridium sp., ASM...	disagree	d__Bacteria	p__Firmicutes_A	c__Clostridia	o__Clostridiales	f__Clostridiaceae	g__Clostridium
915-13_B3aanv	915	13	1.2 Mbp	0.476	0.764	8.4	GCA_017383505.1 Clostridium sp., ASM...	disagree	d__Bacteria	p__Firmicutes_A	c__Clostridia	o__Clostridiales	f__Clostridiaceae	g__Clostridium
915-13_B3aanx	915	13	0.7 Mbp	0.395	0.429	4.7	GCA_017383505.1 Clostridium sp., ASM...	disagree	d__Bacteria	p__Firmicutes_A	c__Clostridia	o__Clostridiales	f__Clostridiaceae	g__Clostridium
915-13_B3aaoe	915	13	1.1 Mbp	0.453	0.665	11.2	GCA_017383505.1 Clostridium sp., ASM...	disagree	d__Bacteria	p__Firmicutes_A	c__Clostridia	o__Clostridiales	f__Clostridiaceae	g__Clostridium
915-13_B3aaou	915	13	500 kbp	0.36	0.311	3.9	GCA_017383505.1 Clostridium sp., ASM...	disagree	d__Bacteria	p__Firmicutes_A	c__Clostridia	o__Clostridiales	f__Clostridiaceae	g__Clostridium
915-13_B3aaph	915	13	330 kbp	0.181	0.174	8.8	GCA_018336475.1 Romboutsia sp. 13368...	disagree	d__Bacteria	p__Firmicutes_A	c__Clostridia	o__Peptostreptococcales	f__Peptostreptococcaceae	g__Romboutsia
915-13_B3aapl	915	13	1.2 Mbp	0.481	0.727	10.9	GCA_017383505.1 Clostridium sp., ASM...	disagree	d__Bacteria	p__Firmicutes_A	c__Clostridia	o__Clostridiales	f__Clostridiaceae	g__Clostridium
915-13_B3aapn	915	13	1.1 Mbp	0.456	0.658	8.4	GCA_017383505.1 Clostridium sp., ASM...	disagree	d__Bacteria	p__Firmicutes_A	c__Clostridia	o__Clostridiales	f__Clostridiaceae	g__Clostridium
915-13_B3aapt	915	13	1 Mbp	0.462	0.627	8.4	GCA_017383505.1 Clostridium sp., ASM...	disagree	d__Bacteria	p__Firmicutes_A	c__Clostridia	o__Clostridiales	f__Clostridiaceae	g__Clostridium
915-13_B3aapv	915	13	0.6 Mbp	0.415	0.398	5.9	GCA_017383505.1 Clostridium sp., ASM...	disagree	d__Bacteria	p__Firmicutes_A	c__Clostridia	o__Clostridiales	f__Clostridiaceae	g__Clostridium
915-13_B3aapw	915	13	0.9 Mbp	0.471	0.565	6.4	GCA_017383505.1 Clostridium sp., ASM...	disagree	d__Bacteria	p__Firmicutes_A	c__Clostridia	o__Clostridiales	f__Clostridiaceae	g__Clostridium
915-13_B3aaqh	915	13	370 kbp	0.062	0.374	4.4	GCA_017425305.1 Peptostreptococcacea...	disagree	d__Bacteria
915-13_B3aaqk	915	13	0.8 Mbp	0.367	0.472	5	GCA_017383505.1 Clostridium sp., ASM...	disagree	d__Bacteria	p__Firmicutes_A	c__Clostridia	o__Clostridiales	f__Clostridiaceae	g__Clostridium
915-13_B3aaqp	915	13	0.8 Mbp	0.425	0.497	5.9	GCA_017383505.1 Clostridium sp., ASM...	disagree	d__Bacteria	p__Firmicutes_A	c__Clostridia	o__Clostridiales	f__Clostridiaceae	g__Clostridium
915-13_B3aaqv	915	13	1 Mbp	0.465	0.64	8	GCA_017383505.1 Clostridium sp., ASM...	disagree	d__Bacteria	p__Firmicutes_A	c__Clostridia	o__Clostridiales	f__Clostridiaceae	g__Clostridium
915-13_B3aaqw	915	13	0.6 Mbp	0.467	0.385	4.9	GCA_017383505.1 Clostridium sp., ASM...	disagree	d__Bacteria	p__Firmicutes_A	c__Clostridia	o__Clostridiales	f__Clostridiaceae	g__Clostridium
915-13_B3aare	915	13	1 Mbp	0.46	0.627	8.4	GCA_017383505.1 Clostridium sp., ASM...	disagree	d__Bacteria	p__Firmicutes_A	c__Clostridia	o__Clostridiales	f__Clostridiaceae	g__Clostridium
915-13_B3aarg	915	13	480 kbp	0.122	0.298	4.7	GCA_017383505.1 Clostridium sp., ASM...	disagree	d__Bacteria
915-13_B3aarq	915	13	1.1 Mbp	0.512	0.652	7.6	GCA_017383505.1 Clostridium sp., ASM...	disagree	d__Bacteria	p__Firmicutes_A	c__Clostridia	o__Clostridiales	f__Clostridiaceae	g__Clostridium
915-35_B4aaaa	915	35	140 kbp	0.042	0.045	68	GCF_900106845.1 Romboutsia timonensi...	disagree	d__Bacteria	p__Firmicutes_A	c__Clostridia
915-35_B4aaab	915	35	100 kbp	0.002	0.032	3.5	GCA_000435835.1 Clostridium sp. CAG:...	disagree	d__Bacteria	p__Firmicutes_A	c__Clostridia	o__Clostridiales	f__Clostridiaceae	g__Clostridium
915-35_B4aaaj	915	35	1.2 Mbp	0.455	0.745	19.6	GCA_017383505.1 Clostridium sp., ASM...	disagree	d__Bacteria	p__Firmicutes_A	c__Clostridia	o__Clostridiales	f__Clostridiaceae	g__Clostridium
915-35_B4aaak	915	35	1.2 Mbp	0.428	0.77	43.2	GCA_017383505.1 Clostridium sp., ASM...	disagree	d__Bacteria	p__Firmicutes_A	c__Clostridia	o__Clostridiales	f__Clostridiaceae	g__Clostridium
915-35_B4aaao	915	35	1.2 Mbp	0.44	0.758	72.6	GCA_017383505.1 Clostridium sp., ASM...	disagree	d__Bacteria	p__Firmicutes_A	c__Clostridia	o__Clostridiales	f__Clostridiaceae	g__Clostridium
915-35_B4aaap	915	35	1.2 Mbp	0.438	0.77	51.5	GCA_017383505.1 Clostridium sp., ASM...	disagree	d__Bacteria	p__Firmicutes_A	c__Clostridia	o__Clostridiales	f__Clostridiaceae	g__Clostridium
915-35_B4aaas	915	35	120 kbp	0.05	0.063	34.6	GCA_018336475.1 Romboutsia sp. 13368...	disagree	d__Bacteria	p__Firmicutes_A	c__Clostridia
915-35_B4aaau	915	35	1.1 Mbp	0.422	0.714	38.5	GCA_017383505.1 Clostridium sp., ASM...	disagree	d__Bacteria	p__Firmicutes_A	c__Clostridia	o__Clostridiales	f__Clostridiaceae	g__Clostridium
915-35_B4aaav	915	35	100 kbp	0.07	0.035	155.6	GCF_001543345.1 Turicibacter sp. H12...	disagree	d__Bacteria
915-35_B4aaaw	915	35	1.2 Mbp	0.414	0.72	33.9	GCA_017383505.1 Clostridium sp., ASM...	disagree	d__Bacteria	p__Firmicutes_A	c__Clostridia	o__Clostridiales	f__Clostridiaceae	g__Clostridium
915-35_B4aaax	915	35	1.2 Mbp	0.381	0.745	26.4	GCA_017383505.1 Clostridium sp., ASM...	disagree	d__Bacteria	p__Firmicutes_A	c__Clostridia	o__Clostridiales	f__Clostridiaceae	g__Clostridium
915-35_B4aabe	915	35	1.2 Mbp	0.46	0.764	61.6	GCA_017383505.1 Clostridium sp., ASM...	disagree	d__Bacteria	p__Firmicutes_A	c__Clostridia	o__Clostridiales	f__Clostridiaceae	g__Clostridium
915-35_B4aabf	915	35	1 Mbp	0.416	0.602	13	GCA_017383505.1 Clostridium sp., ASM...	disagree	d__Bacteria	p__Firmicutes_A	c__Clostridia	o__Clostridiales	f__Clostridiaceae	g__Clostridium
915-35_B4aabg	915	35	140 kbp	0.095	0.074	76.4	GCA_018336475.1 Romboutsia sp. 13368...	disagree	d__Bacteria	p__Firmicutes_A	c__Clostridia
915-35_B4aabi	915	35	90 kbp	0.054	0.032	85.7	GCF_001543345.1 Turicibacter sp. H12...	disagree	d__Bacteria
915-35_B4aabk	915	35	1.2 Mbp	0.383	0.77	69	GCA_017383505.1 Clostridium sp., ASM...	disagree	d__Bacteria	p__Firmicutes_A	c__Clostridia	o__Clostridiales	f__Clostridiaceae	g__Clostridium
915-35_B4aabl	915	35	1.2 Mbp	0.493	0.745	70.2	GCA_017383505.1 Clostridium sp., ASM...	disagree	d__Bacteria	p__Firmicutes_A	c__Clostridia	o__Clostridiales	f__Clostridiaceae	g__Clostridium
915-35_B4aabn	915	35	1.2 Mbp	0.446	0.758	60.9	GCA_017383505.1 Clostridium sp., ASM...	disagree	d__Bacteria	p__Firmicutes_A	c__Clostridia	o__Clostridiales	f__Clostridiaceae	g__Clostridium
915-35_B4aabo	915	35	1.2 Mbp	0.447	0.758	72.4	GCA_017383505.1 Clostridium sp., ASM...	disagree	d__Bacteria	p__Firmicutes_A	c__Clostridia	o__Clostridiales	f__Clostridiaceae	g__Clostridium
915-35_B4aabq	915	35	0.9 Mbp	0.292	0.578	8.5	GCA_017383505.1 Clostridium sp., ASM...	disagree	d__Bacteria	p__Firmicutes_A	c__Clostridia	o__Clostridiales	f__Clostridiaceae	g__Clostridium
915-35_B4aabr	915	35	0.7 Mbp	0.391	0.717	73.6	GCA_017425305.1 Peptostreptococcacea...	disagree	d__Bacteria	p__Firmicutes_A	c__Clostridia
915-35_B4aabu	915	35	1.2 Mbp	0.494	0.752	21.9	GCA_017383505.1 Clostridium sp., ASM...	disagree	d__Bacteria	p__Firmicutes_A	c__Clostridia	o__Clostridiales	f__Clostridiaceae	g__Clostridium
915-35_B4aabv	915	35	90 kbp	0.079	0.032	133.9	GCF_001543345.1 Turicibacter sp. H12...	disagree	d__Bacteria
915-35_B4aabw	915	35	430 kbp	0.232	0.226	81.8	GCA_018336475.1 Romboutsia sp. 13368...	disagree	d__Bacteria	p__Firmicutes_A	c__Clostridia
915-35_B4aaby	915	35	140 kbp	0.002	0.045	3.4	GCA_000435835.1 Clostridium sp. CAG:...	disagree	d__Bacteria
915-35_B4aaca	915	35	100 kbp	0.002	0.032	2.4	GCA_000435835.1 Clostridium sp. CAG:...	disagree	d__Bacteria	p__Firmicutes_A	c__Clostridia
915-35_B4aacb	915	35	1.2 Mbp	0.456	0.764	78.3	GCA_017383505.1 Clostridium sp., ASM...	disagree	d__Bacteria	p__Firmicutes_A	c__Clostridia	o__Clostridiales	f__Clostridiaceae	g__Clostridium
915-35_B4aacd	915	35	1.2 Mbp	0.427	0.745	80.8	GCA_017383505.1 Clostridium sp., ASM...	disagree	d__Bacteria	p__Firmicutes_A	c__Clostridia	o__Clostridiales	f__Clostridiaceae	g__Clostridium
915-35_B4aach	915	35	80 kbp	0.079	0.028	178.8	GCF_001543345.1 Turicibacter sp. H12...	disagree	d__Bacteria
915-35_B4aaci	915	35	100 kbp	0.001	0.032	1.9	GCA_000435835.1 Clostridium sp. CAG:...	disagree	d__Bacteria	p__Firmicutes_A	c__Clostridia	o__Clostridiales	f__Clostridiaceae	g__Clostridium
915-35_B4aack	915	35	80 kbp	0.058	0.028	115.5	GCF_001543345.1 Turicibacter sp. H12...	disagree	d__Bacteria
915-35_B4aacn	915	35	1.3 Mbp	0.458	0.795	38.1	GCA_017383505.1 Clostridium sp., ASM...	disagree	d__Bacteria	p__Firmicutes_A	c__Clostridia	o__Clostridiales	f__Clostridiaceae	g__Clostridium
915-35_B4aaco	915	35	130 kbp	0.026	0.04	22.3	GCF_001405015.1 Clostridium disporic...	disagree	d__Bacteria	p__Firmicutes_A	c__Clostridia	o__Clostridiales	f__Clostridiaceae	g__Clostridium
915-35_B4aacp	915	35	150 kbp	0.01	0.048	13.6	GCA_000435835.1 Clostridium sp. CAG:...	disagree	d__Bacteria	p__Firmicutes_A	c__Clostridia	o__Clostridiales	f__Clostridiaceae	g__Clostridium
915-35_B4aacw	915	35	150 kbp	0.002	0.048	3	GCA_000435835.1 Clostridium sp. CAG:...	disagree	d__Bacteria
915-35_B4aacy	915	35	1.2 Mbp	0.421	0.733	28.4	GCA_017383505.1 Clostridium sp., ASM...	disagree	d__Bacteria	p__Firmicutes_A	c__Clostridia	o__Clostridiales	f__Clostridiaceae	g__Clostridium
915-35_B4aadb	915	35	80 kbp	0.001	0.026	2.6	GCA_000435835.1 Clostridium sp. CAG:...	disagree	d__Bacteria	p__Firmicutes_A	c__Clostridia	o__Clostridiales	f__Clostridiaceae	g__Clostridium
915-35_B4aadd	915	35	150 kbp	0.084	0.079	90.5	GCA_018336475.1 Romboutsia sp. 13368...	disagree	d__Bacteria	p__Firmicutes_A	c__Clostridia
915-35_B4aadf	915	35	1.2 Mbp	0.434	0.752	37.5	GCA_017383505.1 Clostridium sp., ASM...	disagree	d__Bacteria	p__Firmicutes_A	c__Clostridia	o__Clostridiales	f__Clostridiaceae	g__Clostridium
915-35_B4aadg	915	35	100 kbp	0.04	0.035	48.4	GCF_001543345.1 Turicibacter sp. H12...	disagree	d__Bacteria
915-35_B4aadh	915	35	1.3 Mbp	0.426	0.826	39.5	GCA_017383505.1 Clostridium sp., ASM...	disagree	d__Bacteria	p__Firmicutes_A	c__Clostridia	o__Clostridiales	f__Clostridiaceae	g__Clostridium
915-35_B4aadi	915	35	120 kbp	0.078	0.043	23.4	GCF_013046825.1 Turicibacter sanguin...	disagree	d__Bacteria
915-35_B4aadj	915	35	1.3 Mbp	0.487	0.783	58.7	GCA_017383505.1 Clostridium sp., ASM...	disagree	d__Bacteria	p__Firmicutes_A	c__Clostridia	o__Clostridiales	f__Clostridiaceae	g__Clostridium
915-35_B4aado	915	35	1.1 Mbp	0.475	0.714	22	GCA_017383505.1 Clostridium sp., ASM...	disagree	d__Bacteria	p__Firmicutes_A	c__Clostridia	o__Clostridiales	f__Clostridiaceae	g__Clostridium
915-35_B4aadp	915	35	1.3 Mbp	0.393	0.795	24.3	GCA_017383505.1 Clostridium sp., ASM...	disagree	d__Bacteria	p__Firmicutes_A	c__Clostridia	o__Clostridiales	f__Clostridiaceae	g__Clostridium
915-35_B4aadr	915	35	1.2 Mbp	0.471	0.727	20.9	GCA_017383505.1 Clostridium sp., ASM...	disagree	d__Bacteria	p__Firmicutes_A	c__Clostridia	o__Clostridiales	f__Clostridiaceae	g__Clostridium
915-35_B4aads	915	35	1.3 Mbp	0.449	0.832	68.5	GCA_017383505.1 Clostridium sp., ASM...	disagree	d__Bacteria	p__Firmicutes_A	c__Clostridia	o__Clostridiales	f__Clostridiaceae	g__Clostridium
915-35_B4aadw	915	35	110 kbp	0.211	0.058	130.2	GCA_018336475.1 Romboutsia sp. 13368...	disagree	d__Bacteria	p__Firmicutes_A	c__Clostridia
915-35_B4aadx	915	35	1 Mbp	0.447	0.646	10.8	GCA_017383505.1 Clostridium sp., ASM...	disagree	d__Bacteria	p__Firmicutes_A	c__Clostridia	o__Clostridiales	f__Clostridiaceae	g__Clostridium
915-35_B4aady	915	35	1.2 Mbp	0.473	0.739	32.2	GCA_017383505.1 Clostridium sp., ASM...	disagree	d__Bacteria	p__Firmicutes_A	c__Clostridia	o__Clostridiales	f__Clostridiaceae	g__Clostridium
915-35_B4aadz	915	35	1.3 Mbp	0.414	0.795	38.4	GCA_017383505.1 Clostridium sp., ASM...	disagree	d__Bacteria	p__Firmicutes_A	c__Clostridia	o__Clostridiales	f__Clostridiaceae	g__Clostridium
915-35_B4aaeb	915	35	120 kbp	0.075	0.063	66.2	GCA_018336475.1 Romboutsia sp. 13368...	disagree	d__Bacteria	p__Firmicutes_A	c__Clostridia
915-35_B4aaec	915	35	1.2 Mbp	0.442	0.727	24.6	GCA_017383505.1 Clostridium sp., ASM...	disagree	d__Bacteria	p__Firmicutes_A	c__Clostridia	o__Clostridiales	f__Clostridiaceae	g__Clostridium
915-35_B4aaed	915	35	1.1 Mbp	0.4	0.708	58.2	GCA_017383505.1 Clostridium sp., ASM...	disagree	d__Bacteria	p__Firmicutes_A	c__Clostridia	o__Clostridiales	f__Clostridiaceae	g__Clostridium
915-35_B4aaee	915	35	80 kbp	0.059	0.028	69.6	GCF_001543345.1 Turicibacter sp. H12...	disagree	d__Bacteria
915-35_B4aaef	915	35	150 kbp	0.092	0.048	52.5	GCF_900106845.1 Romboutsia timonensi...	disagree	d__Bacteria	p__Firmicutes_A	c__Clostridia
915-35_B4aaeg	915	35	120 kbp	0.088	0.043	60	GCF_013046825.1 Turicibacter sanguin...	disagree	d__Bacteria
915-35_B4aaeh	915	35	1.2 Mbp	0.457	0.77	71.5	GCA_017383505.1 Clostridium sp., ASM...	disagree	d__Bacteria	p__Firmicutes_A	c__Clostridia	o__Clostridiales	f__Clostridiaceae	g__Clostridium
915-35_B4aael	915	35	150 kbp	0.085	0.048	62.8	GCF_900106845.1 Romboutsia timonensi...	disagree	d__Bacteria	p__Firmicutes_A	c__Clostridia
915-35_B4aaen	915	35	120 kbp	0.099	0.043	105.8	GCF_013046825.1 Turicibacter sanguin...	disagree	d__Bacteria
915-35_B4aaeo	915	35	1.2 Mbp	0.428	0.727	50.8	GCA_017383505.1 Clostridium sp., ASM...	disagree	d__Bacteria	p__Firmicutes_A	c__Clostridia	o__Clostridiales	f__Clostridiaceae	g__Clostridium
915-35_B4aaep	915	35	1.2 Mbp	0.446	0.764	18.6	GCA_017383505.1 Clostridium sp., ASM...	disagree	d__Bacteria	p__Firmicutes_A	c__Clostridia	o__Clostridiales	f__Clostridiaceae	g__Clostridium
915-35_B4aafb	915	35	1.1 Mbp	0.403	0.708	15.9	GCA_017383505.1 Clostridium sp., ASM...	disagree	d__Bacteria	p__Firmicutes_A	c__Clostridia	o__Clostridiales	f__Clostridiaceae	g__Clostridium
915-35_B4aafd	915	35	1.2 Mbp	0.437	0.727	21.1	GCA_017383505.1 Clostridium sp., ASM...	disagree	d__Bacteria	p__Firmicutes_A	c__Clostridia	o__Clostridiales	f__Clostridiaceae	g__Clostridium
915-35_B4aafe	915	35	1.2 Mbp	0.438	0.752	60.3	GCA_017383505.1 Clostridium sp., ASM...	disagree	d__Bacteria	p__Firmicutes_A	c__Clostridia	o__Clostridiales	f__Clostridiaceae	g__Clostridium
915-35_B4aaff	915	35	1.2 Mbp	0.443	0.733	41.3	GCA_017383505.1 Clostridium sp., ASM...	disagree	d__Bacteria	p__Firmicutes_A	c__Clostridia	o__Clostridiales	f__Clostridiaceae	g__Clostridium
915-35_B4aafh	915	35	1.2 Mbp	0.468	0.77	28.1	GCA_017383505.1 Clostridium sp., ASM...	disagree	d__Bacteria	p__Firmicutes_A	c__Clostridia	o__Clostridiales	f__Clostridiaceae	g__Clostridium
915-35_B4aafj	915	35	0.9 Mbp	0.366	0.584	12.7	GCA_017383505.1 Clostridium sp., ASM...	disagree	d__Bacteria	p__Firmicutes_A	c__Clostridia	o__Clostridiales	f__Clostridiaceae	g__Clostridium
915-35_B4aafm	915	35	1 Mbp	0.42	0.615	47.9	GCA_017383505.1 Clostridium sp., ASM...	disagree	d__Bacteria	p__Firmicutes_A	c__Clostridia	o__Clostridiales	f__Clostridiaceae	g__Clostridium
915-35_B4aafn	915	35	1.1 Mbp	0.449	0.696	11.4	GCA_017383505.1 Clostridium sp., ASM...	disagree	d__Bacteria	p__Firmicutes_A	c__Clostridia	o__Clostridiales	f__Clostridiaceae	g__Clostridium
915-35_B4aafo	915	35	80 kbp	0.081	0.028	123.4	GCF_001543345.1 Turicibacter sp. H12...	disagree	d__Bacteria
915-35_B4aafp	915	35	130 kbp	0.123	0.068	37.4	GCA_018336475.1 Romboutsia sp. 13368...	disagree	d__Bacteria	p__Firmicutes_A	c__Clostridia	o__Peptostreptococcales	f__Peptostreptococcaceae	g__Romboutsia
915-35_B4aafr	915	35	1.2 Mbp	0.449	0.776	29.3	GCA_017383505.1 Clostridium sp., ASM...	disagree	d__Bacteria	p__Firmicutes_A	c__Clostridia	o__Clostridiales	f__Clostridiaceae	g__Clostridium
915-35_B4aaft	915	35	80 kbp	0.107	0.028	130.6	GCF_001543345.1 Turicibacter sp. H12...	disagree	d__Bacteria
915-35_B4aafv	915	35	80 kbp	0.104	0.024	70.4	GCA_900604495.1 Desulfovibrio sp. Ma...	disagree	d__Bacteria	p__Firmicutes_A	c__Clostridia
915-35_B4aafw	915	35	80 kbp	0.083	0.028	73	GCF_001543345.1 Turicibacter sp. H12...	disagree	d__Bacteria
915-35_B4aafy	915	35	130 kbp	0.114	0.068	63.5	GCA_018336475.1 Romboutsia sp. 13368...	disagree	d__Bacteria	p__Firmicutes_A	c__Clostridia
915-35_B4aagd	915	35	1.1 Mbp	0.437	0.714	20.8	GCA_017383505.1 Clostridium sp., ASM...	disagree	d__Bacteria	p__Firmicutes_A	c__Clostridia	o__Clostridiales	f__Clostridiaceae	g__Clostridium
915-35_B4aagg	915	35	1.2 Mbp	0.467	0.764	71.8	GCA_017383505.1 Clostridium sp., ASM...	disagree	d__Bacteria	p__Firmicutes_A	c__Clostridia	o__Clostridiales	f__Clostridiaceae	g__Clostridium
915-35_B4aagm	915	35	1.2 Mbp	0.433	0.739	29.1	GCA_017383505.1 Clostridium sp., ASM...	disagree	d__Bacteria	p__Firmicutes_A	c__Clostridia	o__Clostridiales	f__Clostridiaceae	g__Clostridium
915-35_B4aagn	915	35	100 kbp	0.085	0.036	137.9	GCF_013046825.1 Turicibacter sanguin...	disagree	d__Bacteria
915-35_B4aago	915	35	160 kbp	0.069	0.051	77.7	GCF_900106845.1 Romboutsia timonensi...	disagree	d__Bacteria	p__Firmicutes_A	c__Clostridia
915-35_B4aags	915	35	350 kbp	0.139	0.184	22.7	GCA_018336475.1 Romboutsia sp. 13368...	disagree	d__Bacteria	p__Firmicutes_A	c__Clostridia	o__Peptostreptococcales	f__Peptostreptococcaceae	g__Romboutsia
915-35_B4aagu	915	35	1.2 Mbp	0.432	0.752	24.8	GCA_017383505.1 Clostridium sp., ASM...	disagree	d__Bacteria	p__Firmicutes_A	c__Clostridia	o__Clostridiales	f__Clostridiaceae	g__Clostridium
915-35_B4aagw	915	35	100 kbp	0.028	0.031	22.8	GCF_001405015.1 Clostridium disporic...	disagree	d__Bacteria	p__Firmicutes_A	c__Clostridia	o__Clostridiales	f__Clostridiaceae	g__Clostridium
915-35_B4aagx	915	35	0.9 Mbp	0.364	0.571	10.7	GCA_017383505.1 Clostridium sp., ASM...	disagree	d__Bacteria	p__Firmicutes_A	c__Clostridia	o__Clostridiales	f__Clostridiaceae	g__Clostridium
915-35_B4aagy	915	35	1.2 Mbp	0.395	0.752	40.1	GCA_017383505.1 Clostridium sp., ASM...	disagree	d__Bacteria	p__Firmicutes_A	c__Clostridia	o__Clostridiales	f__Clostridiaceae	g__Clostridium
915-35_B4aaha	915	35	1.1 Mbp	0.434	0.652	15.3	GCA_017383505.1 Clostridium sp., ASM...	disagree	d__Bacteria	p__Firmicutes_A	c__Clostridia	o__Clostridiales	f__Clostridiaceae	g__Clostridium
915-35_B4aahb	915	35	140 kbp	0.081	0.045	47	GCF_900106845.1 Romboutsia timonensi...	disagree	d__Bacteria	p__Firmicutes_A	c__Clostridia
915-35_B4aahd	915	35	1.2 Mbp	0.414	0.758	32.1	GCA_017383505.1 Clostridium sp., ASM...	disagree	d__Bacteria	p__Firmicutes_A	c__Clostridia	o__Clostridiales	f__Clostridiaceae	g__Clostridium
915-35_B4aahf	915	35	80 kbp	0.002	0.026	2.9	GCA_000435835.1 Clostridium sp. CAG:...	disagree	d__Bacteria	p__Firmicutes_A	c__Clostridia
915-35_B4aahh	915	35	120 kbp	0.091	0.063	122.2	GCA_018336475.1 Romboutsia sp. 13368...	disagree	d__Bacteria	p__Firmicutes_A	c__Clostridia
915-35_B4aahk	915	35	1.1 Mbp	0.442	0.696	21.4	GCA_017383505.1 Clostridium sp., ASM...	disagree	d__Bacteria	p__Firmicutes_A	c__Clostridia	o__Clostridiales	f__Clostridiaceae	g__Clostridium
915-35_B4aahl	915	35	1.4 Mbp	0.524	0.845	64.1	GCA_017383505.1 Clostridium sp., ASM...	disagree	d__Bacteria	p__Firmicutes_A	c__Clostridia	o__Clostridiales	f__Clostridiaceae	g__Clostridium
915-35_B4aahm	915	35	1.3 Mbp	0.413	0.801	51.3	GCA_017383505.1 Clostridium sp., ASM...	disagree	d__Bacteria	p__Firmicutes_A	c__Clostridia	o__Clostridiales	f__Clostridiaceae	g__Clostridium
915-35_B4aahn	915	35	1 Mbp	0.485	0.627	21.1	GCA_017383505.1 Clostridium sp., ASM...	disagree	d__Bacteria	p__Firmicutes_A	c__Clostridia	o__Clostridiales	f__Clostridiaceae	g__Clostridium
915-35_B4aaho	915	35	130 kbp	0.225	0.068	92.8	GCA_018336475.1 Romboutsia sp. 13368...	disagree	d__Bacteria	p__Firmicutes_A	c__Clostridia
915-35_B4aahs	915	35	1.2 Mbp	0.507	0.745	50.6	GCA_017383505.1 Clostridium sp., ASM...	disagree	d__Bacteria	p__Firmicutes_A	c__Clostridia	o__Clostridiales	f__Clostridiaceae	g__Clostridium
915-35_B4aahx	915	35	1.2 Mbp	0.479	0.727	51.8	GCA_017383505.1 Clostridium sp., ASM...	disagree	d__Bacteria	p__Firmicutes_A	c__Clostridia	o__Clostridiales	f__Clostridiaceae	g__Clostridium
915-35_B4aahy	915	35	1.1 Mbp	0.431	0.683	30.1	GCA_017383505.1 Clostridium sp., ASM...	disagree	d__Bacteria	p__Firmicutes_A	c__Clostridia
915-35_B4aaia	915	35	160 kbp	0.079	0.051	35.8	GCF_900106845.1 Romboutsia timonensi...	disagree	d__Bacteria	p__Firmicutes_A	c__Clostridia	o__Peptostreptococcales	f__Peptostreptococcaceae	g__Romboutsia
915-35_B4aaic	915	35	1.2 Mbp	0.46	0.733	33.8	GCA_017383505.1 Clostridium sp., ASM...	disagree	d__Bacteria	p__Firmicutes_A	c__Clostridia	o__Clostridiales	f__Clostridiaceae	g__Clostridium
915-35_B4aaie	915	35	1.2 Mbp	0.532	0.739	36.1	GCA_017383505.1 Clostridium sp., ASM...	disagree	d__Bacteria	p__Firmicutes_A	c__Clostridia	o__Clostridiales	f__Clostridiaceae	g__Clostridium
915-35_B4aaif	915	35	140 kbp	0.109	0.045	62.6	GCF_900106845.1 Romboutsia timonensi...	disagree	d__Bacteria	p__Firmicutes_A	c__Clostridia	o__Peptostreptococcales	f__Peptostreptococcaceae	g__Romboutsia
915-35_B4aaig	915	35	130 kbp	0.117	0.068	106.2	GCA_018336475.1 Romboutsia sp. 13368...	disagree	d__Bacteria	p__Firmicutes_A	c__Clostridia
915-35_B4aaii	915	35	90 kbp	0.002	0.029	4.1	GCA_000435835.1 Clostridium sp. CAG:...	disagree	d__Bacteria	p__Firmicutes_A	c__Clostridia	o__Clostridiales	f__Clostridiaceae	g__Clostridium
915-35_B4aaim	915	35	1.2 Mbp	0.487	0.776	12.2	GCA_017383505.1 Clostridium sp., ASM...	disagree	d__Bacteria	p__Firmicutes_A	c__Clostridia	o__Clostridiales	f__Clostridiaceae	g__Clostridium
915-35_B4aaio	915	35	1.2 Mbp	0.498	0.745	11.8	GCA_017383505.1 Clostridium sp., ASM...	disagree	d__Bacteria	p__Firmicutes_A	c__Clostridia	o__Clostridiales	f__Clostridiaceae	g__Clostridium
915-35_B4aaip	915	35	1.2 Mbp	0.468	0.72	51.1	GCA_017383505.1 Clostridium sp., ASM...	disagree	d__Bacteria	p__Firmicutes_A	c__Clostridia	o__Clostridiales	f__Clostridiaceae	g__Clostridium
915-35_B4aaiq	915	35	130 kbp	0.062	0.068	69	GCA_018336475.1 Romboutsia sp. 13368...	disagree	d__Bacteria	p__Firmicutes_A	c__Clostridia
915-35_B4aair	915	35	1.2 Mbp	0.47	0.727	74.6	GCA_017383505.1 Clostridium sp., ASM...	disagree	d__Bacteria	p__Firmicutes_A	c__Clostridia	o__Clostridiales	f__Clostridiaceae	g__Clostridium
915-35_B4aais	915	35	120 kbp	0.067	0.043	94.8	GCF_013046825.1 Turicibacter sanguin...	disagree	d__Bacteria
915-35_B4aaiu	915	35	130 kbp	0.075	0.068	40.3	GCA_018336475.1 Romboutsia sp. 13368...	disagree	d__Bacteria	p__Firmicutes_A	c__Clostridia
915-35_B4aaiv	915	35	1.2 Mbp	0.415	0.745	55.5	GCA_017383505.1 Clostridium sp., ASM...	disagree	d__Bacteria	p__Firmicutes_A	c__Clostridia	o__Clostridiales	f__Clostridiaceae	g__Clostridium
915-35_B4aaiy	915	35	NA	NA	NA	NA	NA	disagree	d__Bacteria	p__Firmicutes_A	c__Clostridia
915-35_B4aaiz	915	35	120 kbp	0.092	0.043	64.6	GCF_013046825.1 Turicibacter sanguin...	disagree	d__Bacteria
915-35_B4aaja	915	35	1.3 Mbp	0.461	0.814	65.3	GCA_017383505.1 Clostridium sp., ASM...	disagree	d__Bacteria	p__Firmicutes_A	c__Clostridia	o__Clostridiales	f__Clostridiaceae	g__Clostridium
915-35_B4aajb	915	35	170 kbp	0.078	0.054	131.3	GCF_900106845.1 Romboutsia timonensi...	disagree	d__Bacteria	p__Firmicutes_A	c__Clostridia
915-35_B4aajc	915	35	1.1 Mbp	0.476	0.714	28.2	GCA_017383505.1 Clostridium sp., ASM...	disagree	d__Bacteria	p__Firmicutes_A	c__Clostridia	o__Clostridiales	f__Clostridiaceae	g__Clostridium
915-35_B4aaje	915	35	1.3 Mbp	0.438	0.789	31.9	GCA_017383505.1 Clostridium sp., ASM...	disagree	d__Bacteria	p__Firmicutes_A	c__Clostridia	o__Clostridiales	f__Clostridiaceae	g__Clostridium
915-35_B4aajf	915	35	90 kbp	0.098	0.031	56.1	GCF_012317385.1 Romboutsia sp. CE17 ...	disagree	d__Bacteria	p__Firmicutes_A	c__Clostridia
915-35_B4aajg	915	35	1.1 Mbp	0.094	0.696	14.2	GCA_017383505.1 Clostridium sp., ASM...	disagree	d__Bacteria	p__Firmicutes_A	c__Clostridia	o__Clostridiales	f__Clostridiaceae	g__Clostridium
915-35_B4aajh	915	35	1 Mbp	0.438	0.627	17.3	GCA_017383505.1 Clostridium sp., ASM...	disagree	d__Bacteria	p__Firmicutes_A	c__Clostridia	o__Clostridiales	f__Clostridiaceae	g__Clostridium
915-35_B4aaji	915	35	100 kbp	0.06	0.034	64	GCF_012317385.1 Romboutsia sp. CE17 ...	disagree	d__Bacteria	p__Firmicutes_A	c__Clostridia
915-35_B4aajk	915	35	80 kbp	0.05	0.028	59.5	GCF_001543345.1 Turicibacter sp. H12...	disagree	d__Bacteria
915-35_B4aajl	915	35	1.2 Mbp	0.447	0.764	21	GCA_017383505.1 Clostridium sp., ASM...	disagree	d__Bacteria	p__Firmicutes_A	c__Clostridia	o__Clostridiales	f__Clostridiaceae	g__Clostridium
915-35_B4aajn	915	35	1.2 Mbp	0.475	0.758	98	GCA_017383505.1 Clostridium sp., ASM...	disagree	d__Bacteria	p__Firmicutes_A	c__Clostridia	o__Clostridiales	f__Clostridiaceae	g__Clostridium
915-35_B4aajq	915	35	1.1 Mbp	0.475	0.658	19.7	GCA_017383505.1 Clostridium sp., ASM...	disagree	d__Bacteria	p__Firmicutes_A	c__Clostridia	o__Clostridiales	f__Clostridiaceae	g__Clostridium
915-35_B4aajv	915	35	130 kbp	0.145	0.046	164.4	GCF_013046825.1 Turicibacter sanguin...	disagree	d__Bacteria
915-35_B4aajw	915	35	0.8 Mbp	0.033	0.516	6.3	GCA_017383505.1 Clostridium sp., ASM...	disagree	d__Bacteria	p__Firmicutes_A	c__Clostridia
915-35_B4aajx	915	35	140 kbp	0.125	0.074	61.1	GCA_018336475.1 Romboutsia sp. 13368...	disagree	d__Bacteria	p__Firmicutes_A	c__Clostridia
915-35_B4aajz	915	35	90 kbp	0.049	0.032	78.1	GCF_001543345.1 Turicibacter sp. H12...	disagree	d__Bacteria
915-35_B4aakd	915	35	1.1 Mbp	0.465	0.702	20.1	GCA_017383505.1 Clostridium sp., ASM...	disagree	d__Bacteria	p__Firmicutes_A	c__Clostridia	o__Clostridiales	f__Clostridiaceae	g__Clostridium
915-35_B4aake	915	35	1.1 Mbp	0.455	0.714	14.5	GCA_017383505.1 Clostridium sp., ASM...	disagree	d__Bacteria	p__Firmicutes_A	c__Clostridia	o__Clostridiales	f__Clostridiaceae	g__Clostridium
915-35_B4aakf	915	35	120 kbp	0.055	0.043	62.8	GCF_013046825.1 Turicibacter sanguin...	disagree	d__Bacteria
915-35_B4aakh	915	35	80 kbp	0.003	0.026	3.2	GCA_000435835.1 Clostridium sp. CAG:...	disagree	d__Bacteria	p__Firmicutes_A	c__Clostridia
915-35_B4aakk	915	35	170 kbp	0.1	0.054	162.9	GCF_900106845.1 Romboutsia timonensi...	disagree	d__Bacteria	p__Firmicutes_A	c__Clostridia
915-35_B4aakn	915	35	1.1 Mbp	0.446	0.689	21.8	GCA_017383505.1 Clostridium sp., ASM...	disagree	d__Bacteria	p__Firmicutes_A	c__Clostridia	o__Clostridiales	f__Clostridiaceae	g__Clostridium
915-35_B4aakr	915	35	1.2 Mbp	0.428	0.745	51.4	GCA_017383505.1 Clostridium sp., ASM...	disagree	d__Bacteria	p__Firmicutes_A	c__Clostridia	o__Clostridiales	f__Clostridiaceae	g__Clostridium
915-35_B4aakw	915	35	120 kbp	0.089	0.063	112.8	GCA_018336475.1 Romboutsia sp. 13368...	disagree	d__Bacteria	p__Firmicutes_A	c__Clostridia
915-35_B4aakx	915	35	150 kbp	0.097	0.048	53.5	GCF_900106845.1 Romboutsia timonensi...	disagree	d__Bacteria	p__Firmicutes_A	c__Clostridia
915-35_B4aaky	915	35	80 kbp	0.073	0.028	65.9	GCF_001543345.1 Turicibacter sp. H12...	disagree	d__Bacteria
915-35_B4aakz	915	35	100 kbp	0.035	0.053	18.4	GCA_018336475.1 Romboutsia sp. 13368...	disagree	d__Bacteria
915-35_B4aalb	915	35	100 kbp	0.077	0.036	125.6	GCF_013046825.1 Turicibacter sanguin...	disagree	d__Bacteria
915-35_B4aalc	915	35	80 kbp	0.071	0.028	54.8	GCF_001543345.1 Turicibacter sp. H12...	disagree	d__Bacteria
915-35_B4aald	915	35	1.2 Mbp	0.454	0.739	33.3	GCA_017383505.1 Clostridium sp., ASM...	disagree	d__Bacteria	p__Firmicutes_A	c__Clostridia	o__Clostridiales	f__Clostridiaceae	g__Clostridium
915-35_B4aalh	915	35	100 kbp	0.065	0.035	106.1	GCF_001543345.1 Turicibacter sp. H12...	disagree	d__Bacteria
915-35_B4aalj	915	35	1.2 Mbp	0.426	0.752	47.3	GCA_017383505.1 Clostridium sp., ASM...	disagree	d__Bacteria	p__Firmicutes_A	c__Clostridia	o__Clostridiales	f__Clostridiaceae	g__Clostridium
915-35_B4aalk	915	35	90 kbp	0.063	0.032	76.4	GCF_001543345.1 Turicibacter sp. H12...	disagree	d__Bacteria
915-35_B4aall	915	35	90 kbp	0.001	0.029	3	GCA_000435835.1 Clostridium sp. CAG:...	disagree	d__Bacteria
915-35_B4aaln	915	35	1.2 Mbp	0.476	0.752	29.1	GCA_017383505.1 Clostridium sp., ASM...	disagree	d__Bacteria	p__Firmicutes_A	c__Clostridia	o__Clostridiales	f__Clostridiaceae	g__Clostridium
915-35_B4aalq	915	35	130 kbp	0.002	0.042	2.5	GCA_000435835.1 Clostridium sp. CAG:...	disagree	d__Bacteria
915-35_B4aalr	915	35	1.2 Mbp	0.438	0.72	11.3	GCA_017383505.1 Clostridium sp., ASM...	disagree	d__Bacteria	p__Firmicutes_A	c__Clostridia	o__Clostridiales	f__Clostridiaceae	g__Clostridium
915-35_B4aalt	915	35	1.2 Mbp	0.462	0.739	68.3	GCA_017383505.1 Clostridium sp., ASM...	disagree	d__Bacteria	p__Firmicutes_A	c__Clostridia	o__Clostridiales	f__Clostridiaceae	g__Clostridium
915-35_B4aalv	915	35	1.1 Mbp	0.35	0.696	33.9	GCA_017383505.1 Clostridium sp., ASM...	disagree	d__Bacteria	p__Firmicutes_A	c__Clostridia	o__Clostridiales	f__Clostridiaceae	g__Clostridium
915-35_B4aalw	915	35	1.2 Mbp	0.468	0.776	11.1	GCA_017383505.1 Clostridium sp., ASM...	disagree	d__Bacteria	p__Firmicutes_A	c__Clostridia	o__Clostridiales	f__Clostridiaceae	g__Clostridium
915-35_B4aalx	915	35	1.2 Mbp	0.441	0.745	24.4	GCA_017383505.1 Clostridium sp., ASM...	disagree	d__Bacteria	p__Firmicutes_A	c__Clostridia	o__Clostridiales	f__Clostridiaceae	g__Clostridium
915-35_B4aaly	915	35	150 kbp	0.109	0.079	95.1	GCA_018336475.1 Romboutsia sp. 13368...	disagree	d__Bacteria	p__Firmicutes_A	c__Clostridia
915-35_B4aalz	915	35	1 Mbp	0.459	0.615	16.3	GCA_017383505.1 Clostridium sp., ASM...	disagree	d__Bacteria	p__Firmicutes_A	c__Clostridia	o__Clostridiales	f__Clostridiaceae	g__Clostridium
915-35_B4aama	915	35	1.2 Mbp	0.425	0.752	51.3	GCA_017383505.1 Clostridium sp., ASM...	disagree	d__Bacteria	p__Firmicutes_A	c__Clostridia	o__Clostridiales	f__Clostridiaceae	g__Clostridium
915-35_B4aamc	915	35	1.2 Mbp	0.444	0.739	33.1	GCA_017383505.1 Clostridium sp., ASM...	disagree	d__Bacteria	p__Firmicutes_A	c__Clostridia	o__Clostridiales	f__Clostridiaceae	g__Clostridium
915-35_B4aame	915	35	160 kbp	0.084	0.051	134.6	GCF_900106845.1 Romboutsia timonensi...	disagree	d__Bacteria	p__Firmicutes_A	c__Clostridia
915-35_B4aamh	915	35	1.1 Mbp	0.359	0.689	23.6	GCA_017383505.1 Clostridium sp., ASM...	disagree	d__Bacteria	p__Firmicutes_A	c__Clostridia	o__Clostridiales	f__Clostridiaceae	g__Clostridium
915-35_B4aamj	915	35	80 kbp	0.068	0.028	105.1	GCF_001543345.1 Turicibacter sp. H12...	disagree	d__Bacteria
915-35_B4aaml	915	35	130 kbp	0.002	0.042	3.4	GCA_000435835.1 Clostridium sp. CAG:...	disagree	d__Bacteria
915-35_B4aamm	915	35	120 kbp	0.075	0.043	85.3	GCF_013046825.1 Turicibacter sanguin...	disagree	d__Bacteria
915-35_B4aamn	915	35	1.1 Mbp	0.445	0.714	19	GCA_017383505.1 Clostridium sp., ASM...	disagree	d__Bacteria	p__Firmicutes_A	c__Clostridia	o__Clostridiales	f__Clostridiaceae	g__Clostridium
915-35_B4aams	915	35	1.3 Mbp	0.467	0.82	54.6	GCA_017383505.1 Clostridium sp., ASM...	disagree	d__Bacteria	p__Firmicutes_A	c__Clostridia	o__Clostridiales	f__Clostridiaceae	g__Clostridium
915-35_B4aamu	915	35	90 kbp	0.001	0.029	3.2	GCA_000435835.1 Clostridium sp. CAG:...	disagree	d__Bacteria	p__Firmicutes_A	c__Clostridia	o__Clostridiales	f__Clostridiaceae	g__Clostridium
915-35_B4aamv	915	35	1.4 Mbp	0.487	0.845	75.3	GCA_017383505.1 Clostridium sp., ASM...	disagree	d__Bacteria	p__Firmicutes_A	c__Clostridia	o__Clostridiales	f__Clostridiaceae	g__Clostridium
915-35_B4aamw	915	35	1.1 Mbp	0.435	0.714	26.9	GCA_017383505.1 Clostridium sp., ASM...	disagree	d__Bacteria	p__Firmicutes_A	c__Clostridia	o__Clostridiales	f__Clostridiaceae	g__Clostridium
915-35_B4aanb	915	35	1.2 Mbp	0.459	0.77	53.7	GCA_017383505.1 Clostridium sp., ASM...	disagree	d__Bacteria	p__Firmicutes_A	c__Clostridia	o__Clostridiales	f__Clostridiaceae	g__Clostridium
915-35_B4aand	915	35	420 kbp	0.241	0.221	66	GCA_018336475.1 Romboutsia sp. 13368...	disagree	d__Bacteria	p__Firmicutes_A	c__Clostridia
915-35_B4aanf	915	35	80 kbp	0.071	0.028	44.8	GCF_001543345.1 Turicibacter sp. H12...	disagree	d__Bacteria
915-35_B4aann	915	35	1.1 Mbp	0.466	0.696	18.6	GCA_017383505.1 Clostridium sp., ASM...	disagree	d__Bacteria	p__Firmicutes_A	c__Clostridia	o__Clostridiales	f__Clostridiaceae	g__Clostridium
915-35_B4aanq	915	35	1.1 Mbp	0.413	0.714	33.6	GCA_017383505.1 Clostridium sp., ASM...	disagree	d__Bacteria	p__Firmicutes_A	c__Clostridia	o__Clostridiales	f__Clostridiaceae	g__Clostridium
915-35_B4aanr	915	35	90 kbp	0.06	0.032	69.2	GCF_001543345.1 Turicibacter sp. H12...	disagree	d__Bacteria
915-35_B4aant	915	35	150 kbp	0.002	0.048	3.3	GCA_000435835.1 Clostridium sp. CAG:...	disagree	d__Bacteria	p__Firmicutes_A	c__Clostridia	o__Clostridiales	f__Clostridiaceae	g__Clostridium
915-35_B4aanu	915	35	1.2 Mbp	0.42	0.727	38.9	GCA_017383505.1 Clostridium sp., ASM...	disagree	d__Bacteria	p__Firmicutes_A	c__Clostridia	o__Clostridiales	f__Clostridiaceae	g__Clostridium
915-35_B4aanx	915	35	90 kbp	0.078	0.032	69.3	GCF_001543345.1 Turicibacter sp. H12...	disagree	d__Bacteria
915-35_B4aany	915	35	130 kbp	0.076	0.068	76.4	GCA_018336475.1 Romboutsia sp. 13368...	disagree	d__Bacteria	p__Firmicutes_A	c__Clostridia
915-35_B4aaoa	915	35	1.2 Mbp	0.503	0.72	36.2	GCA_017383505.1 Clostridium sp., ASM...	disagree	d__Bacteria	p__Firmicutes_A	c__Clostridia	o__Clostridiales	f__Clostridiaceae	g__Clostridium
915-35_B4aaod	915	35	1.2 Mbp	0.476	0.733	28.2	GCA_017383505.1 Clostridium sp., ASM...	disagree	d__Bacteria	p__Firmicutes_A	c__Clostridia
915-35_B4aaoe	915	35	0.7 Mbp	0.027	0.282	7	GCA_017462785.1 Oscillospiraceae bac...	disagree	d__Bacteria
915-35_B4aaof	915	35	1.1 Mbp	0.453	0.708	14	GCA_017383505.1 Clostridium sp., ASM...	disagree	d__Bacteria	p__Firmicutes_A	c__Clostridia	o__Clostridiales	f__Clostridiaceae	g__Clostridium
915-35_B4aaoi	915	35	120 kbp	0.074	0.043	78.2	GCF_013046825.1 Turicibacter sanguin...	disagree	d__Bacteria
915-35_B4aaom	915	35	1.2 Mbp	0.49	0.752	26.5	GCA_017383505.1 Clostridium sp., ASM...	disagree	d__Bacteria	p__Firmicutes_A	c__Clostridia	o__Clostridiales	f__Clostridiaceae	g__Clostridium
915-35_B4aaoo	915	35	1.2 Mbp	0.502	0.776	64.7	GCA_017383505.1 Clostridium sp., ASM...	disagree	d__Bacteria	p__Firmicutes_A	c__Clostridia	o__Clostridiales	f__Clostridiaceae	g__Clostridium
915-35_B4aaop	915	35	150 kbp	0.078	0.079	120	GCA_018336475.1 Romboutsia sp. 13368...	disagree	d__Bacteria	p__Firmicutes_A	c__Clostridia
915-35_B4aaoq	915	35	1.2 Mbp	0.445	0.77	50.2	GCA_017383505.1 Clostridium sp., ASM...	disagree	d__Bacteria	p__Firmicutes_A	c__Clostridia	o__Clostridiales	f__Clostridiaceae	g__Clostridium
915-35_B4aaos	915	35	1.2 Mbp	0.507	0.745	21.4	GCA_017383505.1 Clostridium sp., ASM...	disagree	d__Bacteria	p__Firmicutes_A	c__Clostridia	o__Clostridiales	f__Clostridiaceae	g__Clostridium
915-35_B4aaov	915	35	100 kbp	0.186	0.034	101.5	GCF_012317385.1 Romboutsia sp. CE17 ...	disagree	d__Bacteria	p__Firmicutes_A	c__Clostridia
915-35_B4aaow	915	35	1.1 Mbp	0.475	0.683	18.8	GCA_017383505.1 Clostridium sp., ASM...	disagree	d__Bacteria	p__Firmicutes_A	c__Clostridia	o__Clostridiales	f__Clostridiaceae	g__Clostridium
915-35_B4aaox	915	35	390 kbp	0.25	0.205	61	GCA_018336475.1 Romboutsia sp. 13368...	disagree	d__Bacteria	p__Firmicutes_A	c__Clostridia	o__Peptostreptococcales	f__Peptostreptococcaceae	g__Romboutsia
915-35_B4aaoz	915	35	0.9 Mbp	0.403	0.578	14	GCA_017383505.1 Clostridium sp., ASM...	disagree	d__Bacteria	p__Firmicutes_A	c__Clostridia	o__Clostridiales	f__Clostridiaceae	g__Clostridium
915-35_B4aapa	915	35	1.3 Mbp	0.462	0.783	64.5	GCA_017383505.1 Clostridium sp., ASM...	disagree	d__Bacteria	p__Firmicutes_A	c__Clostridia	o__Clostridiales	f__Clostridiaceae	g__Clostridium
915-35_B4aapc	915	35	100 kbp	0.001	0.062	2.5	GCA_017383505.1 Clostridium sp., ASM...	disagree	d__Bacteria	p__Firmicutes_A	c__Clostridia	o__Clostridiales	f__Clostridiaceae	g__Clostridium
915-35_B4aape	915	35	1.1 Mbp	0.408	0.658	16.4	GCA_017383505.1 Clostridium sp., ASM...	disagree	d__Bacteria	p__Firmicutes_A	c__Clostridia	o__Clostridiales	f__Clostridiaceae	g__Clostridium
915-35_B4aapf	915	35	170 kbp	0.084	0.054	44.7	GCF_900106845.1 Romboutsia timonensi...	disagree	d__Bacteria	p__Firmicutes_A	c__Clostridia	o__Peptostreptococcales	f__Peptostreptococcaceae	g__Romboutsia
915-35_B4aapi	915	35	1.2 Mbp	0.464	0.745	33.2	GCA_017383505.1 Clostridium sp., ASM...	disagree	d__Bacteria	p__Firmicutes_A	c__Clostridia	o__Clostridiales	f__Clostridiaceae	g__Clostridium
915-35_B4aapj	915	35	400 kbp	0.18	0.211	94	GCA_018336475.1 Romboutsia sp. 13368...	disagree	d__Bacteria	p__Firmicutes_A	c__Clostridia
915-35_B4aapl	915	35	1.1 Mbp	0.432	0.702	25.7	GCA_017383505.1 Clostridium sp., ASM...	disagree	d__Bacteria	p__Firmicutes_A	c__Clostridia	o__Clostridiales	f__Clostridiaceae	g__Clostridium
915-35_B4aapm	915	35	1.2 Mbp	0.404	0.727	15.1	GCA_017383505.1 Clostridium sp., ASM...	disagree	d__Bacteria	p__Firmicutes_A	c__Clostridia	o__Clostridiales	f__Clostridiaceae	g__Clostridium
915-35_B4aapq	915	35	1.2 Mbp	0.533	0.764	72.4	GCA_017383505.1 Clostridium sp., ASM...	disagree	d__Bacteria	p__Firmicutes_A	c__Clostridia	o__Clostridiales	f__Clostridiaceae	g__Clostridium
915-35_B4aapr	915	35	110 kbp	0.004	0.035	2.7	GCA_000435835.1 Clostridium sp. CAG:...	disagree	d__Bacteria	p__Firmicutes_A	c__Clostridia
915-35_B4aapt	915	35	1.3 Mbp	0.444	0.814	92.9	GCA_017383505.1 Clostridium sp., ASM...	disagree	d__Bacteria	p__Firmicutes_A	c__Clostridia	o__Clostridiales	f__Clostridiaceae	g__Clostridium
915-35_B4aapu	915	35	1.2 Mbp	0.443	0.733	31	GCA_017383505.1 Clostridium sp., ASM...	disagree	d__Bacteria	p__Firmicutes_A	c__Clostridia	o__Clostridiales	f__Clostridiaceae	g__Clostridium
915-35_B4aapw	915	35	1.3 Mbp	0.483	0.807	27.5	GCA_017383505.1 Clostridium sp., ASM...	disagree	d__Bacteria	p__Firmicutes_A	c__Clostridia	o__Clostridiales	f__Clostridiaceae	g__Clostridium
915-35_B4aapz	915	35	1.2 Mbp	0.465	0.752	77.5	GCA_017383505.1 Clostridium sp., ASM...	disagree	d__Bacteria	p__Firmicutes_A	c__Clostridia	o__Clostridiales	f__Clostridiaceae	g__Clostridium
915-35_B4aaqa	915	35	1.1 Mbp	0.416	0.708	23.4	GCA_017383505.1 Clostridium sp., ASM...	disagree	d__Bacteria	p__Firmicutes_A	c__Clostridia	o__Clostridiales	f__Clostridiaceae	g__Clostridium
915-35_B4aaqb	915	35	90 kbp	0.086	0.032	106.3	GCF_001543345.1 Turicibacter sp. H12...	disagree	d__Bacteria
915-35_B4aaqc	915	35	90 kbp	0.076	0.032	133	GCF_001543345.1 Turicibacter sp. H12...	disagree	d__Bacteria
915-35_B4aaqe	915	35	1.2 Mbp	0.479	0.764	23.1	GCA_017383505.1 Clostridium sp., ASM...	disagree	d__Bacteria	p__Firmicutes_A	c__Clostridia	o__Clostridiales	f__Clostridiaceae	g__Clostridium
915-35_B4aaqh	915	35	110 kbp	0.002	0.035	3.1	GCA_000435835.1 Clostridium sp. CAG:...	disagree	d__Bacteria	p__Firmicutes_A	c__Clostridia	o__Clostridiales	f__Clostridiaceae	g__Clostridium
915-35_B4aaqj	915	35	1.2 Mbp	0.483	0.733	31.3	GCA_017383505.1 Clostridium sp., ASM...	disagree	d__Bacteria	p__Firmicutes_A	c__Clostridia	o__Clostridiales	f__Clostridiaceae	g__Clostridium
915-35_B4aaqm	915	35	350 kbp	0.071	0.184	26.5	GCA_018336475.1 Romboutsia sp. 13368...	disagree	d__Bacteria
915-35_B4aaqn	915	35	1.2 Mbp	0.44	0.739	80.5	GCA_017383505.1 Clostridium sp., ASM...	disagree	d__Bacteria	p__Firmicutes_A	c__Clostridia	o__Clostridiales	f__Clostridiaceae	g__Clostridium
915-35_B4aaqo	915	35	1.3 Mbp	0.5	0.82	28.8	GCA_017383505.1 Clostridium sp., ASM...	disagree	d__Bacteria	p__Firmicutes_A	c__Clostridia	o__Clostridiales	f__Clostridiaceae	g__Clostridium
915-35_B4aaqq	915	35	100 kbp	0.156	0.053	105.8	GCA_018336475.1 Romboutsia sp. 13368...	disagree	d__Bacteria	p__Firmicutes_A	c__Clostridia
915-35_B4aaqu	915	35	80 kbp	0.053	0.028	114	GCF_001543345.1 Turicibacter sp. H12...	disagree	d__Bacteria
915-35_B4aaqw	915	35	0.7 Mbp	0.261	0.687	20.8	GCA_017425305.1 Peptostreptococcacea...	disagree	d__Bacteria	p__Firmicutes_A	c__Clostridia
915-35_B4aaqz	915	35	1.2 Mbp	0.485	0.764	37.8	GCA_017383505.1 Clostridium sp., ASM...	disagree	d__Bacteria	p__Firmicutes_A	c__Clostridia	o__Clostridiales	f__Clostridiaceae	g__Clostridium
915-35_B4aara	915	35	150 kbp	0.107	0.048	74.1	GCF_900106845.1 Romboutsia timonensi...	disagree	d__Bacteria	p__Firmicutes_A	c__Clostridia
915-35_B4aarb	915	35	1.2 Mbp	0.458	0.77	90.6	GCA_017383505.1 Clostridium sp., ASM...	disagree	d__Bacteria	p__Firmicutes_A	c__Clostridia	o__Clostridiales	f__Clostridiaceae	g__Clostridium
915-35_B4aarf	915	35	140 kbp	0.106	0.074	40.6	GCA_018336475.1 Romboutsia sp. 13368...	disagree	d__Bacteria	p__Firmicutes_A	c__Clostridia	o__Peptostreptococcales	f__Peptostreptococcaceae	g__Romboutsia
915-35_B4aarj	915	35	1.3 Mbp	0.494	0.783	48.2	GCA_017383505.1 Clostridium sp., ASM...	disagree	d__Bacteria	p__Firmicutes_A	c__Clostridia	o__Clostridiales	f__Clostridiaceae	g__Clostridium
915-35_B4aark	915	35	80 kbp	0.063	0.028	75.2	GCF_001543345.1 Turicibacter sp. H12...	disagree	d__Bacteria
915-35_B4aarm	915	35	1 Mbp	0.451	0.609	17.3	GCA_017383505.1 Clostridium sp., ASM...	disagree	d__Bacteria	p__Firmicutes_A	c__Clostridia	o__Clostridiales	f__Clostridiaceae	g__Clostridium
915-35_B4aarn	915	35	0.7 Mbp	0.326	0.697	56.5	GCA_017425305.1 Peptostreptococcacea...	disagree	d__Bacteria	p__Firmicutes_A	c__Clostridia
915-35_B4aaro	915	35	150 kbp	0.117	0.048	86.7	GCF_900106845.1 Romboutsia timonensi...	disagree	d__Bacteria	p__Firmicutes_A	c__Clostridia
915-35_B4aarp	915	35	130 kbp	0.002	0.042	2.4	GCA_000435835.1 Clostridium sp. CAG:...	disagree	d__Bacteria	p__Firmicutes_A	c__Clostridia
915-35_B4aarr	915	35	120 kbp	0.057	0.063	31	GCA_018336475.1 Romboutsia sp. 13368...	disagree	d__Bacteria	p__Firmicutes_A	c__Clostridia
915-35_B4aars	915	35	120 kbp	0.095	0.063	60.4	GCA_018336475.1 Romboutsia sp. 13368...	disagree	d__Bacteria	p__Firmicutes_A	c__Clostridia
915-35_B4aart	915	35	1.1 Mbp	0.491	0.683	26.6	GCA_017383505.1 Clostridium sp., ASM...	disagree	d__Bacteria	p__Firmicutes_A	c__Clostridia	o__Clostridiales	f__Clostridiaceae	g__Clostridium
915-35_B4aary	915	35	1.1 Mbp	0.397	0.702	14.3	GCA_017383505.1 Clostridium sp., ASM...	disagree	d__Bacteria	p__Firmicutes_A	c__Clostridia	o__Clostridiales	f__Clostridiaceae	g__Clostridium
915-35_B4aarz	915	35	1.2 Mbp	0.437	0.752	39.7	GCA_017383505.1 Clostridium sp., ASM...	disagree	d__Bacteria	p__Firmicutes_A	c__Clostridia	o__Clostridiales	f__Clostridiaceae	g__Clostridium
915-35_B4aasd	915	35	1.3 Mbp	0.483	0.789	40.7	GCA_017383505.1 Clostridium sp., ASM...	disagree	d__Bacteria	p__Firmicutes_A	c__Clostridia	o__Clostridiales	f__Clostridiaceae	g__Clostridium
915-35_B4aase	915	35	100 kbp	0.001	0.032	1.8	GCA_000435835.1 Clostridium sp. CAG:...	disagree	d__Bacteria
915-35_B4aasf	915	35	1.1 Mbp	0.116	0.714	20.2	GCA_017383505.1 Clostridium sp., ASM...	disagree	d__Bacteria	p__Firmicutes_A	c__Clostridia	o__Clostridiales	f__Clostridiaceae	g__Clostridium
915-35_B4aash	915	35	1.2 Mbp	0.464	0.733	73	GCA_017383505.1 Clostridium sp., ASM...	disagree	d__Bacteria	p__Firmicutes_A	c__Clostridia	o__Clostridiales	f__Clostridiaceae	g__Clostridium
915-35_B4aasl	915	35	1.2 Mbp	0.457	0.77	63.3	GCA_017383505.1 Clostridium sp., ASM...	disagree	d__Bacteria	p__Firmicutes_A	c__Clostridia	o__Clostridiales	f__Clostridiaceae	g__Clostridium
915-35_B4aasm	915	35	100 kbp	0.002	0.032	3.7	GCA_000435835.1 Clostridium sp. CAG:...	disagree	d__Bacteria
915-35_B4aasn	915	35	150 kbp	0.083	0.048	68.1	GCF_900106845.1 Romboutsia timonensi...	disagree	d__Bacteria	p__Firmicutes_A	c__Clostridia
915-35_B4aasq	915	35	1.1 Mbp	0.45	0.702	22.1	GCA_017383505.1 Clostridium sp., ASM...	disagree	d__Bacteria	p__Firmicutes_A	c__Clostridia	o__Clostridiales	f__Clostridiaceae	g__Clostridium
915-35_B4aasr	915	35	1 Mbp	0.427	0.596	15.2	GCA_017383505.1 Clostridium sp., ASM...	disagree	d__Bacteria	p__Firmicutes_A	c__Clostridia	o__Clostridiales	f__Clostridiaceae	g__Clostridium
915-35_B4aast	915	35	1.2 Mbp	0.439	0.764	46.8	GCA_017383505.1 Clostridium sp., ASM...	disagree	d__Bacteria	p__Firmicutes_A	c__Clostridia	o__Clostridiales	f__Clostridiaceae	g__Clostridium
915-35_B4aasv	915	35	1.1 Mbp	0.434	0.702	24.2	GCA_017383505.1 Clostridium sp., ASM...	disagree	d__Bacteria	p__Firmicutes_A	c__Clostridia	o__Clostridiales	f__Clostridiaceae	g__Clostridium
915-35_B4aasw	915	35	1.2 Mbp	0.428	0.752	44.5	GCA_017383505.1 Clostridium sp., ASM...	disagree	d__Bacteria	p__Firmicutes_A	c__Clostridia	o__Clostridiales	f__Clostridiaceae	g__Clostridium
915-35_B4aasx	915	35	1.2 Mbp	0.491	0.727	44.9	GCA_017383505.1 Clostridium sp., ASM...	disagree	d__Bacteria	p__Firmicutes_A	c__Clostridia	o__Clostridiales	f__Clostridiaceae	g__Clostridium
915-35_B4aasy	915	35	1.2 Mbp	0.488	0.764	25.5	GCA_017383505.1 Clostridium sp., ASM...	disagree	d__Bacteria	p__Firmicutes_A	c__Clostridia	o__Clostridiales	f__Clostridiaceae	g__Clostridium
915-35_B4aasz	915	35	1.4 Mbp	0.501	0.851	39	GCA_017383505.1 Clostridium sp., ASM...	disagree	d__Bacteria	p__Firmicutes_A	c__Clostridia	o__Clostridiales	f__Clostridiaceae	g__Clostridium
915-35_B5aaab	915	35	1 Mbp	0.434	0.621	17.5	GCA_017383505.1 Clostridium sp., ASM...	disagree	d__Bacteria	p__Firmicutes_A	c__Clostridia	o__Clostridiales	f__Clostridiaceae	g__Clostridium
915-35_B5aaad	915	35	120 kbp	0.066	0.043	90.2	GCF_013046825.1 Turicibacter sanguin...	disagree	d__Bacteria
915-35_B5aaag	915	35	1.3 Mbp	0.479	0.814	52.1	GCA_017383505.1 Clostridium sp., ASM...	disagree	d__Bacteria	p__Firmicutes_A	c__Clostridia	o__Clostridiales	f__Clostridiaceae	g__Clostridium
915-35_B5aaah	915	35	1.3 Mbp	0.447	0.783	94.8	GCA_017383505.1 Clostridium sp., ASM...	disagree	d__Bacteria	p__Firmicutes_A	c__Clostridia	o__Clostridiales	f__Clostridiaceae	g__Clostridium
915-35_B5aaai	915	35	1.2 Mbp	0.417	0.77	29.1	GCA_017383505.1 Clostridium sp., ASM...	disagree	d__Bacteria	p__Firmicutes_A	c__Clostridia	o__Clostridiales	f__Clostridiaceae	g__Clostridium
915-35_B5aaak	915	35	1.2 Mbp	0.46	0.727	51.5	GCA_017383505.1 Clostridium sp., ASM...	disagree	d__Bacteria	p__Firmicutes_A	c__Clostridia	o__Clostridiales	f__Clostridiaceae	g__Clostridium
915-35_B5aaal	915	35	100 kbp	0.073	0.035	169.3	GCF_001543345.1 Turicibacter sp. H12...	disagree	d__Bacteria
915-35_B5aaam	915	35	1.2 Mbp	0.432	0.739	43.4	GCA_017383505.1 Clostridium sp., ASM...	disagree	d__Bacteria	p__Firmicutes_A	c__Clostridia	o__Clostridiales	f__Clostridiaceae	g__Clostridium
915-35_B5aaap	915	35	1.2 Mbp	0.493	0.758	77.7	GCA_017383505.1 Clostridium sp., ASM...	disagree	d__Bacteria	p__Firmicutes_A	c__Clostridia	o__Clostridiales	f__Clostridiaceae	g__Clostridium
915-35_B5aaas	915	35	80 kbp	0.076	0.028	128.9	GCF_001543345.1 Turicibacter sp. H12...	disagree	d__Bacteria
915-35_B5aaav	915	35	1.2 Mbp	0.431	0.727	17.7	GCA_017383505.1 Clostridium sp., ASM...	disagree	d__Bacteria	p__Firmicutes_A	c__Clostridia	o__Clostridiales	f__Clostridiaceae	g__Clostridium
915-35_B5aabc	915	35	1.2 Mbp	0.444	0.776	51.8	GCA_017383505.1 Clostridium sp., ASM...	disagree	d__Bacteria	p__Firmicutes_A	c__Clostridia	o__Clostridiales	f__Clostridiaceae	g__Clostridium
915-35_B5aabl	915	35	1.2 Mbp	0.403	0.77	86	GCA_017383505.1 Clostridium sp., ASM...	disagree	d__Bacteria	p__Firmicutes_A	c__Clostridia	o__Clostridiales	f__Clostridiaceae	g__Clostridium
915-35_B5aabo	915	35	150 kbp	0.049	0.048	31.3	GCF_900106845.1 Romboutsia timonensi...	disagree	d__Bacteria	p__Firmicutes_A	c__Clostridia
915-35_B5aabr	915	35	110 kbp	0.151	0.035	77.9	GCF_900106845.1 Romboutsia timonensi...	disagree	d__Bacteria	p__Firmicutes_A	c__Clostridia
915-35_B5aabu	915	35	1.2 Mbp	0.389	0.77	82.4	GCA_017383505.1 Clostridium sp., ASM...	disagree	d__Bacteria	p__Firmicutes_A	c__Clostridia	o__Clostridiales	f__Clostridiaceae	g__Clostridium
915-35_B5aabv	915	35	1.2 Mbp	0.471	0.77	45.4	GCA_017383505.1 Clostridium sp., ASM...	disagree	d__Bacteria	p__Firmicutes_A	c__Clostridia	o__Clostridiales	f__Clostridiaceae	g__Clostridium
915-35_B5aabw	915	35	90 kbp	0.103	0.031	191.8	GCF_012317385.1 Romboutsia sp. CE17 ...	disagree	d__Bacteria	p__Firmicutes_A	c__Clostridia
915-35_B5aace	915	35	1.3 Mbp	0.44	0.82	29.8	GCA_017383505.1 Clostridium sp., ASM...	disagree	d__Bacteria	p__Firmicutes_A	c__Clostridia	o__Clostridiales	f__Clostridiaceae	g__Clostridium
915-35_B5aacf	915	35	190 kbp	0.003	0.061	3.3	GCA_000435835.1 Clostridium sp. CAG:...	disagree	d__Bacteria	p__Firmicutes_A	c__Clostridia	o__Clostridiales	f__Clostridiaceae	g__Clostridium
915-35_B5aacg	915	35	1.2 Mbp	0.209	0.745	57.5	GCA_017383505.1 Clostridium sp., ASM...	disagree	d__Bacteria	p__Firmicutes_A	c__Clostridia
915-35_B5aaci	915	35	1.2 Mbp	0.446	0.733	44.2	GCA_017383505.1 Clostridium sp., ASM...	disagree	d__Bacteria	p__Firmicutes_A	c__Clostridia	o__Clostridiales	f__Clostridiaceae	g__Clostridium
915-35_B5aacj	915	35	1.2 Mbp	0.464	0.745	39.6	GCA_017383505.1 Clostridium sp., ASM...	disagree	d__Bacteria	p__Firmicutes_A	c__Clostridia	o__Clostridiales	f__Clostridiaceae	g__Clostridium
915-35_B5aack	915	35	1.2 Mbp	0.442	0.752	49	GCA_017383505.1 Clostridium sp., ASM...	disagree	d__Bacteria	p__Firmicutes_A	c__Clostridia	o__Clostridiales	f__Clostridiaceae	g__Clostridium
915-35_B5aacl	915	35	1.2 Mbp	0.455	0.745	43.8	GCA_017383505.1 Clostridium sp., ASM...	disagree	d__Bacteria	p__Firmicutes_A	c__Clostridia	o__Clostridiales	f__Clostridiaceae	g__Clostridium
915-35_B5aacm	915	35	1.2 Mbp	0.478	0.764	63.8	GCA_017383505.1 Clostridium sp., ASM...	disagree	d__Bacteria	p__Firmicutes_A	c__Clostridia	o__Clostridiales	f__Clostridiaceae	g__Clostridium
915-35_B5aaco	915	35	1.2 Mbp	0.381	0.739	54.9	GCA_017383505.1 Clostridium sp., ASM...	disagree	d__Bacteria	p__Firmicutes_A	c__Clostridia	o__Clostridiales	f__Clostridiaceae	g__Clostridium
915-35_B5aacq	915	35	1.1 Mbp	0.361	0.665	14.1	GCA_017383505.1 Clostridium sp., ASM...	disagree	d__Bacteria	p__Firmicutes_A	c__Clostridia	o__Clostridiales	f__Clostridiaceae	g__Clostridium
915-35_B5aacr	915	35	1.3 Mbp	0.425	0.801	43.6	GCA_017383505.1 Clostridium sp., ASM...	disagree	d__Bacteria	p__Firmicutes_A	c__Clostridia	o__Clostridiales	f__Clostridiaceae	g__Clostridium
915-35_B5aacs	915	35	1.2 Mbp	0.389	0.733	58.7	GCA_017383505.1 Clostridium sp., ASM...	disagree	d__Bacteria	p__Firmicutes_A	c__Clostridia	o__Clostridiales	f__Clostridiaceae	g__Clostridium
915-35_B5aact	915	35	1.2 Mbp	0.416	0.77	53.2	GCA_017383505.1 Clostridium sp., ASM...	disagree	d__Bacteria	p__Firmicutes_A	c__Clostridia	o__Clostridiales	f__Clostridiaceae	g__Clostridium
915-35_B5aacu	915	35	1.3 Mbp	0.455	0.826	98	GCA_017383505.1 Clostridium sp., ASM...	disagree	d__Bacteria	p__Firmicutes_A	c__Clostridia	o__Clostridiales	f__Clostridiaceae	g__Clostridium
915-35_B5aacw	915	35	1 Mbp	0.436	0.627	15	GCA_017383505.1 Clostridium sp., ASM...	disagree	d__Bacteria	p__Firmicutes_A	c__Clostridia	o__Clostridiales	f__Clostridiaceae	g__Clostridium
915-35_B5aacx	915	35	1.2 Mbp	0.463	0.727	27.3	GCA_017383505.1 Clostridium sp., ASM...	disagree	d__Bacteria	p__Firmicutes_A	c__Clostridia	o__Clostridiales	f__Clostridiaceae	g__Clostridium
915-35_B5aacy	915	35	410 kbp	0.171	0.216	18.4	GCA_018336475.1 Romboutsia sp. 13368...	disagree	d__Bacteria	p__Firmicutes_A	c__Clostridia	o__Peptostreptococcales	f__Peptostreptococcaceae	g__Romboutsia
915-35_B5aacz	915	35	110 kbp	0.035	0.034	45.1	GCF_001405015.1 Clostridium disporic...	disagree	d__Bacteria	p__Firmicutes_A	c__Clostridia	o__Clostridiales	f__Clostridiaceae	g__Clostridium
915-35_B5aadb	915	35	120 kbp	0.173	0.063	75.1	GCA_018336475.1 Romboutsia sp. 13368...	disagree	d__Bacteria	p__Firmicutes_A	c__Clostridia
915-35_B5aadc	915	35	1.2 Mbp	0.453	0.727	60.4	GCA_017383505.1 Clostridium sp., ASM...	disagree	d__Bacteria	p__Firmicutes_A	c__Clostridia	o__Clostridiales	f__Clostridiaceae	g__Clostridium
915-35_B5aadh	915	35	1.2 Mbp	0.426	0.77	26.9	GCA_017383505.1 Clostridium sp., ASM...	disagree	d__Bacteria	p__Firmicutes_A	c__Clostridia	o__Clostridiales	f__Clostridiaceae	g__Clostridium
915-35_B5aadi	915	35	1.2 Mbp	0.432	0.776	29.3	GCA_017383505.1 Clostridium sp., ASM...	disagree	d__Bacteria	p__Firmicutes_A	c__Clostridia	o__Clostridiales	f__Clostridiaceae	g__Clostridium
915-35_B5aadj	915	35	120 kbp	0.003	0.038	3.2	GCA_000435835.1 Clostridium sp. CAG:...	disagree	d__Bacteria	p__Firmicutes_A	c__Clostridia
915-35_B5aadm	915	35	1.1 Mbp	0.378	0.708	25	GCA_017383505.1 Clostridium sp., ASM...	disagree	d__Bacteria	p__Firmicutes_A	c__Clostridia	o__Clostridiales	f__Clostridiaceae	g__Clostridium
915-35_B5aadn	915	35	1.1 Mbp	0.444	0.714	29.7	GCA_017383505.1 Clostridium sp., ASM...	disagree	d__Bacteria	p__Firmicutes_A	c__Clostridia	o__Clostridiales	f__Clostridiaceae	g__Clostridium
915-35_B5aadq	915	35	1.3 Mbp	0.452	0.795	84.6	GCA_017383505.1 Clostridium sp., ASM...	disagree	d__Bacteria	p__Firmicutes_A	c__Clostridia	o__Clostridiales	f__Clostridiaceae	g__Clostridium
915-35_B5aadr	915	35	370 kbp	0.166	0.195	32.5	GCA_018336475.1 Romboutsia sp. 13368...	disagree	d__Bacteria	p__Firmicutes_A	c__Clostridia	o__Peptostreptococcales	f__Peptostreptococcaceae	g__Romboutsia
915-35_B5aadv	915	35	90 kbp	0.07	0.032	134.7	GCF_001543345.1 Turicibacter sp. H12...	disagree	d__Bacteria
915-35_B5aaea	915	35	1.1 Mbp	0.48	0.677	12.4	GCA_017383505.1 Clostridium sp., ASM...	disagree	d__Bacteria	p__Firmicutes_A	c__Clostridia	o__Clostridiales	f__Clostridiaceae	g__Clostridium
915-35_B5aaeb	915	35	1.5 Mbp	0.409	0.789	59.2	GCA_017421915.1 Cellulosilyticum sp....	disagree	d__Bacteria	p__Firmicutes_A	c__Clostridia
915-35_B5aaec	915	35	360 kbp	0.183	0.189	79.9	GCA_018336475.1 Romboutsia sp. 13368...	disagree	d__Bacteria	p__Firmicutes_A	c__Clostridia
915-35_B5aaee	915	35	190 kbp	0.088	0.061	95.8	GCF_900106845.1 Romboutsia timonensi...	disagree	d__Bacteria	p__Firmicutes_A	c__Clostridia
915-35_B5aaeg	915	35	1.6 Mbp	0.48	0.821	37.3	GCA_017421915.1 Cellulosilyticum sp....	disagree	d__Bacteria	p__Firmicutes_A	c__Clostridia
915-35_B5aaek	915	35	1.4 Mbp	0.529	0.845	25.7	GCA_017383505.1 Clostridium sp., ASM...	disagree	d__Bacteria	p__Firmicutes_A	c__Clostridia	o__Clostridiales	f__Clostridiaceae	g__Clostridium
915-35_B5aaen	915	35	130 kbp	0.087	0.068	52.9	GCA_018336475.1 Romboutsia sp. 13368...	disagree	d__Bacteria	p__Firmicutes_A	c__Clostridia	o__Peptostreptococcales	f__Peptostreptococcaceae	g__Romboutsia
915-35_B5aaeo	915	35	1 Mbp	0.386	0.64	11.8	GCA_017383505.1 Clostridium sp., ASM...	disagree	d__Bacteria	p__Firmicutes_A	c__Clostridia	o__Clostridiales	f__Clostridiaceae	g__Clostridium
915-35_B5aaeq	915	35	90 kbp	0.074	0.031	71.1	GCF_012317385.1 Romboutsia sp. CE17 ...	disagree	d__Bacteria	p__Firmicutes_A	c__Clostridia
915-35_B5aaer	915	35	110 kbp	0.002	0.035	3.5	GCA_000435835.1 Clostridium sp. CAG:...	disagree	d__Bacteria
915-35_B5aaev	915	35	1.2 Mbp	0.486	0.752	26	GCA_017383505.1 Clostridium sp., ASM...	disagree	d__Bacteria	p__Firmicutes_A	c__Clostridia	o__Clostridiales	f__Clostridiaceae	g__Clostridium
915-35_B5aaew	915	35	1.1 Mbp	0.457	0.683	16.7	GCA_017383505.1 Clostridium sp., ASM...	disagree	d__Bacteria	p__Firmicutes_A	c__Clostridia	o__Clostridiales	f__Clostridiaceae	g__Clostridium
915-35_B5aaex	915	35	120 kbp	0.031	0.037	14.7	GCF_001405015.1 Clostridium disporic...	disagree	d__Bacteria	p__Firmicutes_A	c__Clostridia	o__Clostridiales	f__Clostridiaceae	g__Clostridium
915-35_B5aaez	915	35	1.2 Mbp	0.422	0.739	19	GCA_017383505.1 Clostridium sp., ASM...	disagree	d__Bacteria	p__Firmicutes_A	c__Clostridia	o__Clostridiales	f__Clostridiaceae	g__Clostridium
915-35_B5aafa	915	35	1.2 Mbp	0.407	0.727	26.2	GCA_017383505.1 Clostridium sp., ASM...	disagree	d__Bacteria	p__Firmicutes_A	c__Clostridia	o__Clostridiales	f__Clostridiaceae	g__Clostridium
915-35_B5aafd	915	35	1.1 Mbp	0.388	0.677	24.6	GCA_017383505.1 Clostridium sp., ASM...	disagree	d__Bacteria	p__Firmicutes_A	c__Clostridia	o__Clostridiales	f__Clostridiaceae	g__Clostridium
915-35_B5aafe	915	35	1.2 Mbp	0.453	0.727	19.4	GCA_017383505.1 Clostridium sp., ASM...	disagree	d__Bacteria	p__Firmicutes_A	c__Clostridia	o__Clostridiales	f__Clostridiaceae	g__Clostridium
915-35_B5aafg	915	35	1.2 Mbp	0.478	0.776	26.9	GCA_017383505.1 Clostridium sp., ASM...	disagree	d__Bacteria	p__Firmicutes_A	c__Clostridia	o__Clostridiales	f__Clostridiaceae	g__Clostridium
915-35_B5aafi	915	35	90 kbp	0.001	0.029	2	GCA_000435835.1 Clostridium sp. CAG:...	disagree	d__Bacteria
915-35_B5aafk	915	35	1.2 Mbp	0.446	0.77	39.8	GCA_017383505.1 Clostridium sp., ASM...	disagree	d__Bacteria	p__Firmicutes_A	c__Clostridia	o__Clostridiales	f__Clostridiaceae	g__Clostridium
915-35_B5aafm	915	35	1.1 Mbp	0.259	0.696	24.3	GCA_017383505.1 Clostridium sp., ASM...	disagree	d__Bacteria	p__Firmicutes_A	c__Clostridia	o__Clostridiales	f__Clostridiaceae	g__Clostridium
915-35_B5aafn	915	35	120 kbp	0.027	0.037	14.7	GCF_001405015.1 Clostridium disporic...	disagree	d__Bacteria	p__Firmicutes_A	c__Clostridia	o__Clostridiales	f__Clostridiaceae	g__Clostridium
915-35_B5aafp	915	35	1.2 Mbp	0.399	0.752	39.2	GCA_017383505.1 Clostridium sp., ASM...	disagree	d__Bacteria	p__Firmicutes_A	c__Clostridia	o__Clostridiales	f__Clostridiaceae	g__Clostridium
915-35_B5aafq	915	35	1.1 Mbp	0.413	0.665	26	GCA_017383505.1 Clostridium sp., ASM...	disagree	d__Bacteria	p__Firmicutes_A	c__Clostridia	o__Clostridiales	f__Clostridiaceae	g__Clostridium
915-35_B5aafs	915	35	190 kbp	0.119	0.061	82.3	GCF_900106845.1 Romboutsia timonensi...	disagree	d__Bacteria	p__Firmicutes_A	c__Clostridia
915-35_B5aafu	915	35	1.2 Mbp	0.437	0.758	82.5	GCA_017383505.1 Clostridium sp., ASM...	disagree	d__Bacteria	p__Firmicutes_A	c__Clostridia	o__Clostridiales	f__Clostridiaceae	g__Clostridium
915-35_B5aafv	915	35	140 kbp	0.002	0.045	2.8	GCA_000435835.1 Clostridium sp. CAG:...	disagree	d__Bacteria	p__Firmicutes_A	c__Clostridia
915-35_B5aafx	915	35	1.1 Mbp	0.459	0.689	14.3	GCA_017383505.1 Clostridium sp., ASM...	disagree	d__Bacteria	p__Firmicutes_A	c__Clostridia	o__Clostridiales	f__Clostridiaceae	g__Clostridium
915-35_B5aaga	915	35	350 kbp	0.126	0.184	12.7	GCA_018336475.1 Romboutsia sp. 13368...	disagree	d__Bacteria	p__Firmicutes_A	c__Clostridia	o__Peptostreptococcales	f__Peptostreptococcaceae	g__Romboutsia
915-35_B5aagb	915	35	90 kbp	0.097	0.032	103	GCF_001543345.1 Turicibacter sp. H12...	disagree	d__Bacteria
915-35_B5aagd	915	35	130 kbp	0.072	0.068	50.7	GCA_018336475.1 Romboutsia sp. 13368...	disagree	d__Bacteria	p__Firmicutes_A	c__Clostridia
915-35_B5aage	915	35	1.2 Mbp	0.52	0.72	35	GCA_017383505.1 Clostridium sp., ASM...	disagree	d__Bacteria	p__Firmicutes_A	c__Clostridia	o__Clostridiales	f__Clostridiaceae	g__Clostridium
915-35_B5aagf	915	35	120 kbp	0.032	0.038	51.1	GCF_900106845.1 Romboutsia timonensi...	disagree	d__Bacteria	p__Firmicutes_A	c__Clostridia	o__Peptostreptococcales	f__Peptostreptococcaceae	g__Romboutsia
915-35_B5aagi	915	35	1.1 Mbp	0.509	0.677	33.6	GCA_017383505.1 Clostridium sp., ASM...	disagree	d__Bacteria	p__Firmicutes_A	c__Clostridia	o__Clostridiales	f__Clostridiaceae	g__Clostridium
915-35_B5aagj	915	35	160 kbp	0.144	0.051	66.7	GCF_900106845.1 Romboutsia timonensi...	disagree	d__Bacteria	p__Firmicutes_A	c__Clostridia
915-35_B5aagk	915	35	190 kbp	0.072	0.061	42.4	GCF_900106845.1 Romboutsia timonensi...	disagree	d__Bacteria	p__Firmicutes_A	c__Clostridia
915-35_B5aagn	915	35	1.2 Mbp	0.469	0.739	60.3	GCA_017383505.1 Clostridium sp., ASM...	disagree	d__Bacteria	p__Firmicutes_A	c__Clostridia	o__Clostridiales	f__Clostridiaceae	g__Clostridium
915-35_B5aago	915	35	1.3 Mbp	0.473	0.801	51.4	GCA_017383505.1 Clostridium sp., ASM...	disagree	d__Bacteria	p__Firmicutes_A	c__Clostridia	o__Clostridiales	f__Clostridiaceae	g__Clostridium
915-35_B5aagq	915	35	160 kbp	0.091	0.051	110.8	GCF_900106845.1 Romboutsia timonensi...	disagree	d__Bacteria	p__Firmicutes_A	c__Clostridia
915-35_B5aagt	915	35	1.2 Mbp	0.422	0.764	84.6	GCA_017383505.1 Clostridium sp., ASM...	disagree	d__Bacteria	p__Firmicutes_A	c__Clostridia
915-35_B5aagv	915	35	1.2 Mbp	0.426	0.758	31.4	GCA_017383505.1 Clostridium sp., ASM...	disagree	d__Bacteria	p__Firmicutes_A	c__Clostridia	o__Clostridiales	f__Clostridiaceae	g__Clostridium
915-35_B5aagw	915	35	1.2 Mbp	0.288	0.727	51.1	GCA_017383505.1 Clostridium sp., ASM...	disagree	d__Bacteria	p__Firmicutes_A	c__Clostridia	o__Clostridiales	f__Clostridiaceae	g__Clostridium
915-35_B5aagz	915	35	110 kbp	0.003	0.035	4.5	GCA_000435835.1 Clostridium sp. CAG:...	disagree	d__Bacteria
915-35_B5aaha	915	35	1.2 Mbp	0.468	0.752	21	GCA_017383505.1 Clostridium sp., ASM...	disagree	d__Bacteria	p__Firmicutes_A	c__Clostridia	o__Clostridiales	f__Clostridiaceae	g__Clostridium
915-35_B5aahb	915	35	110 kbp	0.079	0.039	42.5	GCF_013046825.1 Turicibacter sanguin...	disagree	d__Bacteria
915-35_B5aahd	915	35	80 kbp	0.113	0.028	60.8	GCF_001543345.1 Turicibacter sp. H12...	disagree	d__Bacteria
915-35_B5aahf	915	35	1.2 Mbp	0.436	0.745	64.5	GCA_017383505.1 Clostridium sp., ASM...	disagree	d__Bacteria	p__Firmicutes_A	c__Clostridia	o__Clostridiales	f__Clostridiaceae	g__Clostridium
915-35_B5aahg	915	35	1.1 Mbp	0.333	0.714	19.5	GCA_017383505.1 Clostridium sp., ASM...	disagree	d__Bacteria	p__Firmicutes_A	c__Clostridia	o__Clostridiales	f__Clostridiaceae	g__Clostridium
915-35_B5aahm	915	35	80 kbp	0.037	0.028	31.9	GCF_001543345.1 Turicibacter sp. H12...	disagree	d__Bacteria
915-35_B5aahn	915	35	100 kbp	0.047	0.034	88.2	GCF_012317385.1 Romboutsia sp. CE17 ...	disagree	d__Bacteria	p__Firmicutes_A	c__Clostridia
915-35_B5aahs	915	35	1.1 Mbp	0.404	0.671	14.6	GCA_017383505.1 Clostridium sp., ASM...	disagree	d__Bacteria	p__Firmicutes_A	c__Clostridia	o__Clostridiales	f__Clostridiaceae	g__Clostridium
915-35_B5aahu	915	35	80 kbp	0.062	0.035	71.1	GCA_904418825.1 uncultured Romboutsi...	disagree	d__Bacteria	p__Firmicutes_A	c__Clostridia
915-35_B5aahy	915	35	150 kbp	0.086	0.079	59.3	GCA_018336475.1 Romboutsia sp. 13368...	disagree	d__Bacteria	p__Firmicutes_A	c__Clostridia
915-35_B5aaid	915	35	1.2 Mbp	0.299	0.745	42.7	GCA_017383505.1 Clostridium sp., ASM...	disagree	d__Bacteria	p__Firmicutes_A	c__Clostridia
915-35_B5aaif	915	35	1.2 Mbp	0.456	0.764	60.9	GCA_017383505.1 Clostridium sp., ASM...	disagree	d__Bacteria	p__Firmicutes_A	c__Clostridia	o__Clostridiales	f__Clostridiaceae	g__Clostridium
915-35_B5aaih	915	35	1.2 Mbp	0.416	0.72	25.5	GCA_017383505.1 Clostridium sp., ASM...	disagree	d__Bacteria	p__Firmicutes_A	c__Clostridia	o__Clostridiales	f__Clostridiaceae	g__Clostridium
915-35_B5aaii	915	35	70 kbp	0.028	0.024	36.6	GCF_012317385.1 Romboutsia sp. CE17 ...	disagree	d__Bacteria	p__Firmicutes_A	c__Clostridia
915-35_B5aaij	915	35	120 kbp	0.088	0.043	93.1	GCF_013046825.1 Turicibacter sanguin...	disagree	d__Bacteria
915-35_B5aail	915	35	130 kbp	0.089	0.068	87.2	GCA_018336475.1 Romboutsia sp. 13368...	disagree	d__Bacteria	p__Firmicutes_A	c__Clostridia
915-35_B5aaim	915	35	140 kbp	0.035	0.043	42.7	GCF_001405015.1 Clostridium disporic...	disagree	d__Bacteria	p__Firmicutes_A	c__Clostridia	o__Clostridiales	f__Clostridiaceae	g__Clostridium
915-35_B5aaio	915	35	1 Mbp	0.37	0.646	12.7	GCA_017383505.1 Clostridium sp., ASM...	disagree	d__Bacteria	p__Firmicutes_A	c__Clostridia	o__Clostridiales	f__Clostridiaceae	g__Clostridium
915-35_B5aaiq	915	35	1 Mbp	0.411	0.646	57.3	GCA_017383505.1 Clostridium sp., ASM...	disagree	d__Bacteria	p__Firmicutes_A	c__Clostridia	o__Clostridiales	f__Clostridiaceae	g__Clostridium
915-35_B5aair	915	35	1.1 Mbp	0.474	0.665	21.9	GCA_017383505.1 Clostridium sp., ASM...	disagree	d__Bacteria	p__Firmicutes_A	c__Clostridia	o__Clostridiales	f__Clostridiaceae	g__Clostridium
915-35_B5aais	915	35	1 Mbp	0.435	0.621	18.3	GCA_017383505.1 Clostridium sp., ASM...	disagree	d__Bacteria	p__Firmicutes_A	c__Clostridia	o__Clostridiales	f__Clostridiaceae	g__Clostridium
915-35_B5aaiv	915	35	1.2 Mbp	0.367	0.72	23.4	GCA_017383505.1 Clostridium sp., ASM...	disagree	d__Bacteria	p__Firmicutes_A	c__Clostridia	o__Clostridiales	f__Clostridiaceae	g__Clostridium
915-35_B5aaix	915	35	90 kbp	0.069	0.032	160.2	GCF_001543345.1 Turicibacter sp. H12...	disagree	d__Bacteria
915-35_B5aaiy	915	35	100 kbp	0.071	0.036	96.7	GCF_013046825.1 Turicibacter sanguin...	disagree	d__Bacteria
915-35_B5aaiz	915	35	1.3 Mbp	0.467	0.82	99.5	GCA_017383505.1 Clostridium sp., ASM...	disagree	d__Bacteria	p__Firmicutes_A	c__Clostridia	o__Clostridiales	f__Clostridiaceae	g__Clostridium
915-35_B5aajb	915	35	1.1 Mbp	0.4	0.708	15.7	GCA_017383505.1 Clostridium sp., ASM...	disagree	d__Bacteria	p__Firmicutes_A	c__Clostridia	o__Clostridiales	f__Clostridiaceae	g__Clostridium
915-35_B5aajf	915	35	1.2 Mbp	0.437	0.733	26.2	GCA_017383505.1 Clostridium sp., ASM...	disagree	d__Bacteria	p__Firmicutes_A	c__Clostridia	o__Clostridiales	f__Clostridiaceae	g__Clostridium
915-35_B5aajg	915	35	380 kbp	0.221	0.2	69.3	GCA_018336475.1 Romboutsia sp. 13368...	disagree	d__Bacteria	p__Firmicutes_A	c__Clostridia	o__Peptostreptococcales	f__Peptostreptococcaceae	g__Romboutsia
915-35_B5aajh	915	35	1.3 Mbp	0.435	0.783	132.2	GCA_017383505.1 Clostridium sp., ASM...	disagree	d__Bacteria	p__Firmicutes_A	c__Clostridia	o__Clostridiales	f__Clostridiaceae	g__Clostridium
915-35_B5aaji	915	35	120 kbp	0.116	0.042	131.7	GCF_001543345.1 Turicibacter sp. H12...	disagree	d__Bacteria
915-35_B5aajl	915	35	120 kbp	0.053	0.063	61.8	GCA_018336475.1 Romboutsia sp. 13368...	disagree	d__Bacteria	p__Firmicutes_A	c__Clostridia
915-35_B5aajo	915	35	90 kbp	0.048	0.032	43.2	GCF_001543345.1 Turicibacter sp. H12...	disagree	d__Bacteria
915-35_B5aajq	915	35	70 kbp	0.002	0.022	2.3	GCA_000435835.1 Clostridium sp. CAG:...	disagree	d__Bacteria	p__Firmicutes_A	c__Clostridia
915-35_B5aajt	915	35	0.7 Mbp	0.336	0.717	78.4	GCA_017425305.1 Peptostreptococcacea...	disagree	d__Bacteria	p__Firmicutes_A	c__Clostridia
915-35_B5aaju	915	35	120 kbp	0.001	0.038	1.9	GCA_000435835.1 Clostridium sp. CAG:...	disagree	d__Bacteria	p__Firmicutes_A	c__Clostridia	o__Clostridiales	f__Clostridiaceae	g__Clostridium
915-35_B5aajw	915	35	1.1 Mbp	0.427	0.658	20.8	GCA_017383505.1 Clostridium sp., ASM...	disagree	d__Bacteria	p__Firmicutes_A	c__Clostridia	o__Clostridiales	f__Clostridiaceae	g__Clostridium
915-35_B5aajx	915	35	1 Mbp	0.371	0.646	17.1	GCA_017383505.1 Clostridium sp., ASM...	disagree	d__Bacteria	p__Firmicutes_A	c__Clostridia	o__Clostridiales	f__Clostridiaceae	g__Clostridium
915-35_B5aajz	915	35	1.1 Mbp	0.393	0.708	36.1	GCA_017383505.1 Clostridium sp., ASM...	disagree	d__Bacteria	p__Firmicutes_A	c__Clostridia	o__Clostridiales	f__Clostridiaceae	g__Clostridium
915-35_B5aakb	915	35	1.2 Mbp	0.47	0.72	26.1	GCA_017383505.1 Clostridium sp., ASM...	disagree	d__Bacteria	p__Firmicutes_A	c__Clostridia	o__Clostridiales	f__Clostridiaceae	g__Clostridium
915-35_B5aakf	915	35	70 kbp	0.001	0.022	2.3	GCA_000435835.1 Clostridium sp. CAG:...	disagree	d__Bacteria	p__Firmicutes_A	c__Clostridia	o__Clostridiales	f__Clostridiaceae	g__Clostridium
915-35_B5aakg	915	35	1.2 Mbp	0.43	0.739	43.6	GCA_017383505.1 Clostridium sp., ASM...	disagree	d__Bacteria	p__Firmicutes_A	c__Clostridia	o__Clostridiales	f__Clostridiaceae	g__Clostridium
915-35_B5aaki	915	35	120 kbp	0.067	0.043	80.8	GCF_013046825.1 Turicibacter sanguin...	disagree	d__Bacteria
915-35_B5aakj	915	35	1.2 Mbp	0.407	0.739	49.3	GCA_017383505.1 Clostridium sp., ASM...	disagree	d__Bacteria	p__Firmicutes_A	c__Clostridia	o__Clostridiales	f__Clostridiaceae	g__Clostridium
915-35_B5aakl	915	35	140 kbp	0.068	0.045	70.6	GCF_900106845.1 Romboutsia timonensi...	disagree	d__Bacteria	p__Firmicutes_A	c__Clostridia
915-35_B5aakn	915	35	140 kbp	0.088	0.074	63.2	GCA_018336475.1 Romboutsia sp. 13368...	disagree	d__Bacteria	p__Firmicutes_A	c__Clostridia
915-35_B5aakr	915	35	1.6 Mbp	0.361	0.858	101	GCA_017421915.1 Cellulosilyticum sp....	disagree	d__Bacteria	p__Firmicutes_A	c__Clostridia
915-35_B5aaks	915	35	0.9 Mbp	0.283	0.547	15.9	GCA_017383505.1 Clostridium sp., ASM...	disagree	d__Bacteria	p__Firmicutes_A	c__Clostridia	o__Clostridiales	f__Clostridiaceae	g__Clostridium
915-35_B5aakt	915	35	130 kbp	0.009	0.04	10.3	GCF_001405015.1 Clostridium disporic...	disagree	d__Bacteria	p__Firmicutes_A	c__Clostridia
915-35_B5aakv	915	35	70 kbp	0.001	0.022	2.9	GCA_000435835.1 Clostridium sp. CAG:...	disagree	d__Bacteria	p__Firmicutes_A	c__Clostridia	o__Clostridiales	f__Clostridiaceae	g__Clostridium
915-35_B5aakx	915	35	1.1 Mbp	0.499	0.665	16.7	GCA_017383505.1 Clostridium sp., ASM...	disagree	d__Bacteria	p__Firmicutes_A	c__Clostridia	o__Clostridiales	f__Clostridiaceae	g__Clostridium
915-35_B5aakz	915	35	140 kbp	0.056	0.045	66.5	GCF_900106845.1 Romboutsia timonensi...	disagree	d__Bacteria	p__Firmicutes_A	c__Clostridia	o__Peptostreptococcales	f__Peptostreptococcaceae	g__Romboutsia
915-35_B5aala	915	35	120 kbp	0.135	0.038	73.9	GCF_900106845.1 Romboutsia timonensi...	disagree	d__Bacteria	p__Firmicutes_A	c__Clostridia	o__Peptostreptococcales	f__Peptostreptococcaceae	g__Romboutsia
915-35_B5aalc	915	35	90 kbp	0.1	0.032	102.4	GCF_001543345.1 Turicibacter sp. H12...	disagree	d__Bacteria
915-35_B5aale	915	35	1.2 Mbp	0.412	0.733	36.5	GCA_017383505.1 Clostridium sp., ASM...	disagree	d__Bacteria	p__Firmicutes_A	c__Clostridia	o__Clostridiales	f__Clostridiaceae	g__Clostridium
915-35_B5aalf	915	35	1.2 Mbp	0.437	0.72	35.9	GCA_017383505.1 Clostridium sp., ASM...	disagree	d__Bacteria	p__Firmicutes_A	c__Clostridia	o__Clostridiales	f__Clostridiaceae	g__Clostridium
915-35_B5aalh	915	35	1 Mbp	0.323	0.64	16	GCA_017383505.1 Clostridium sp., ASM...	disagree	d__Bacteria	p__Firmicutes_A	c__Clostridia	o__Clostridiales	f__Clostridiaceae	g__Clostridium
915-35_B5aall	915	35	100 kbp	0.047	0.035	70.3	GCF_001543345.1 Turicibacter sp. H12...	disagree	d__Bacteria
915-35_B5aalm	915	35	1.2 Mbp	0.441	0.727	72.2	GCA_017383505.1 Clostridium sp., ASM...	disagree	d__Bacteria	p__Firmicutes_A	c__Clostridia	o__Clostridiales	f__Clostridiaceae	g__Clostridium
915-35_B5aaln	915	35	120 kbp	0.081	0.038	57.3	GCF_900106845.1 Romboutsia timonensi...	disagree	d__Bacteria	p__Firmicutes_A	c__Clostridia	o__Peptostreptococcales	f__Peptostreptococcaceae	g__Romboutsia
915-35_B5aalr	915	35	170 kbp	0.082	0.054	76.7	GCF_900106845.1 Romboutsia timonensi...	disagree	d__Bacteria	p__Firmicutes_A	c__Clostridia
915-35_B5aals	915	35	0.8 Mbp	0.422	0.758	86	GCA_017425305.1 Peptostreptococcacea...	disagree	d__Bacteria	p__Firmicutes_A	c__Clostridia
915-35_B5aalv	915	35	1.2 Mbp	0.488	0.72	19.7	GCA_017383505.1 Clostridium sp., ASM...	disagree	d__Bacteria	p__Firmicutes_A	c__Clostridia	o__Clostridiales	f__Clostridiaceae	g__Clostridium
915-35_B5aalw	915	35	1.2 Mbp	0.452	0.758	56.6	GCA_017383505.1 Clostridium sp., ASM...	disagree	d__Bacteria	p__Firmicutes_A	c__Clostridia	o__Clostridiales	f__Clostridiaceae	g__Clostridium
915-35_B5aalz	915	35	80 kbp	0.044	0.028	60.8	GCF_001543345.1 Turicibacter sp. H12...	disagree	d__Bacteria	p__Firmicutes_A	c__Clostridia
915-35_B5aamb	915	35	1.2 Mbp	0.44	0.733	108.8	GCA_017383505.1 Clostridium sp., ASM...	disagree	d__Bacteria	p__Firmicutes_A	c__Clostridia	o__Clostridiales	f__Clostridiaceae	g__Clostridium
915-35_B5aamc	915	35	140 kbp	0.002	0.045	2.3	GCA_000435835.1 Clostridium sp. CAG:...	disagree	d__Bacteria
915-35_B5aamd	915	35	130 kbp	0.024	0.04	26.2	GCF_001405015.1 Clostridium disporic...	disagree	d__Bacteria	p__Firmicutes_A	c__Clostridia	o__Clostridiales	f__Clostridiaceae	g__Clostridium
915-35_B5aamh	915	35	130 kbp	0.139	0.068	85	GCA_018336475.1 Romboutsia sp. 13368...	disagree	d__Bacteria	p__Firmicutes_A	c__Clostridia
915-35_B5aami	915	35	100 kbp	0.065	0.036	91.1	GCF_013046825.1 Turicibacter sanguin...	disagree	d__Bacteria
915-35_B5aaml	915	35	1.1 Mbp	0.48	0.696	31	GCA_017383505.1 Clostridium sp., ASM...	disagree	d__Bacteria	p__Firmicutes_A	c__Clostridia	o__Clostridiales	f__Clostridiaceae	g__Clostridium
915-35_B5aamm	915	35	1.2 Mbp	0.265	0.739	35.9	GCA_017383505.1 Clostridium sp., ASM...	disagree	d__Bacteria	p__Firmicutes_A	c__Clostridia	o__Clostridiales	f__Clostridiaceae	g__Clostridium
915-35_B5aamn	915	35	350 kbp	0.062	0.184	51.1	GCA_018336475.1 Romboutsia sp. 13368...	disagree	d__Bacteria
915-35_B5aamp	915	35	1.1 Mbp	0.475	0.696	28.9	GCA_017383505.1 Clostridium sp., ASM...	disagree	d__Bacteria	p__Firmicutes_A	c__Clostridia	o__Clostridiales	f__Clostridiaceae	g__Clostridium
915-35_B5aamr	915	35	1.2 Mbp	0.481	0.733	31.9	GCA_017383505.1 Clostridium sp., ASM...	disagree	d__Bacteria	p__Firmicutes_A	c__Clostridia	o__Clostridiales	f__Clostridiaceae	g__Clostridium
915-35_B5aams	915	35	170 kbp	0.083	0.054	59.1	GCF_900106845.1 Romboutsia timonensi...	disagree	d__Bacteria	p__Firmicutes_A	c__Clostridia
915-35_B5aamu	915	35	150 kbp	0.109	0.048	92.8	GCF_900106845.1 Romboutsia timonensi...	disagree	d__Bacteria	p__Firmicutes_A	c__Clostridia
915-35_B5aamw	915	35	1.1 Mbp	0.454	0.708	17.1	GCA_017383505.1 Clostridium sp., ASM...	disagree	d__Bacteria	p__Firmicutes_A	c__Clostridia	o__Clostridiales	f__Clostridiaceae	g__Clostridium
915-35_B5aamy	915	35	1.1 Mbp	0.474	0.665	21.5	GCA_017383505.1 Clostridium sp., ASM...	disagree	d__Bacteria	p__Firmicutes_A	c__Clostridia	o__Clostridiales	f__Clostridiaceae	g__Clostridium
915-35_B5aamz	915	35	150 kbp	0.063	0.048	90.2	GCF_900106845.1 Romboutsia timonensi...	disagree	d__Bacteria	p__Firmicutes_A	c__Clostridia
915-35_B5aana	915	35	150 kbp	0.063	0.048	69.3	GCF_900106845.1 Romboutsia timonensi...	disagree	d__Bacteria	p__Firmicutes_A	c__Clostridia
915-35_B5aane	915	35	1.1 Mbp	0.483	0.708	22.6	GCA_017383505.1 Clostridium sp., ASM...	disagree	d__Bacteria	p__Firmicutes_A	c__Clostridia	o__Clostridiales	f__Clostridiaceae	g__Clostridium
915-35_B5aanf	915	35	1.2 Mbp	0.431	0.77	76.2	GCA_017383505.1 Clostridium sp., ASM...	disagree	d__Bacteria	p__Firmicutes_A	c__Clostridia	o__Clostridiales	f__Clostridiaceae	g__Clostridium
915-35_B5aang	915	35	1 Mbp	0.435	0.621	16.1	GCA_017383505.1 Clostridium sp., ASM...	disagree	d__Bacteria	p__Firmicutes_A	c__Clostridia	o__Clostridiales	f__Clostridiaceae	g__Clostridium
915-35_B5aanh	915	35	450 kbp	0.247	0.237	160.5	GCA_018336475.1 Romboutsia sp. 13368...	disagree	d__Bacteria	p__Firmicutes_A	c__Clostridia
915-35_B5aani	915	35	360 kbp	0.176	0.189	43.3	GCA_018336475.1 Romboutsia sp. 13368...	disagree	d__Bacteria	p__Firmicutes_A	c__Clostridia
915-35_B5aanj	915	35	1.3 Mbp	0.476	0.783	53.3	GCA_017383505.1 Clostridium sp., ASM...	disagree	d__Bacteria	p__Firmicutes_A	c__Clostridia	o__Clostridiales	f__Clostridiaceae	g__Clostridium
915-35_B5aanm	915	35	1.4 Mbp	0.459	0.888	57	GCA_017383505.1 Clostridium sp., ASM...	disagree	d__Bacteria	p__Firmicutes_A	c__Clostridia	o__Clostridiales	f__Clostridiaceae	g__Clostridium
915-35_B5aann	915	35	80 kbp	0.061	0.027	55.4	GCF_012317385.1 Romboutsia sp. CE17 ...	disagree	d__Bacteria	p__Firmicutes_A	c__Clostridia
915-35_B5aanp	915	35	1.3 Mbp	0.467	0.783	40.8	GCA_017383505.1 Clostridium sp., ASM...	disagree	d__Bacteria	p__Firmicutes_A	c__Clostridia	o__Clostridiales	f__Clostridiaceae	g__Clostridium
915-35_B5aanq	915	35	130 kbp	0.002	0.042	3.7	GCA_000435835.1 Clostridium sp. CAG:...	disagree	d__Bacteria	p__Firmicutes_A	c__Clostridia	o__Clostridiales	f__Clostridiaceae	g__Clostridium
915-35_B5aant	915	35	1.2 Mbp	0.441	0.739	35.9	GCA_017383505.1 Clostridium sp., ASM...	disagree	d__Bacteria	p__Firmicutes_A	c__Clostridia	o__Clostridiales	f__Clostridiaceae	g__Clostridium
915-35_B5aany	915	35	1.1 Mbp	0.267	0.658	17	GCA_017383505.1 Clostridium sp., ASM...	disagree	d__Bacteria	p__Firmicutes_A	c__Clostridia	o__Clostridiales	f__Clostridiaceae	g__Clostridium
915-35_B5aanz	915	35	130 kbp	0.124	0.042	60.2	GCF_900106845.1 Romboutsia timonensi...	disagree	d__Bacteria	p__Firmicutes_A	c__Clostridia
915-35_B5aaoa	915	35	1 Mbp	0.525	0.615	23.2	GCA_017383505.1 Clostridium sp., ASM...	disagree	d__Bacteria	p__Firmicutes_A	c__Clostridia	o__Clostridiales	f__Clostridiaceae	g__Clostridium
915-35_B5aaoc	915	35	130 kbp	0.111	0.068	97.5	GCA_018336475.1 Romboutsia sp. 13368...	disagree	d__Bacteria	p__Firmicutes_A	c__Clostridia
915-35_B5aaoe	915	35	1.1 Mbp	0.34	0.714	19.7	GCA_017383505.1 Clostridium sp., ASM...	disagree	d__Bacteria	p__Firmicutes_A	c__Clostridia	o__Clostridiales	f__Clostridiaceae	g__Clostridium
915-35_B5aaoh	915	35	1.2 Mbp	0.478	0.758	41.1	GCA_017383505.1 Clostridium sp., ASM...	disagree	d__Bacteria	p__Firmicutes_A	c__Clostridia	o__Clostridiales	f__Clostridiaceae	g__Clostridium
915-35_B5aaoj	915	35	1.1 Mbp	0.429	0.658	18.6	GCA_017383505.1 Clostridium sp., ASM...	disagree	d__Bacteria	p__Firmicutes_A	c__Clostridia	o__Clostridiales	f__Clostridiaceae	g__Clostridium
915-35_B5aaok	915	35	170 kbp	0.058	0.054	27.7	GCF_900106845.1 Romboutsia timonensi...	disagree	d__Bacteria	p__Firmicutes_A	c__Clostridia
915-35_B5aaom	915	35	1.1 Mbp	0.489	0.689	24	GCA_017383505.1 Clostridium sp., ASM...	disagree	d__Bacteria	p__Firmicutes_A	c__Clostridia	o__Clostridiales	f__Clostridiaceae	g__Clostridium
915-35_B5aaoo	915	35	1.3 Mbp	0.432	0.801	115.8	GCA_017383505.1 Clostridium sp., ASM...	disagree	d__Bacteria	p__Firmicutes_A	c__Clostridia	o__Clostridiales	f__Clostridiaceae	g__Clostridium
915-35_B5aaop	915	35	380 kbp	0.268	0.2	64.7	GCA_018336475.1 Romboutsia sp. 13368...	disagree	d__Bacteria	p__Firmicutes_A	c__Clostridia	o__Peptostreptococcales	f__Peptostreptococcaceae	g__Romboutsia
915-35_B5aaor	915	35	1.3 Mbp	0.43	0.783	38.8	GCA_017383505.1 Clostridium sp., ASM...	disagree	d__Bacteria	p__Firmicutes_A	c__Clostridia	o__Clostridiales	f__Clostridiaceae	g__Clostridium
915-35_B5aaos	915	35	120 kbp	0.16	0.043	145.1	GCF_013046825.1 Turicibacter sanguin...	disagree	d__Bacteria
915-35_B5aaow	915	35	140 kbp	0.065	0.074	59.1	GCA_018336475.1 Romboutsia sp. 13368...	disagree	d__Bacteria	p__Firmicutes_A	c__Clostridia
915-35_B5aaoz	915	35	140 kbp	0.075	0.074	59.6	GCA_018336475.1 Romboutsia sp. 13368...	disagree	d__Bacteria	p__Firmicutes_A	c__Clostridia
915-35_B5aapa	915	35	1.2 Mbp	0.461	0.77	72.7	GCA_017383505.1 Clostridium sp., ASM...	disagree	d__Bacteria	p__Firmicutes_A	c__Clostridia	o__Clostridiales	f__Clostridiaceae	g__Clostridium
915-35_B5aaph	915	35	1.2 Mbp	0.135	0.752	38.3	GCA_017383505.1 Clostridium sp., ASM...	disagree	d__Bacteria
915-35_B5aapi	915	35	100 kbp	0.078	0.035	103.3	GCF_001543345.1 Turicibacter sp. H12...	disagree	d__Bacteria
915-35_B5aapk	915	35	130 kbp	0.091	0.042	81.6	GCF_900106845.1 Romboutsia timonensi...	disagree	d__Bacteria	p__Firmicutes_A	c__Clostridia
915-35_B5aapl	915	35	1.1 Mbp	0.351	0.689	42.9	GCA_017383505.1 Clostridium sp., ASM...	disagree	d__Bacteria	p__Firmicutes_A	c__Clostridia	o__Clostridiales	f__Clostridiaceae	g__Clostridium
915-35_B5aapm	915	35	1 Mbp	0.472	0.596	15.4	GCA_017383505.1 Clostridium sp., ASM...	disagree	d__Bacteria	p__Firmicutes_A	c__Clostridia	o__Clostridiales	f__Clostridiaceae	g__Clostridium
915-35_B5aapn	915	35	80 kbp	0.128	0.028	143.1	GCF_001543345.1 Turicibacter sp. H12...	disagree	d__Bacteria
915-35_B5aapo	915	35	100 kbp	0.002	0.032	3.1	GCA_000435835.1 Clostridium sp. CAG:...	disagree	d__Bacteria	p__Firmicutes_A	c__Clostridia	o__Clostridiales	f__Clostridiaceae	g__Clostridium
915-35_B5aapp	915	35	120 kbp	0.065	0.063	66.8	GCA_018336475.1 Romboutsia sp. 13368...	disagree	d__Bacteria	p__Firmicutes_A	c__Clostridia
915-35_B5aapt	915	35	1.1 Mbp	0.441	0.714	34.5	GCA_017383505.1 Clostridium sp., ASM...	disagree	d__Bacteria	p__Firmicutes_A	c__Clostridia	o__Clostridiales	f__Clostridiaceae	g__Clostridium
915-35_B5aapu	915	35	1.2 Mbp	0.479	0.776	90.5	GCA_017383505.1 Clostridium sp., ASM...	disagree	d__Bacteria	p__Firmicutes_A	c__Clostridia	o__Clostridiales	f__Clostridiaceae	g__Clostridium
915-35_B5aapv	915	35	150 kbp	0.156	0.079	135.7	GCA_018336475.1 Romboutsia sp. 13368...	disagree	d__Bacteria	p__Firmicutes_A	c__Clostridia
915-35_B5aapy	915	35	1.2 Mbp	0.47	0.72	63.3	GCA_017383505.1 Clostridium sp., ASM...	disagree	d__Bacteria	p__Firmicutes_A	c__Clostridia	o__Clostridiales	f__Clostridiaceae	g__Clostridium
915-35_B5aapz	915	35	1.3 Mbp	0.235	0.807	41.2	GCA_017383505.1 Clostridium sp., ASM...	disagree	d__Bacteria	p__Firmicutes_A	c__Clostridia
915-35_B5aaqa	915	35	140 kbp	0.089	0.074	111.1	GCA_018336475.1 Romboutsia sp. 13368...	disagree	d__Bacteria	p__Firmicutes_A	c__Clostridia
915-35_B5aaqe	915	35	1 Mbp	0.497	0.64	14.9	GCA_017383505.1 Clostridium sp., ASM...	disagree	d__Bacteria	p__Firmicutes_A	c__Clostridia	o__Clostridiales	f__Clostridiaceae	g__Clostridium
915-35_B5aaqf	915	35	140 kbp	0.105	0.045	138	GCF_900106845.1 Romboutsia timonensi...	disagree	d__Bacteria	p__Firmicutes_A	c__Clostridia
915-35_B5aaqh	915	35	120 kbp	0.074	0.043	69.8	GCF_013046825.1 Turicibacter sanguin...	disagree	d__Bacteria
915-35_B5aaqn	915	35	1.2 Mbp	0.454	0.733	24.8	GCA_017383505.1 Clostridium sp., ASM...	disagree	d__Bacteria	p__Firmicutes_A	c__Clostridia	o__Clostridiales	f__Clostridiaceae	g__Clostridium
915-35_B5aaqo	915	35	400 kbp	0.264	0.211	61.6	GCA_018336475.1 Romboutsia sp. 13368...	disagree	d__Bacteria	p__Firmicutes_A	c__Clostridia
915-35_B5aaqq	915	35	180 kbp	0.072	0.058	74.4	GCF_900106845.1 Romboutsia timonensi...	disagree	d__Bacteria	p__Firmicutes_A	c__Clostridia
915-35_B5aaqv	915	35	130 kbp	0.073	0.068	53	GCA_018336475.1 Romboutsia sp. 13368...	disagree	d__Bacteria	p__Firmicutes_A	c__Clostridia
915-35_B5aaqw	915	35	1.1 Mbp	0.379	0.708	52.3	GCA_017383505.1 Clostridium sp., ASM...	disagree	d__Bacteria	p__Firmicutes_A	c__Clostridia	o__Clostridiales	f__Clostridiaceae	g__Clostridium
915-35_B5aaqy	915	35	120 kbp	0.112	0.043	157.6	GCF_013046825.1 Turicibacter sanguin...	disagree	d__Bacteria
915-35_B5aaqz	915	35	1.6 Mbp	0.429	0.832	43.8	GCA_017421915.1 Cellulosilyticum sp....	disagree	d__Bacteria	p__Firmicutes_A	c__Clostridia
915-35_B5aard	915	35	1.2 Mbp	0.421	0.727	45.9	GCA_017383505.1 Clostridium sp., ASM...	disagree	d__Bacteria	p__Firmicutes_A	c__Clostridia	o__Clostridiales	f__Clostridiaceae	g__Clostridium
915-35_B5aarf	915	35	1.3 Mbp	0.503	0.814	65.1	GCA_017383505.1 Clostridium sp., ASM...	disagree	d__Bacteria	p__Firmicutes_A	c__Clostridia	o__Clostridiales	f__Clostridiaceae	g__Clostridium
915-35_B5aarh	915	35	420 kbp	0.184	0.221	99.8	GCA_018336475.1 Romboutsia sp. 13368...	disagree	d__Bacteria	p__Firmicutes_A	c__Clostridia
915-35_B5aari	915	35	120 kbp	0.116	0.048	47.2	GCF_900015215.1 Romboutsia ilealis s...	disagree	d__Bacteria	p__Firmicutes_A	c__Clostridia
915-35_B5aarj	915	35	100 kbp	0.005	0.032	3.8	GCA_000435835.1 Clostridium sp. CAG:...	disagree	d__Bacteria	p__Firmicutes_A	c__Clostridia
915-35_B5aaro	915	35	140 kbp	0.002	0.045	2.8	GCA_000435835.1 Clostridium sp. CAG:...	disagree	d__Bacteria	p__Firmicutes_A	c__Clostridia	o__Clostridiales	f__Clostridiaceae	g__Clostridium
915-35_B5aarr	915	35	1 Mbp	0.487	0.634	21.4	GCA_017383505.1 Clostridium sp., ASM...	disagree	d__Bacteria	p__Firmicutes_A	c__Clostridia	o__Clostridiales	f__Clostridiaceae	g__Clostridium
915-35_B5aaru	915	35	1.2 Mbp	0.461	0.752	29.3	GCA_017383505.1 Clostridium sp., ASM...	disagree	d__Bacteria	p__Firmicutes_A	c__Clostridia	o__Clostridiales	f__Clostridiaceae	g__Clostridium
915-35_B5aarx	915	35	130 kbp	0.104	0.068	73.8	GCA_018336475.1 Romboutsia sp. 13368...	disagree	d__Bacteria	p__Firmicutes_A	c__Clostridia
915-35_B5aarz	915	35	1.5 Mbp	0.442	0.789	37.1	GCA_017421915.1 Cellulosilyticum sp....	disagree	d__Bacteria	p__Firmicutes_A	c__Clostridia
915-35_B5aasb	915	35	1.2 Mbp	0.442	0.752	16.9	GCA_017383505.1 Clostridium sp., ASM...	disagree	d__Bacteria	p__Firmicutes_A	c__Clostridia	o__Clostridiales	f__Clostridiaceae	g__Clostridium
915-35_B5aasd	915	35	1.3 Mbp	0.446	0.801	29.7	GCA_017383505.1 Clostridium sp., ASM...	disagree	d__Bacteria	p__Firmicutes_A	c__Clostridia	o__Clostridiales	f__Clostridiaceae	g__Clostridium
915-35_B5aase	915	35	1.2 Mbp	0.46	0.745	63.5	GCA_017383505.1 Clostridium sp., ASM...	disagree	d__Bacteria	p__Firmicutes_A	c__Clostridia	o__Clostridiales	f__Clostridiaceae	g__Clostridium
915-35_B5aasg	915	35	130 kbp	0.082	0.068	74.8	GCA_018336475.1 Romboutsia sp. 13368...	disagree	d__Bacteria	p__Firmicutes_A	c__Clostridia
915-35_B5aash	915	35	150 kbp	0.004	0.048	6.3	GCA_000435835.1 Clostridium sp. CAG:...	disagree	d__Bacteria
915-35_B5aasi	915	35	1.2 Mbp	0.446	0.745	28.3	GCA_017383505.1 Clostridium sp., ASM...	disagree	d__Bacteria	p__Firmicutes_A	c__Clostridia	o__Clostridiales	f__Clostridiaceae	g__Clostridium
915-35_B5aasl	915	35	1.2 Mbp	0.435	0.776	36.7	GCA_017383505.1 Clostridium sp., ASM...	disagree	d__Bacteria	p__Firmicutes_A	c__Clostridia	o__Clostridiales	f__Clostridiaceae	g__Clostridium
915-35_B5aasn	915	35	130 kbp	0.086	0.042	79.8	GCF_900106845.1 Romboutsia timonensi...	disagree	d__Bacteria	p__Firmicutes_A	c__Clostridia
915-35_B5aaso	915	35	1.2 Mbp	0.448	0.72	56.1	GCA_017383505.1 Clostridium sp., ASM...	disagree	d__Bacteria	p__Firmicutes_A	c__Clostridia	o__Clostridiales	f__Clostridiaceae	g__Clostridium
915-35_B5aasp	915	35	160 kbp	0.003	0.051	3.1	GCA_000435835.1 Clostridium sp. CAG:...	disagree	d__Bacteria
915-35_B5aass	915	35	1.1 Mbp	0.197	0.652	8.1	GCA_017383505.1 Clostridium sp., ASM...	disagree	d__Bacteria	p__Firmicutes_A	c__Clostridia
915-35_B5aasw	915	35	1.1 Mbp	0.427	0.696	24.7	GCA_017383505.1 Clostridium sp., ASM...	disagree	d__Bacteria	p__Firmicutes_A	c__Clostridia	o__Clostridiales	f__Clostridiaceae	g__Clostridium
915-35_B5aasx	915	35	1.2 Mbp	0.477	0.752	103.1	GCA_017383505.1 Clostridium sp., ASM...	disagree	d__Bacteria	p__Firmicutes_A	c__Clostridia	o__Clostridiales	f__Clostridiaceae	g__Clostridium
915-35_B5aasz	915	35	1.1 Mbp	0.44	0.708	26.1	GCA_017383505.1 Clostridium sp., ASM...	disagree	d__Bacteria	p__Firmicutes_A	c__Clostridia	o__Clostridiales	f__Clostridiaceae	g__Clostridium
915-35_B5aatb	915	35	90 kbp	0.094	0.031	101.3	GCF_012317385.1 Romboutsia sp. CE17 ...	disagree	d__Bacteria	p__Firmicutes_A	c__Clostridia
915-35_B5aatc	915	35	70 kbp	0.002	0.022	2.1	GCA_000435835.1 Clostridium sp. CAG:...	disagree	d__Bacteria	p__Firmicutes_A	c__Clostridia
915-35_B5aatd	915	35	1.2 Mbp	0.445	0.752	76.7	GCA_017383505.1 Clostridium sp., ASM...	disagree	d__Bacteria	p__Firmicutes_A	c__Clostridia	o__Clostridiales	f__Clostridiaceae	g__Clostridium
915-35_B5aatf	915	35	1.2 Mbp	0.491	0.739	28.5	GCA_017383505.1 Clostridium sp., ASM...	disagree	d__Bacteria	p__Firmicutes_A	c__Clostridia	o__Clostridiales	f__Clostridiaceae	g__Clostridium
915-35_B5aatg	915	35	1.4 Mbp	0.476	0.894	75.5	GCA_017383505.1 Clostridium sp., ASM...	disagree	d__Bacteria	p__Firmicutes_A	c__Clostridia	o__Clostridiales	f__Clostridiaceae	g__Clostridium
915-35_B5aath	915	35	80 kbp	0.039	0.024	48.1	GCA_900604495.1 Desulfovibrio sp. Ma...	disagree	d__Bacteria	p__Firmicutes_A	c__Clostridia
915-35_B5aati	915	35	1 Mbp	0.486	0.646	21.8	GCA_017383505.1 Clostridium sp., ASM...	disagree	d__Bacteria	p__Firmicutes_A	c__Clostridia	o__Clostridiales	f__Clostridiaceae	g__Clostridium
915-35_B5aatp	915	35	80 kbp	0.145	0.027	154.9	GCF_012317385.1 Romboutsia sp. CE17 ...	disagree	d__Bacteria	p__Firmicutes_A	c__Clostridia
915-35_B5aatq	915	35	100 kbp	0.002	0.032	3	GCA_000435835.1 Clostridium sp. CAG:...	disagree	d__Bacteria
915-35_B5aatt	915	35	1 Mbp	0.482	0.646	21.1	GCA_017383505.1 Clostridium sp., ASM...	disagree	d__Bacteria	p__Firmicutes_A	c__Clostridia	o__Clostridiales	f__Clostridiaceae	g__Clostridium
915-35_B5aatv	915	35	1.2 Mbp	0.455	0.77	51.7	GCA_017383505.1 Clostridium sp., ASM...	disagree	d__Bacteria	p__Firmicutes_A	c__Clostridia	o__Clostridiales	f__Clostridiaceae	g__Clostridium
915-35_B5aaty	915	35	180 kbp	0.161	0.058	66.6	GCF_900106845.1 Romboutsia timonensi...	disagree	d__Bacteria	p__Firmicutes_A	c__Clostridia	o__Peptostreptococcales	f__Peptostreptococcaceae	g__Romboutsia
915-35_B5aauc	915	35	90 kbp	0.002	0.056	4.7	GCA_017383505.1 Clostridium sp., ASM...	disagree	d__Bacteria	p__Firmicutes_A	c__Clostridia	o__Clostridiales	f__Clostridiaceae	g__Clostridium
915-35_B5aaud	915	35	1.2 Mbp	0.446	0.752	32.9	GCA_017383505.1 Clostridium sp., ASM...	disagree	d__Bacteria	p__Firmicutes_A	c__Clostridia	o__Clostridiales	f__Clostridiaceae	g__Clostridium
915-35_B5aaue	915	35	1.2 Mbp	0.436	0.764	37.7	GCA_017383505.1 Clostridium sp., ASM...	disagree	d__Bacteria	p__Firmicutes_A	c__Clostridia	o__Clostridiales	f__Clostridiaceae	g__Clostridium
915-35_B5aauf	915	35	1.1 Mbp	0.464	0.658	14.6	GCA_017383505.1 Clostridium sp., ASM...	disagree	d__Bacteria	p__Firmicutes_A	c__Clostridia	o__Clostridiales	f__Clostridiaceae	g__Clostridium
915-35_B6aaaa	915	35	200 kbp	0.092	0.064	97	GCF_900106845.1 Romboutsia timonensi...	disagree	d__Bacteria	p__Firmicutes_A	c__Clostridia
915-35_B6aaad	915	35	1.1 Mbp	0.509	0.677	16	GCA_017383505.1 Clostridium sp., ASM...	disagree	d__Bacteria	p__Firmicutes_A	c__Clostridia	o__Clostridiales	f__Clostridiaceae	g__Clostridium
915-35_B6aaaf	915	35	1.1 Mbp	0.538	0.677	13.4	GCA_017383505.1 Clostridium sp., ASM...	disagree	d__Bacteria	p__Firmicutes_A	c__Clostridia	o__Clostridiales	f__Clostridiaceae	g__Clostridium
915-35_B6aaal	915	35	1.3 Mbp	0.426	0.814	42	GCA_017383505.1 Clostridium sp., ASM...	disagree	d__Bacteria	p__Firmicutes_A	c__Clostridia	o__Clostridiales	f__Clostridiaceae	g__Clostridium
915-35_B6aaaq	915	35	1.2 Mbp	0.433	0.733	21.6	GCA_017383505.1 Clostridium sp., ASM...	disagree	d__Bacteria	p__Firmicutes_A	c__Clostridia	o__Clostridiales	f__Clostridiaceae	g__Clostridium
915-35_B6aaar	915	35	1.3 Mbp	0.458	0.82	87.8	GCA_017383505.1 Clostridium sp., ASM...	disagree	d__Bacteria	p__Firmicutes_A	c__Clostridia	o__Clostridiales	f__Clostridiaceae	g__Clostridium
915-35_B6aaat	915	35	1.2 Mbp	0.466	0.733	44.4	GCA_017383505.1 Clostridium sp., ASM...	disagree	d__Bacteria	p__Firmicutes_A	c__Clostridia	o__Clostridiales	f__Clostridiaceae	g__Clostridium
915-35_B6aaav	915	35	1.3 Mbp	0.482	0.783	15.8	GCA_017383505.1 Clostridium sp., ASM...	disagree	d__Bacteria	p__Firmicutes_A	c__Clostridia	o__Clostridiales	f__Clostridiaceae	g__Clostridium
915-35_B6aaaw	915	35	150 kbp	0.097	0.048	44.5	GCF_900106845.1 Romboutsia timonensi...	disagree	d__Bacteria	p__Firmicutes_A	c__Clostridia
915-35_B6aaax	915	35	1 Mbp	0.474	0.615	11	GCA_017383505.1 Clostridium sp., ASM...	disagree	d__Bacteria	p__Firmicutes_A	c__Clostridia	o__Clostridiales	f__Clostridiaceae	g__Clostridium
915-35_B6aaay	915	35	1.3 Mbp	0.5	0.814	51.6	GCA_017383505.1 Clostridium sp., ASM...	disagree	d__Bacteria	p__Firmicutes_A	c__Clostridia	o__Clostridiales	f__Clostridiaceae	g__Clostridium
915-35_B6aabb	915	35	130 kbp	0.039	0.068	10.3	GCA_018336475.1 Romboutsia sp. 13368...	disagree	d__Bacteria	p__Firmicutes_A	c__Clostridia	o__Peptostreptococcales	f__Peptostreptococcaceae	g__Romboutsia
915-35_B6aabd	915	35	1.2 Mbp	0.482	0.764	37.5	GCA_017383505.1 Clostridium sp., ASM...	disagree	d__Bacteria	p__Firmicutes_A	c__Clostridia	o__Clostridiales	f__Clostridiaceae	g__Clostridium
915-35_B6aabf	915	35	1.2 Mbp	0.449	0.739	38.6	GCA_017383505.1 Clostridium sp., ASM...	disagree	d__Bacteria	p__Firmicutes_A	c__Clostridia	o__Clostridiales	f__Clostridiaceae	g__Clostridium
915-35_B6aabg	915	35	0.7 Mbp	0.315	0.667	88.3	GCA_017425305.1 Peptostreptococcacea...	disagree	d__Bacteria	p__Firmicutes_A	c__Clostridia
915-35_B6aabl	915	35	1.1 Mbp	0.444	0.652	11.9	GCA_017383505.1 Clostridium sp., ASM...	disagree	d__Bacteria	p__Firmicutes_A	c__Clostridia	o__Clostridiales	f__Clostridiaceae	g__Clostridium
915-35_B6aabq	915	35	1.3 Mbp	0.458	0.82	39.2	GCA_017383505.1 Clostridium sp., ASM...	disagree	d__Bacteria	p__Firmicutes_A	c__Clostridia	o__Clostridiales	f__Clostridiaceae	g__Clostridium
915-35_B6aabt	915	35	1.2 Mbp	0.498	0.727	13.3	GCA_017383505.1 Clostridium sp., ASM...	disagree	d__Bacteria	p__Firmicutes_A	c__Clostridia	o__Clostridiales	f__Clostridiaceae	g__Clostridium
915-35_B6aabv	915	35	150 kbp	0.102	0.048	61.5	GCF_900106845.1 Romboutsia timonensi...	disagree	d__Bacteria	p__Firmicutes_A	c__Clostridia	o__Peptostreptococcales	f__Peptostreptococcaceae	g__Romboutsia
915-35_B6aabx	915	35	1.2 Mbp	0.403	0.72	19.3	GCA_017383505.1 Clostridium sp., ASM...	disagree	d__Bacteria	p__Firmicutes_A	c__Clostridia	o__Clostridiales	f__Clostridiaceae	g__Clostridium
915-35_B6aabz	915	35	130 kbp	0.088	0.068	65.6	GCA_018336475.1 Romboutsia sp. 13368...	disagree	d__Bacteria	p__Firmicutes_A	c__Clostridia
915-35_B6aaca	915	35	1.1 Mbp	0.469	0.714	30.2	GCA_017383505.1 Clostridium sp., ASM...	disagree	d__Bacteria	p__Firmicutes_A	c__Clostridia	o__Clostridiales	f__Clostridiaceae	g__Clostridium
915-35_B6aacc	915	35	0.9 Mbp	0.407	0.578	9.2	GCA_017383505.1 Clostridium sp., ASM...	disagree	d__Bacteria	p__Firmicutes_A	c__Clostridia	o__Clostridiales	f__Clostridiaceae	g__Clostridium
915-35_B6aace	915	35	1.1 Mbp	0.567	0.714	17.6	GCA_017383505.1 Clostridium sp., ASM...	disagree	d__Bacteria	p__Firmicutes_A	c__Clostridia	o__Clostridiales	f__Clostridiaceae	g__Clostridium
915-35_B6aacf	915	35	120 kbp	0.019	0.037	12.6	GCF_001405015.1 Clostridium disporic...	disagree	d__Bacteria	p__Firmicutes_A	c__Clostridia	o__Clostridiales	f__Clostridiaceae	g__Clostridium
915-35_B6aacl	915	35	1.3 Mbp	0.488	0.801	26.9	GCA_017383505.1 Clostridium sp., ASM...	disagree	d__Bacteria	p__Firmicutes_A	c__Clostridia	o__Clostridiales	f__Clostridiaceae	g__Clostridium
915-35_B6aaco	915	35	90 kbp	0.09	0.032	154.8	GCF_001543345.1 Turicibacter sp. H12...	disagree	d__Bacteria
915-35_B6aacs	915	35	90 kbp	0.071	0.032	144.4	GCF_001543345.1 Turicibacter sp. H12...	disagree	d__Bacteria
915-35_B6aact	915	35	1.3 Mbp	0.422	0.82	48.6	GCA_017383505.1 Clostridium sp., ASM...	disagree	d__Bacteria	p__Firmicutes_A	c__Clostridia	o__Clostridiales	f__Clostridiaceae	g__Clostridium
915-35_B6aacw	915	35	1.2 Mbp	0.469	0.727	27.8	GCA_017383505.1 Clostridium sp., ASM...	disagree	d__Bacteria	p__Firmicutes_A	c__Clostridia	o__Clostridiales	f__Clostridiaceae	g__Clostridium
915-35_B6aadb	915	35	1.1 Mbp	0.414	0.714	32.4	GCA_017383505.1 Clostridium sp., ASM...	disagree	d__Bacteria	p__Firmicutes_A	c__Clostridia	o__Clostridiales	f__Clostridiaceae	g__Clostridium
915-35_B6aadc	915	35	1.1 Mbp	0.443	0.696	27.6	GCA_017383505.1 Clostridium sp., ASM...	disagree	d__Bacteria	p__Firmicutes_A	c__Clostridia	o__Clostridiales	f__Clostridiaceae	g__Clostridium
915-35_B6aadd	915	35	1.1 Mbp	0.458	0.658	18.1	GCA_017383505.1 Clostridium sp., ASM...	disagree	d__Bacteria	p__Firmicutes_A	c__Clostridia	o__Clostridiales	f__Clostridiaceae	g__Clostridium
915-35_B6aade	915	35	100 kbp	0.003	0.032	2.4	GCA_000435835.1 Clostridium sp. CAG:...	disagree	d__Bacteria	p__Firmicutes_A	c__Clostridia
915-35_B6aadl	915	35	1.2 Mbp	0.444	0.72	17.1	GCA_017383505.1 Clostridium sp., ASM...	disagree	d__Bacteria	p__Firmicutes_A	c__Clostridia	o__Clostridiales	f__Clostridiaceae	g__Clostridium
915-35_B6aadm	915	35	1.3 Mbp	0.509	0.795	35.7	GCA_017383505.1 Clostridium sp., ASM...	disagree	d__Bacteria	p__Firmicutes_A	c__Clostridia	o__Clostridiales	f__Clostridiaceae	g__Clostridium
915-35_B6aadp	915	35	190 kbp	0.087	0.061	46.6	GCF_900106845.1 Romboutsia timonensi...	disagree	d__Bacteria	p__Firmicutes_A	c__Clostridia
915-35_B6aadq	915	35	1.2 Mbp	0.451	0.77	33.6	GCA_017383505.1 Clostridium sp., ASM...	disagree	d__Bacteria	p__Firmicutes_A	c__Clostridia	o__Clostridiales	f__Clostridiaceae	g__Clostridium
915-35_B6aadt	915	35	1.1 Mbp	0.503	0.683	17.9	GCA_017383505.1 Clostridium sp., ASM...	disagree	d__Bacteria	p__Firmicutes_A	c__Clostridia	o__Clostridiales	f__Clostridiaceae	g__Clostridium
915-35_B6aadv	915	35	160 kbp	0.101	0.051	44.9	GCF_900106845.1 Romboutsia timonensi...	disagree	d__Bacteria	p__Firmicutes_A	c__Clostridia	o__Peptostreptococcales	f__Peptostreptococcaceae	g__Romboutsia
915-35_B6aady	915	35	1.2 Mbp	0.421	0.745	50.7	GCA_017383505.1 Clostridium sp., ASM...	disagree	d__Bacteria	p__Firmicutes_A	c__Clostridia	o__Clostridiales	f__Clostridiaceae	g__Clostridium
915-35_B6aaee	915	35	120 kbp	0.079	0.063	80.1	GCA_018336475.1 Romboutsia sp. 13368...	disagree	d__Bacteria	p__Firmicutes_A	c__Clostridia
915-35_B6aaeg	915	35	1.1 Mbp	0.446	0.658	17	GCA_017383505.1 Clostridium sp., ASM...	disagree	d__Bacteria	p__Firmicutes_A	c__Clostridia	o__Clostridiales	f__Clostridiaceae	g__Clostridium
915-35_B6aaek	915	35	400 kbp	0.2	0.211	43.4	GCA_018336475.1 Romboutsia sp. 13368...	disagree	d__Bacteria	p__Firmicutes_A	c__Clostridia
915-35_B6aael	915	35	1.2 Mbp	0.478	0.739	42	GCA_017383505.1 Clostridium sp., ASM...	disagree	d__Bacteria	p__Firmicutes_A	c__Clostridia	o__Clostridiales	f__Clostridiaceae	g__Clostridium
915-35_B6aaen	915	35	80 kbp	0.002	0.026	2.6	GCA_000435835.1 Clostridium sp. CAG:...	disagree	d__Bacteria	p__Firmicutes_A	c__Clostridia	o__Clostridiales	f__Clostridiaceae	g__Clostridium
915-35_B6aaeo	915	35	1.3 Mbp	0.466	0.814	63.1	GCA_017383505.1 Clostridium sp., ASM...	disagree	d__Bacteria	p__Firmicutes_A	c__Clostridia	o__Clostridiales	f__Clostridiaceae	g__Clostridium
915-35_B6aaep	915	35	1 Mbp	0.495	0.64	11	GCA_017383505.1 Clostridium sp., ASM...	disagree	d__Bacteria	p__Firmicutes_A	c__Clostridia	o__Clostridiales	f__Clostridiaceae	g__Clostridium
915-35_B6aaer	915	35	1.1 Mbp	0.106	0.714	23.2	GCA_017383505.1 Clostridium sp., ASM...	disagree	d__Bacteria	p__Firmicutes_A	c__Clostridia	o__Clostridiales	f__Clostridiaceae	g__Clostridium
915-35_B6aaev	915	35	1.2 Mbp	0.433	0.752	61.7	GCA_017383505.1 Clostridium sp., ASM...	disagree	d__Bacteria	p__Firmicutes_A	c__Clostridia	o__Clostridiales	f__Clostridiaceae	g__Clostridium
915-35_B6aaey	915	35	110 kbp	0.004	0.035	3.2	GCA_000435835.1 Clostridium sp. CAG:...	disagree	d__Bacteria
915-35_B6aaez	915	35	1.1 Mbp	0.409	0.702	11.3	GCA_017383505.1 Clostridium sp., ASM...	disagree	d__Bacteria	p__Firmicutes_A	c__Clostridia	o__Clostridiales	f__Clostridiaceae	g__Clostridium
915-35_B6aafd	915	35	1.1 Mbp	0.487	0.714	18.1	GCA_017383505.1 Clostridium sp., ASM...	disagree	d__Bacteria	p__Firmicutes_A	c__Clostridia	o__Clostridiales	f__Clostridiaceae	g__Clostridium
915-35_B6aafe	915	35	90 kbp	0.08	0.032	27.9	GCF_013046825.1 Turicibacter sanguin...	disagree	d__Bacteria
915-35_B6aafg	915	35	1.2 Mbp	0.421	0.752	43.7	GCA_017383505.1 Clostridium sp., ASM...	disagree	d__Bacteria	p__Firmicutes_A	c__Clostridia	o__Clostridiales	f__Clostridiaceae	g__Clostridium
915-35_B6aafi	915	35	1.3 Mbp	0.511	0.832	57.4	GCA_017383505.1 Clostridium sp., ASM...	disagree	d__Bacteria	p__Firmicutes_A	c__Clostridia	o__Clostridiales	f__Clostridiaceae	g__Clostridium
915-35_B6aafj	915	35	1.2 Mbp	0.406	0.727	22.6	GCA_017383505.1 Clostridium sp., ASM...	disagree	d__Bacteria	p__Firmicutes_A	c__Clostridia	o__Clostridiales	f__Clostridiaceae	g__Clostridium
915-35_B6aafl	915	35	130 kbp	0.129	0.068	69.4	GCA_018336475.1 Romboutsia sp. 13368...	disagree	d__Bacteria	p__Firmicutes_A	c__Clostridia	o__Peptostreptococcales	f__Peptostreptococcaceae	g__Romboutsia
915-35_B6aafn	915	35	140 kbp	0.087	0.074	26.1	GCA_018336475.1 Romboutsia sp. 13368...	disagree	d__Bacteria	p__Firmicutes_A	c__Clostridia	o__Peptostreptococcales	f__Peptostreptococcaceae	g__Romboutsia
915-35_B6aafo	915	35	100 kbp	0.003	0.032	3.2	GCA_000435835.1 Clostridium sp. CAG:...	disagree	d__Bacteria
915-35_B6aafq	915	35	0.8 Mbp	0.427	0.472	10.8	GCA_017383505.1 Clostridium sp., ASM...	disagree	d__Bacteria	p__Firmicutes_A	c__Clostridia	o__Clostridiales	f__Clostridiaceae	g__Clostridium
915-35_B6aafr	915	35	210 kbp	0.011	0.212	4	GCA_017425305.1 Peptostreptococcacea...	disagree	d__Bacteria
915-35_B6aaft	915	35	1.2 Mbp	0.437	0.745	39.3	GCA_017383505.1 Clostridium sp., ASM...	disagree	d__Bacteria	p__Firmicutes_A	c__Clostridia	o__Clostridiales	f__Clostridiaceae	g__Clostridium
915-35_B6aaga	915	35	140 kbp	0.109	0.074	104.4	GCA_018336475.1 Romboutsia sp. 13368...	disagree	d__Bacteria	p__Firmicutes_A	c__Clostridia
915-35_B6aagd	915	35	80 kbp	0.052	0.028	53.1	GCF_001543345.1 Turicibacter sp. H12...	disagree	d__Bacteria
915-35_B6aagg	915	35	1.2 Mbp	0.437	0.739	34.9	GCA_017383505.1 Clostridium sp., ASM...	disagree	d__Bacteria	p__Firmicutes_A	c__Clostridia	o__Clostridiales	f__Clostridiaceae	g__Clostridium
915-35_B6aagh	915	35	100 kbp	0.069	0.053	30.9	GCA_018336475.1 Romboutsia sp. 13368...	disagree	d__Bacteria	p__Firmicutes_A	c__Clostridia	o__Peptostreptococcales	f__Peptostreptococcaceae	g__Romboutsia
915-35_B6aagj	915	35	1.2 Mbp	0.456	0.745	30.8	GCA_017383505.1 Clostridium sp., ASM...	disagree	d__Bacteria	p__Firmicutes_A	c__Clostridia	o__Clostridiales	f__Clostridiaceae	g__Clostridium
915-35_B6aagk	915	35	1.2 Mbp	0.493	0.739	26.8	GCA_017383505.1 Clostridium sp., ASM...	disagree	d__Bacteria	p__Firmicutes_A	c__Clostridia	o__Clostridiales	f__Clostridiaceae	g__Clostridium
915-35_B6aagm	915	35	1.2 Mbp	0.442	0.776	50.3	GCA_017383505.1 Clostridium sp., ASM...	disagree	d__Bacteria	p__Firmicutes_A	c__Clostridia	o__Clostridiales	f__Clostridiaceae	g__Clostridium
915-35_B6aagn	915	35	1.5 Mbp	0.41	0.779	19.6	GCA_017421915.1 Cellulosilyticum sp....	disagree	d__Bacteria	p__Firmicutes_A	c__Clostridia
915-35_B6aagp	915	35	1.3 Mbp	0.463	0.789	33.1	GCA_017383505.1 Clostridium sp., ASM...	disagree	d__Bacteria	p__Firmicutes_A	c__Clostridia	o__Clostridiales	f__Clostridiaceae	g__Clostridium
915-35_B6aagt	915	35	0.9 Mbp	0.452	0.553	9.8	GCA_017383505.1 Clostridium sp., ASM...	disagree	d__Bacteria	p__Firmicutes_A	c__Clostridia	o__Clostridiales	f__Clostridiaceae	g__Clostridium
915-35_B6aagu	915	35	1.2 Mbp	0.459	0.745	41.3	GCA_017383505.1 Clostridium sp., ASM...	disagree	d__Bacteria	p__Firmicutes_A	c__Clostridia	o__Clostridiales	f__Clostridiaceae	g__Clostridium
915-35_B6aagw	915	35	110 kbp	0.177	0.034	104.1	GCA_900604495.1 Desulfovibrio sp. Ma...	disagree	d__Bacteria	p__Firmicutes_A	c__Clostridia
915-35_B6aagx	915	35	80 kbp	0.072	0.028	85.6	GCF_001543345.1 Turicibacter sp. H12...	disagree	d__Bacteria
915-35_B6aagz	915	35	170 kbp	0.103	0.054	71.6	GCF_900106845.1 Romboutsia timonensi...	disagree	d__Bacteria	p__Firmicutes_A	c__Clostridia
915-35_B6aaha	915	35	1.1 Mbp	0.466	0.689	12.8	GCA_017383505.1 Clostridium sp., ASM...	disagree	d__Bacteria	p__Firmicutes_A	c__Clostridia	o__Clostridiales	f__Clostridiaceae	g__Clostridium
915-35_B6aahd	915	35	1.2 Mbp	0.438	0.752	52.9	GCA_017383505.1 Clostridium sp., ASM...	disagree	d__Bacteria	p__Firmicutes_A	c__Clostridia	o__Clostridiales	f__Clostridiaceae	g__Clostridium
915-35_B6aahe	915	35	1.2 Mbp	0.436	0.758	31.7	GCA_017383505.1 Clostridium sp., ASM...	disagree	d__Bacteria	p__Firmicutes_A	c__Clostridia	o__Clostridiales	f__Clostridiaceae	g__Clostridium
915-35_B6aahf	915	35	1 Mbp	0.464	0.609	7.2	GCA_017383505.1 Clostridium sp., ASM...	disagree	d__Bacteria	p__Firmicutes_A	c__Clostridia	o__Clostridiales	f__Clostridiaceae	g__Clostridium
915-35_B6aahg	915	35	150 kbp	0.066	0.048	35.6	GCF_900106845.1 Romboutsia timonensi...	disagree	d__Bacteria	p__Firmicutes_A	c__Clostridia
915-35_B6aahk	915	35	90 kbp	0.077	0.031	77.4	GCF_012317385.1 Romboutsia sp. CE17 ...	disagree	d__Bacteria	p__Firmicutes_A	c__Clostridia
915-35_B6aahl	915	35	1 Mbp	0.543	0.646	9.2	GCA_017383505.1 Clostridium sp., ASM...	disagree	d__Bacteria	p__Firmicutes_A	c__Clostridia	o__Clostridiales	f__Clostridiaceae	g__Clostridium
915-35_B6aahq	915	35	0.7 Mbp	0.323	0.657	40	GCA_017425305.1 Peptostreptococcacea...	disagree	d__Bacteria	p__Firmicutes_A	c__Clostridia
915-35_B6aahr	915	35	1.2 Mbp	0.509	0.733	36.9	GCA_017383505.1 Clostridium sp., ASM...	disagree	d__Bacteria	p__Firmicutes_A	c__Clostridia	o__Clostridiales	f__Clostridiaceae	g__Clostridium
915-35_B6aaht	915	35	1.2 Mbp	0.438	0.739	22.5	GCA_017383505.1 Clostridium sp., ASM...	disagree	d__Bacteria	p__Firmicutes_A	c__Clostridia	o__Clostridiales	f__Clostridiaceae	g__Clostridium
915-35_B6aahu	915	35	90 kbp	0.047	0.031	32.3	GCF_012317385.1 Romboutsia sp. CE17 ...	disagree	d__Bacteria	p__Firmicutes_A	c__Clostridia
915-35_B6aahw	915	35	270 kbp	0.011	0.273	3.9	GCA_017425305.1 Peptostreptococcacea...	disagree	d__Bacteria	p__Firmicutes_A	c__Clostridia	o__Peptostreptococcales	f__Peptostreptococcaceae
915-35_B6aahy	915	35	130 kbp	0.075	0.068	59.3	GCA_018336475.1 Romboutsia sp. 13368...	disagree	d__Bacteria	p__Firmicutes_A	c__Clostridia
915-35_B6aaib	915	35	1.4 Mbp	0.482	0.851	98.8	GCA_017383505.1 Clostridium sp., ASM...	disagree	d__Bacteria	p__Firmicutes_A	c__Clostridia	o__Clostridiales	f__Clostridiaceae	g__Clostridium
915-35_B6aaid	915	35	110 kbp	0.002	0.035	3.2	GCA_000435835.1 Clostridium sp. CAG:...	disagree	d__Bacteria
915-35_B6aaie	915	35	100 kbp	0.086	0.035	147.7	GCF_001543345.1 Turicibacter sp. H12...	disagree	d__Bacteria
915-35_B6aaif	915	35	170 kbp	0.107	0.054	53.4	GCF_900106845.1 Romboutsia timonensi...	disagree	d__Bacteria	p__Firmicutes_A	c__Clostridia	o__Peptostreptococcales	f__Peptostreptococcaceae	g__Romboutsia
915-35_B6aaig	915	35	1.2 Mbp	0.453	0.739	21.7	GCA_017383505.1 Clostridium sp., ASM...	disagree	d__Bacteria	p__Firmicutes_A	c__Clostridia	o__Clostridiales	f__Clostridiaceae	g__Clostridium
915-35_B6aaih	915	35	1.2 Mbp	0.44	0.776	55.6	GCA_017383505.1 Clostridium sp., ASM...	disagree	d__Bacteria	p__Firmicutes_A	c__Clostridia	o__Clostridiales	f__Clostridiaceae	g__Clostridium
915-35_B6aaio	915	35	1.2 Mbp	0.445	0.739	50.5	GCA_017383505.1 Clostridium sp., ASM...	disagree	d__Bacteria	p__Firmicutes_A	c__Clostridia	o__Clostridiales	f__Clostridiaceae	g__Clostridium
915-35_B6aaiv	915	35	1.2 Mbp	0.452	0.745	23.9	GCA_017383505.1 Clostridium sp., ASM...	disagree	d__Bacteria	p__Firmicutes_A	c__Clostridia	o__Clostridiales	f__Clostridiaceae	g__Clostridium
915-35_B6aaiy	915	35	1.1 Mbp	0.438	0.702	10.2	GCA_017383505.1 Clostridium sp., ASM...	disagree	d__Bacteria	p__Firmicutes_A	c__Clostridia	o__Clostridiales	f__Clostridiaceae	g__Clostridium
915-35_B6aaja	915	35	120 kbp	0.133	0.043	97.2	GCF_013046825.1 Turicibacter sanguin...	disagree	d__Bacteria
915-35_B6aajf	915	35	1.2 Mbp	0.459	0.77	40.8	GCA_017383505.1 Clostridium sp., ASM...	disagree	d__Bacteria	p__Firmicutes_A	c__Clostridia	o__Clostridiales	f__Clostridiaceae	g__Clostridium
915-35_B6aaji	915	35	1.2 Mbp	0.427	0.752	50.9	GCA_017383505.1 Clostridium sp., ASM...	disagree	d__Bacteria	p__Firmicutes_A	c__Clostridia	o__Clostridiales	f__Clostridiaceae	g__Clostridium
915-35_B6aajk	915	35	1.3 Mbp	0.423	0.801	43.8	GCA_017383505.1 Clostridium sp., ASM...	disagree	d__Bacteria	p__Firmicutes_A	c__Clostridia	o__Clostridiales	f__Clostridiaceae	g__Clostridium
915-35_B6aajl	915	35	1.1 Mbp	0.452	0.702	14.6	GCA_017383505.1 Clostridium sp., ASM...	disagree	d__Bacteria	p__Firmicutes_A	c__Clostridia	o__Clostridiales	f__Clostridiaceae	g__Clostridium
915-35_B6aajn	915	35	110 kbp	0.026	0.034	27.8	GCF_001405015.1 Clostridium disporic...	disagree	d__Bacteria	p__Firmicutes_A	c__Clostridia	o__Clostridiales	f__Clostridiaceae	g__Clostridium
915-35_B6aajo	915	35	130 kbp	0.071	0.068	23.5	GCA_018336475.1 Romboutsia sp. 13368...	disagree	d__Bacteria	p__Firmicutes_A	c__Clostridia
915-35_B6aajs	915	35	0.9 Mbp	0.434	0.584	15.4	GCA_017383505.1 Clostridium sp., ASM...	disagree	d__Bacteria	p__Firmicutes_A	c__Clostridia	o__Clostridiales	f__Clostridiaceae	g__Clostridium
915-35_B6aajt	915	35	1.3 Mbp	0.476	0.82	64.9	GCA_017383505.1 Clostridium sp., ASM...	disagree	d__Bacteria	p__Firmicutes_A	c__Clostridia	o__Clostridiales	f__Clostridiaceae	g__Clostridium
915-35_B6aaju	915	35	1.3 Mbp	0.532	0.814	26.9	GCA_017383505.1 Clostridium sp., ASM...	disagree	d__Bacteria	p__Firmicutes_A	c__Clostridia	o__Clostridiales	f__Clostridiaceae	g__Clostridium
915-35_B6aajv	915	35	1.2 Mbp	0.397	0.764	31.5	GCA_017383505.1 Clostridium sp., ASM...	disagree	d__Bacteria	p__Firmicutes_A	c__Clostridia	o__Clostridiales	f__Clostridiaceae	g__Clostridium
915-35_B6aajx	915	35	120 kbp	0.122	0.038	55.1	GCF_900106845.1 Romboutsia timonensi...	disagree	d__Bacteria	p__Firmicutes_A	c__Clostridia	o__Peptostreptococcales	f__Peptostreptococcaceae	g__Romboutsia
915-35_B6aajy	915	35	80 kbp	0.053	0.028	45.6	GCF_001543345.1 Turicibacter sp. H12...	disagree	d__Bacteria
915-35_B6aaka	915	35	1.2 Mbp	0.452	0.752	30	GCA_017383505.1 Clostridium sp., ASM...	disagree	d__Bacteria	p__Firmicutes_A	c__Clostridia	o__Clostridiales	f__Clostridiaceae	g__Clostridium
915-35_B6aakb	915	35	1.2 Mbp	0.471	0.776	16.9	GCA_017383505.1 Clostridium sp., ASM...	disagree	d__Bacteria	p__Firmicutes_A	c__Clostridia	o__Clostridiales	f__Clostridiaceae	g__Clostridium
915-35_B6aakc	915	35	120 kbp	0.006	0.038	4	GCA_000435835.1 Clostridium sp. CAG:...	disagree	d__Bacteria
915-35_B6aakd	915	35	1.2 Mbp	0.493	0.745	30.3	GCA_017383505.1 Clostridium sp., ASM...	disagree	d__Bacteria	p__Firmicutes_A	c__Clostridia	o__Clostridiales	f__Clostridiaceae	g__Clostridium
915-35_B6aakg	915	35	1.1 Mbp	0.439	0.658	28.1	GCA_017383505.1 Clostridium sp., ASM...	disagree	d__Bacteria	p__Firmicutes_A	c__Clostridia	o__Clostridiales	f__Clostridiaceae	g__Clostridium
915-35_B6aakk	915	35	100 kbp	0.065	0.053	58.4	GCA_018336475.1 Romboutsia sp. 13368...	disagree	d__Bacteria	p__Firmicutes_A	c__Clostridia
915-35_B6aakl	915	35	1.2 Mbp	0.474	0.72	24.9	GCA_017383505.1 Clostridium sp., ASM...	disagree	d__Bacteria	p__Firmicutes_A	c__Clostridia	o__Clostridiales	f__Clostridiaceae	g__Clostridium
915-35_B6aako	915	35	1.1 Mbp	0.451	0.671	22.1	GCA_017383505.1 Clostridium sp., ASM...	disagree	d__Bacteria	p__Firmicutes_A	c__Clostridia	o__Clostridiales	f__Clostridiaceae	g__Clostridium
915-35_B6aakp	915	35	130 kbp	0.069	0.068	81.2	GCA_018336475.1 Romboutsia sp. 13368...	disagree	d__Bacteria	p__Firmicutes_A	c__Clostridia
915-35_B6aakr	915	35	1.3 Mbp	0.408	0.783	59.3	GCA_017383505.1 Clostridium sp., ASM...	disagree	d__Bacteria	p__Firmicutes_A	c__Clostridia	o__Clostridiales	f__Clostridiaceae	g__Clostridium
915-35_B6aaks	915	35	1.1 Mbp	0.463	0.658	20.5	GCA_017383505.1 Clostridium sp., ASM...	disagree	d__Bacteria	p__Firmicutes_A	c__Clostridia	o__Clostridiales	f__Clostridiaceae	g__Clostridium
915-35_B6aakt	915	35	80 kbp	0.105	0.028	77.5	GCF_001543345.1 Turicibacter sp. H12...	disagree	d__Bacteria
915-35_B6aaku	915	35	1.2 Mbp	0.427	0.72	19.2	GCA_017383505.1 Clostridium sp., ASM...	disagree	d__Bacteria	p__Firmicutes_A	c__Clostridia	o__Clostridiales	f__Clostridiaceae	g__Clostridium
915-35_B6aakv	915	35	1.3 Mbp	0.55	0.814	21.6	GCA_017383505.1 Clostridium sp., ASM...	disagree	d__Bacteria	p__Firmicutes_A	c__Clostridia	o__Clostridiales	f__Clostridiaceae	g__Clostridium
915-35_B6aakx	915	35	1.2 Mbp	0.445	0.764	49.1	GCA_017383505.1 Clostridium sp., ASM...	disagree	d__Bacteria	p__Firmicutes_A	c__Clostridia	o__Clostridiales	f__Clostridiaceae	g__Clostridium
915-35_B6aala	915	35	1.2 Mbp	0.475	0.733	22.9	GCA_017383505.1 Clostridium sp., ASM...	disagree	d__Bacteria	p__Firmicutes_A	c__Clostridia	o__Clostridiales	f__Clostridiaceae	g__Clostridium
915-35_B6aalc	915	35	160 kbp	0.115	0.051	32.1	GCF_900106845.1 Romboutsia timonensi...	disagree	d__Bacteria	p__Firmicutes_A	c__Clostridia	o__Peptostreptococcales	f__Peptostreptococcaceae	g__Romboutsia
915-35_B6aalf	915	35	120 kbp	0.06	0.043	42.2	GCF_013046825.1 Turicibacter sanguin...	disagree	d__Bacteria
915-35_B6aalg	915	35	1.1 Mbp	0.422	0.683	17.8	GCA_017383505.1 Clostridium sp., ASM...	disagree	d__Bacteria	p__Firmicutes_A	c__Clostridia	o__Clostridiales	f__Clostridiaceae	g__Clostridium
915-35_B6aali	915	35	410 kbp	0.21	0.216	55	GCA_018336475.1 Romboutsia sp. 13368...	disagree	d__Bacteria	p__Firmicutes_A	c__Clostridia
915-35_B6aalo	915	35	1.2 Mbp	0.43	0.758	53.2	GCA_017383505.1 Clostridium sp., ASM...	disagree	d__Bacteria	p__Firmicutes_A	c__Clostridia	o__Clostridiales	f__Clostridiaceae	g__Clostridium
915-35_B6aalt	915	35	1.3 Mbp	0.455	0.826	29.9	GCA_017383505.1 Clostridium sp., ASM...	disagree	d__Bacteria	p__Firmicutes_A	c__Clostridia	o__Clostridiales	f__Clostridiaceae	g__Clostridium
915-35_B6aalu	915	35	1.2 Mbp	0.486	0.764	32.7	GCA_017383505.1 Clostridium sp., ASM...	disagree	d__Bacteria	p__Firmicutes_A	c__Clostridia	o__Clostridiales	f__Clostridiaceae	g__Clostridium
915-35_B6aalv	915	35	170 kbp	0.044	0.054	19.8	GCF_900106845.1 Romboutsia timonensi...	disagree	d__Bacteria	p__Firmicutes_A	c__Clostridia	o__Peptostreptococcales	f__Peptostreptococcaceae	g__Romboutsia
915-35_B6aaly	915	35	1.1 Mbp	0.476	0.714	21.6	GCA_017383505.1 Clostridium sp., ASM...	disagree	d__Bacteria	p__Firmicutes_A	c__Clostridia	o__Clostridiales	f__Clostridiaceae	g__Clostridium
915-35_B6aama	915	35	140 kbp	0.069	0.045	24.1	GCF_900106845.1 Romboutsia timonensi...	disagree	d__Bacteria	p__Firmicutes_A	c__Clostridia	o__Peptostreptococcales	f__Peptostreptococcaceae	g__Romboutsia
915-35_B6aamc	915	35	1.2 Mbp	0.437	0.758	58.4	GCA_017383505.1 Clostridium sp., ASM...	disagree	d__Bacteria	p__Firmicutes_A	c__Clostridia	o__Clostridiales	f__Clostridiaceae	g__Clostridium
915-35_B6aamd	915	35	1.2 Mbp	0.448	0.739	20.1	GCA_017383505.1 Clostridium sp., ASM...	disagree	d__Bacteria	p__Firmicutes_A	c__Clostridia	o__Clostridiales	f__Clostridiaceae	g__Clostridium
915-35_B6aamf	915	35	1.2 Mbp	0.447	0.764	16.3	GCA_017383505.1 Clostridium sp., ASM...	disagree	d__Bacteria	p__Firmicutes_A	c__Clostridia	o__Clostridiales	f__Clostridiaceae	g__Clostridium
915-35_B6aamh	915	35	1.2 Mbp	0.519	0.77	29.4	GCA_017383505.1 Clostridium sp., ASM...	disagree	d__Bacteria	p__Firmicutes_A	c__Clostridia	o__Clostridiales	f__Clostridiaceae	g__Clostridium
915-35_B6aamk	915	35	1.2 Mbp	0.461	0.758	35.8	GCA_017383505.1 Clostridium sp., ASM...	disagree	d__Bacteria	p__Firmicutes_A	c__Clostridia	o__Clostridiales	f__Clostridiaceae	g__Clostridium
915-35_B6aamm	915	35	200 kbp	0.093	0.064	57.8	GCF_900106845.1 Romboutsia timonensi...	disagree	d__Bacteria	p__Firmicutes_A	c__Clostridia
915-35_B6aamo	915	35	1.3 Mbp	0.49	0.826	39.1	GCA_017383505.1 Clostridium sp., ASM...	disagree	d__Bacteria	p__Firmicutes_A	c__Clostridia	o__Clostridiales	f__Clostridiaceae	g__Clostridium
915-35_B6aamp	915	35	1.2 Mbp	0.498	0.758	11.4	GCA_017383505.1 Clostridium sp., ASM...	disagree	d__Bacteria	p__Firmicutes_A	c__Clostridia	o__Clostridiales	f__Clostridiaceae	g__Clostridium
915-35_B6aams	915	35	1.4 Mbp	0.489	0.87	20.9	GCA_017383505.1 Clostridium sp., ASM...	disagree	d__Bacteria	p__Firmicutes_A	c__Clostridia	o__Clostridiales	f__Clostridiaceae	g__Clostridium
915-35_B6aamx	915	35	1.3 Mbp	0.506	0.82	43.6	GCA_017383505.1 Clostridium sp., ASM...	disagree	d__Bacteria	p__Firmicutes_A	c__Clostridia	o__Clostridiales	f__Clostridiaceae	g__Clostridium
915-35_B6aamy	915	35	1.2 Mbp	0.424	0.733	47.9	GCA_017383505.1 Clostridium sp., ASM...	disagree	d__Bacteria	p__Firmicutes_A	c__Clostridia	o__Clostridiales	f__Clostridiaceae	g__Clostridium
915-35_B6aand	915	35	110 kbp	0.002	0.035	3.5	GCA_000435835.1 Clostridium sp. CAG:...	disagree	d__Bacteria	p__Firmicutes_A	c__Clostridia	o__Clostridiales	f__Clostridiaceae	g__Clostridium
915-35_B6aang	915	35	1.1 Mbp	0.419	0.702	20.4	GCA_017383505.1 Clostridium sp., ASM...	disagree	d__Bacteria	p__Firmicutes_A	c__Clostridia	o__Clostridiales	f__Clostridiaceae	g__Clostridium
915-35_B6aanh	915	35	1.1 Mbp	0.385	0.652	13	GCA_017383505.1 Clostridium sp., ASM...	disagree	d__Bacteria	p__Firmicutes_A	c__Clostridia	o__Clostridiales	f__Clostridiaceae	g__Clostridium
915-35_B6aanj	915	35	100 kbp	0.003	0.031	7	GCF_001405015.1 Clostridium disporic...	disagree	d__Bacteria
915-35_B6aanp	915	35	130 kbp	0.115	0.042	82	GCF_900106845.1 Romboutsia timonensi...	disagree	d__Bacteria	p__Firmicutes_A	c__Clostridia
915-35_B6aanu	915	35	1.2 Mbp	0.467	0.727	52.9	GCA_017383505.1 Clostridium sp., ASM...	disagree	d__Bacteria	p__Firmicutes_A	c__Clostridia	o__Clostridiales	f__Clostridiaceae	g__Clostridium
915-35_B6aanw	915	35	1.2 Mbp	0.445	0.727	21.5	GCA_017383505.1 Clostridium sp., ASM...	disagree	d__Bacteria	p__Firmicutes_A	c__Clostridia	o__Clostridiales	f__Clostridiaceae	g__Clostridium
915-35_B6aanx	915	35	1.2 Mbp	0.435	0.758	25.7	GCA_017383505.1 Clostridium sp., ASM...	disagree	d__Bacteria	p__Firmicutes_A	c__Clostridia	o__Clostridiales	f__Clostridiaceae	g__Clostridium
915-35_B6aaoa	915	35	1.2 Mbp	0.451	0.733	38.9	GCA_017383505.1 Clostridium sp., ASM...	disagree	d__Bacteria	p__Firmicutes_A	c__Clostridia	o__Clostridiales	f__Clostridiaceae	g__Clostridium
915-35_B6aaob	915	35	50 kbp	0.001	0.016	2.4	GCA_000435835.1 Clostridium sp. CAG:...	disagree	d__Bacteria	p__Firmicutes_A	c__Clostridia
915-35_B6aaoe	915	35	1.2 Mbp	0.477	0.739	21.3	GCA_017383505.1 Clostridium sp., ASM...	disagree	d__Bacteria	p__Firmicutes_A	c__Clostridia	o__Clostridiales	f__Clostridiaceae	g__Clostridium
915-35_B6aaok	915	35	120 kbp	0.092	0.043	69	GCF_013046825.1 Turicibacter sanguin...	disagree	d__Bacteria
915-35_B6aaol	915	35	150 kbp	0.123	0.048	26	GCF_900106845.1 Romboutsia timonensi...	disagree	d__Bacteria	p__Firmicutes_A	c__Clostridia	o__Peptostreptococcales	f__Peptostreptococcaceae	g__Romboutsia
915-35_B6aaom	915	35	1.1 Mbp	0.479	0.714	21.5	GCA_017383505.1 Clostridium sp., ASM...	disagree	d__Bacteria	p__Firmicutes_A	c__Clostridia	o__Clostridiales	f__Clostridiaceae	g__Clostridium
915-35_B6aaoo	915	35	1.2 Mbp	0.433	0.758	39.2	GCA_017383505.1 Clostridium sp., ASM...	disagree	d__Bacteria	p__Firmicutes_A	c__Clostridia	o__Clostridiales	f__Clostridiaceae	g__Clostridium
915-35_B6aaot	915	35	1.2 Mbp	0.461	0.72	25.7	GCA_017383505.1 Clostridium sp., ASM...	disagree	d__Bacteria	p__Firmicutes_A	c__Clostridia	o__Clostridiales	f__Clostridiaceae	g__Clostridium
915-35_B6aaoy	915	35	70 kbp	0.102	0.022	120.4	GCF_900106845.1 Romboutsia timonensi...	disagree	d__Bacteria	p__Firmicutes_A	c__Clostridia
915-35_B6aaoz	915	35	1.1 Mbp	0.51	0.683	23.3	GCA_017383505.1 Clostridium sp., ASM...	disagree	d__Bacteria	p__Firmicutes_A	c__Clostridia	o__Clostridiales	f__Clostridiaceae	g__Clostridium
915-35_B6aapb	915	35	110 kbp	0.003	0.035	3.4	GCA_000435835.1 Clostridium sp. CAG:...	disagree	d__Bacteria
915-35_B6aape	915	35	1.2 Mbp	0.508	0.764	22.1	GCA_017383505.1 Clostridium sp., ASM...	disagree	d__Bacteria	p__Firmicutes_A	c__Clostridia	o__Clostridiales	f__Clostridiaceae	g__Clostridium
915-35_B6aaph	915	35	1.3 Mbp	0.456	0.801	41.5	GCA_017383505.1 Clostridium sp., ASM...	disagree	d__Bacteria	p__Firmicutes_A	c__Clostridia	o__Clostridiales	f__Clostridiaceae	g__Clostridium
915-35_B6aapi	915	35	0.8 Mbp	0.372	0.528	8.9	GCA_017383505.1 Clostridium sp., ASM...	disagree	d__Bacteria	p__Firmicutes_A	c__Clostridia	o__Clostridiales	f__Clostridiaceae	g__Clostridium
915-35_B6aapp	915	35	90 kbp	0.002	0.029	3.2	GCA_000435835.1 Clostridium sp. CAG:...	disagree	d__Bacteria	p__Firmicutes_A	c__Clostridia	o__Clostridiales	f__Clostridiaceae	g__Clostridium
915-35_B6aapq	915	35	1.2 Mbp	0.468	0.733	44.2	GCA_017383505.1 Clostridium sp., ASM...	disagree	d__Bacteria	p__Firmicutes_A	c__Clostridia	o__Clostridiales	f__Clostridiaceae	g__Clostridium
915-35_B6aapw	915	35	1.2 Mbp	0.455	0.764	37.6	GCA_017383505.1 Clostridium sp., ASM...	disagree	d__Bacteria	p__Firmicutes_A	c__Clostridia	o__Clostridiales	f__Clostridiaceae	g__Clostridium
915-35_B6aapx	915	35	100 kbp	0.063	0.036	91.5	GCF_013046825.1 Turicibacter sanguin...	disagree	d__Bacteria
915-35_B6aapz	915	35	120 kbp	0.054	0.037	25.2	GCF_001405015.1 Clostridium disporic...	disagree	d__Bacteria	p__Firmicutes_A	c__Clostridia	o__Clostridiales	f__Clostridiaceae	g__Clostridium
915-35_B6aaqc	915	35	90 kbp	0.067	0.032	55.3	GCF_001543345.1 Turicibacter sp. H12...	disagree	d__Bacteria
915-35_B6aaqd	915	35	80 kbp	0.048	0.028	50.8	GCF_001543345.1 Turicibacter sp. H12...	disagree	d__Bacteria
915-35_B6aaqh	915	35	1.2 Mbp	0.469	0.733	49.4	GCA_017383505.1 Clostridium sp., ASM...	disagree	d__Bacteria	p__Firmicutes_A	c__Clostridia	o__Clostridiales	f__Clostridiaceae	g__Clostridium
915-35_B6aaql	915	35	1.2 Mbp	0.444	0.733	19.9	GCA_017383505.1 Clostridium sp., ASM...	disagree	d__Bacteria	p__Firmicutes_A	c__Clostridia	o__Clostridiales	f__Clostridiaceae	g__Clostridium
915-35_B6aaqo	915	35	90 kbp	0.003	0.029	3.7	GCA_000435835.1 Clostridium sp. CAG:...	disagree	d__Bacteria	p__Firmicutes_A	c__Clostridia	o__Clostridiales	f__Clostridiaceae	g__Clostridium
915-35_B6aaqs	915	35	1 Mbp	0.135	0.621	23.2	GCA_017383505.1 Clostridium sp., ASM...	disagree	d__Bacteria	p__Firmicutes_A	c__Clostridia	o__Clostridiales	f__Clostridiaceae	g__Clostridium
915-35_B6aaqu	915	35	1.2 Mbp	0.427	0.758	66.2	GCA_017383505.1 Clostridium sp., ASM...	disagree	d__Bacteria	p__Firmicutes_A	c__Clostridia	o__Clostridiales	f__Clostridiaceae	g__Clostridium
915-35_B6aaqv	915	35	180 kbp	0.076	0.058	40.5	GCF_900106845.1 Romboutsia timonensi...	disagree	d__Bacteria	p__Firmicutes_A	c__Clostridia
915-35_B6aaqw	915	35	1.2 Mbp	0.45	0.745	80.7	GCA_017383505.1 Clostridium sp., ASM...	disagree	d__Bacteria	p__Firmicutes_A	c__Clostridia	o__Clostridiales	f__Clostridiaceae	g__Clostridium
915-35_B6aarc	915	35	1.2 Mbp	0.443	0.764	61.2	GCA_017383505.1 Clostridium sp., ASM...	disagree	d__Bacteria	p__Firmicutes_A	c__Clostridia	o__Clostridiales	f__Clostridiaceae	g__Clostridium
915-35_B6aare	915	35	1 Mbp	0.598	0.64	14	GCA_017383505.1 Clostridium sp., ASM...	disagree	d__Bacteria	p__Firmicutes_A	c__Clostridia	o__Clostridiales	f__Clostridiaceae	g__Clostridium
915-35_B6aarf	915	35	110 kbp	0.033	0.025	42.8	GCA_000753455.2 Clostridium sp. CL-2...	disagree	d__Bacteria	p__Firmicutes_A	c__Clostridia	o__Clostridiales	f__Clostridiaceae	g__Clostridium
915-35_B6aarg	915	35	1.2 Mbp	0.424	0.752	20.9	GCA_017383505.1 Clostridium sp., ASM...	disagree	d__Bacteria	p__Firmicutes_A	c__Clostridia	o__Clostridiales	f__Clostridiaceae	g__Clostridium
915-35_B6aarj	915	35	140 kbp	0.092	0.074	85.8	GCA_018336475.1 Romboutsia sp. 13368...	disagree	d__Bacteria	p__Firmicutes_A	c__Clostridia
915-35_B6aars	915	35	130 kbp	0.076	0.068	46.2	GCA_018336475.1 Romboutsia sp. 13368...	disagree	d__Bacteria	p__Firmicutes_A	c__Clostridia
915-35_B6aaru	915	35	90 kbp	0.074	0.031	76.1	GCF_012317385.1 Romboutsia sp. CE17 ...	disagree	d__Bacteria	p__Firmicutes_A	c__Clostridia
915-35_B6aarw	915	35	1.2 Mbp	0.488	0.764	14	GCA_017383505.1 Clostridium sp., ASM...	disagree	d__Bacteria	p__Firmicutes_A	c__Clostridia	o__Clostridiales	f__Clostridiaceae	g__Clostridium
915-5_A5aaab	915	5	0.9 Mbp	0.481	0.54	9	GCA_017383505.1 Clostridium sp., ASM...	disagree	d__Bacteria	p__Firmicutes_A	c__Clostridia	o__Clostridiales	f__Clostridiaceae	g__Clostridium
915-5_A5aaan	915	5	0.9 Mbp	0.544	0.59	14.4	GCA_017383505.1 Clostridium sp., ASM...	disagree	d__Bacteria	p__Firmicutes_A	c__Clostridia	o__Clostridiales	f__Clostridiaceae	g__Clostridium
915-5_A5aabd	915	5	0.8 Mbp	0.437	0.497	7.4	GCA_017383505.1 Clostridium sp., ASM...	disagree	d__Bacteria	p__Firmicutes_A	c__Clostridia	o__Clostridiales	f__Clostridiaceae	g__Clostridium
915-5_A5aabf	915	5	0.8 Mbp	0.43	0.503	7.2	GCA_017383505.1 Clostridium sp., ASM...	disagree	d__Bacteria	p__Firmicutes_A	c__Clostridia	o__Clostridiales	f__Clostridiaceae	g__Clostridium
915-5_A5aabg	915	5	1 Mbp	0.446	0.627	11.6	GCA_017383505.1 Clostridium sp., ASM...	disagree	d__Bacteria	p__Firmicutes_A	c__Clostridia	o__Clostridiales	f__Clostridiaceae	g__Clostridium
915-5_A5aabi	915	5	1.1 Mbp	0.475	0.658	10.4	GCA_017383505.1 Clostridium sp., ASM...	disagree	d__Bacteria	p__Firmicutes_A	c__Clostridia	o__Clostridiales	f__Clostridiaceae	g__Clostridium
915-5_A5aabr	915	5	1.1 Mbp	0.422	0.696	11.8	GCA_017383505.1 Clostridium sp., ASM...	disagree	d__Bacteria	p__Firmicutes_A	c__Clostridia	o__Clostridiales	f__Clostridiaceae	g__Clostridium
915-5_A5aabw	915	5	0.6 Mbp	0.136	0.366	5.3	GCA_017383505.1 Clostridium sp., ASM...	disagree	d__Bacteria	p__Firmicutes_A	c__Clostridia	o__Clostridiales	f__Clostridiaceae	g__Clostridium
915-5_A5aabx	915	5	1.2 Mbp	0.238	0.727	33	GCA_017383505.1 Clostridium sp., ASM...	disagree	d__Bacteria	p__Firmicutes_A	c__Clostridia	o__Clostridiales	f__Clostridiaceae	g__Clostridium
915-5_A5aabz	915	5	500 kbp	0.408	0.311	4.5	GCA_017383505.1 Clostridium sp., ASM...	disagree	d__Bacteria	p__Firmicutes_A	c__Clostridia	o__Clostridiales	f__Clostridiaceae	g__Clostridium
915-5_A5aach	915	5	1 Mbp	0.432	0.64	9.6	GCA_017383505.1 Clostridium sp., ASM...	disagree	d__Bacteria	p__Firmicutes_A	c__Clostridia	o__Clostridiales	f__Clostridiaceae	g__Clostridium
915-5_A5aacy	915	5	1 Mbp	0.44	0.609	8.9	GCA_017383505.1 Clostridium sp., ASM...	disagree	d__Bacteria	p__Firmicutes_A	c__Clostridia	o__Clostridiales	f__Clostridiaceae	g__Clostridium
915-5_A5aadd	915	5	0.8 Mbp	0.384	0.516	6.6	GCA_017383505.1 Clostridium sp., ASM...	disagree	d__Bacteria	p__Firmicutes_A	c__Clostridia	o__Clostridiales	f__Clostridiaceae	g__Clostridium
915-5_A5aadv	915	5	1.1 Mbp	0.593	0.652	15.5	GCA_017383505.1 Clostridium sp., ASM...	disagree	d__Bacteria	p__Firmicutes_A	c__Clostridia	o__Clostridiales	f__Clostridiaceae	g__Clostridium
915-5_A5aaev	915	5	1 Mbp	0.376	0.602	9.4	GCA_017383505.1 Clostridium sp., ASM...	disagree	d__Bacteria	p__Firmicutes_A	c__Clostridia	o__Clostridiales	f__Clostridiaceae	g__Clostridium
915-5_A6aaav	915	5	0.9 Mbp	0.538	0.59	7.3	GCA_017383505.1 Clostridium sp., ASM...	disagree	d__Bacteria	p__Firmicutes_A	c__Clostridia	o__Clostridiales	f__Clostridiaceae	g__Clostridium
915-5_A6aabd	915	5	0.9 Mbp	0.446	0.559	6.7	GCA_017383505.1 Clostridium sp., ASM...	disagree	d__Bacteria	p__Firmicutes_A	c__Clostridia	o__Clostridiales	f__Clostridiaceae	g__Clostridium
915-5_A6aabk	915	5	1.1 Mbp	0.452	0.683	18.6	GCA_017383505.1 Clostridium sp., ASM...	disagree	d__Bacteria	p__Firmicutes_A	c__Clostridia	o__Clostridiales	f__Clostridiaceae	g__Clostridium
915-5_A6aabu	915	5	0.8 Mbp	0.311	0.516	6.1	GCA_017383505.1 Clostridium sp., ASM...	disagree	d__Bacteria	p__Firmicutes_A	c__Clostridia	o__Clostridiales	f__Clostridiaceae	g__Clostridium
915-5_A6aabw	915	5	0.8 Mbp	0.473	0.491	5.3	GCA_017383505.1 Clostridium sp., ASM...	disagree	d__Bacteria	p__Firmicutes_A	c__Clostridia	o__Clostridiales	f__Clostridiaceae	g__Clostridium
915-5_A6aacx	915	5	1.2 Mbp	0.461	0.733	23.2	GCA_017383505.1 Clostridium sp., ASM...	disagree	d__Bacteria	p__Firmicutes_A	c__Clostridia	o__Clostridiales	f__Clostridiaceae	g__Clostridium
915-5_A6aadf	915	5	0.7 Mbp	0.463	0.422	5.4	GCA_017383505.1 Clostridium sp., ASM...	disagree	d__Bacteria	p__Firmicutes_A	c__Clostridia	o__Clostridiales	f__Clostridiaceae	g__Clostridium
915-5_A6aaej	915	5	1 Mbp	0.473	0.609	9.2	GCA_017383505.1 Clostridium sp., ASM...	disagree	d__Bacteria	p__Firmicutes_A	c__Clostridia	o__Clostridiales	f__Clostridiaceae	g__Clostridium
915-5_A6aafa	915	5	0.7 Mbp	0.469	0.429	5.9	GCA_017383505.1 Clostridium sp., ASM...	disagree	d__Bacteria	p__Firmicutes_A	c__Clostridia	o__Clostridiales	f__Clostridiaceae	g__Clostridium
915-5_A6aafg	915	5	130 kbp	0.136	0.046	80.1	GCF_001543345.1 Turicibacter sp. H12...	disagree	d__Bacteria
916-1_C1aaaa	916	1	1.2 Mbp	0.455	0.739	39.5	GCA_017383505.1 Clostridium sp., ASM...	disagree	d__Bacteria	p__Firmicutes_A	c__Clostridia	o__Clostridiales	f__Clostridiaceae	g__Clostridium
916-1_C1aaab	916	1	90 kbp	0.065	0.031	74.7	GCF_012317385.1 Romboutsia sp. CE17 ...	disagree	d__Bacteria	p__Firmicutes_A	c__Clostridia
916-1_C1aaam	916	1	100 kbp	0.06	0.035	37.6	GCF_001543345.1 Turicibacter sp. H12...	disagree	d__Bacteria
916-1_C1aaao	916	1	1.3 Mbp	0.473	0.795	25.5	GCA_017383505.1 Clostridium sp., ASM...	disagree	d__Bacteria	p__Firmicutes_A	c__Clostridia	o__Clostridiales	f__Clostridiaceae	g__Clostridium
916-1_C1aaaq	916	1	1.2 Mbp	0.441	0.77	30.4	GCA_017383505.1 Clostridium sp., ASM...	disagree	d__Bacteria	p__Firmicutes_A	c__Clostridia	o__Clostridiales	f__Clostridiaceae	g__Clostridium
916-1_C1aaat	916	1	90 kbp	0.09	0.031	36.8	GCF_012317385.1 Romboutsia sp. CE17 ...	disagree	d__Bacteria	p__Firmicutes_A	c__Clostridia
916-1_C1aaax	916	1	0.7 Mbp	0.347	0.447	5.5	GCA_017383505.1 Clostridium sp., ASM...	disagree	d__Bacteria	p__Firmicutes_A	c__Clostridia	o__Clostridiales	f__Clostridiaceae	g__Clostridium
916-1_C1aabb	916	1	170 kbp	0.098	0.054	40.7	GCF_900106845.1 Romboutsia timonensi...	disagree	d__Bacteria	p__Firmicutes_A	c__Clostridia	o__Peptostreptococcales	f__Peptostreptococcaceae	g__Romboutsia
916-1_C1aabc	916	1	1.2 Mbp	0.467	0.745	34.2	GCA_017383505.1 Clostridium sp., ASM...	disagree	d__Bacteria	p__Firmicutes_A	c__Clostridia	o__Clostridiales	f__Clostridiaceae	g__Clostridium
916-1_C1aabg	916	1	1.2 Mbp	0.492	0.72	38.2	GCA_017383505.1 Clostridium sp., ASM...	disagree	d__Bacteria	p__Firmicutes_A	c__Clostridia	o__Clostridiales	f__Clostridiaceae	g__Clostridium
916-1_C1aabh	916	1	1.2 Mbp	0.457	0.77	14.1	GCA_017383505.1 Clostridium sp., ASM...	disagree	d__Bacteria	p__Firmicutes_A	c__Clostridia	o__Clostridiales	f__Clostridiaceae	g__Clostridium
916-1_C1aabj	916	1	150 kbp	0.077	0.048	21.1	GCF_900106845.1 Romboutsia timonensi...	disagree	d__Bacteria	p__Firmicutes_A	c__Clostridia
916-1_C1aabl	916	1	160 kbp	0.09	0.051	28.2	GCF_900106845.1 Romboutsia timonensi...	disagree	d__Bacteria	p__Firmicutes_A	c__Clostridia	o__Peptostreptococcales	f__Peptostreptococcaceae	g__Romboutsia
916-1_C1aabm	916	1	1.2 Mbp	0.414	0.752	22.2	GCA_017383505.1 Clostridium sp., ASM...	disagree	d__Bacteria	p__Firmicutes_A	c__Clostridia	o__Clostridiales	f__Clostridiaceae	g__Clostridium
916-1_C1aabv	916	1	1.2 Mbp	0.437	0.72	33.1	GCA_017383505.1 Clostridium sp., ASM...	disagree	d__Bacteria	p__Firmicutes_A	c__Clostridia	o__Clostridiales	f__Clostridiaceae	g__Clostridium
916-1_C1aabx	916	1	1.2 Mbp	0.46	0.752	35.1	GCA_017383505.1 Clostridium sp., ASM...	disagree	d__Bacteria	p__Firmicutes_A	c__Clostridia	o__Clostridiales	f__Clostridiaceae	g__Clostridium
916-1_C1aaby	916	1	360 kbp	0.191	0.189	24.8	GCA_018336475.1 Romboutsia sp. 13368...	disagree	d__Bacteria	p__Firmicutes_A	c__Clostridia
916-1_C1aace	916	1	90 kbp	0.056	0.028	48.4	GCA_900604495.1 Desulfovibrio sp. Ma...	disagree	d__Bacteria	p__Firmicutes_A	c__Clostridia
916-1_C1aacg	916	1	80 kbp	0.094	0.028	79.8	GCF_001543345.1 Turicibacter sp. H12...	disagree	d__Bacteria
916-1_C1aach	916	1	150 kbp	0.09	0.048	59.7	GCF_900106845.1 Romboutsia timonensi...	disagree	d__Bacteria	p__Firmicutes_A	c__Clostridia	o__Peptostreptococcales	f__Peptostreptococcaceae	g__Romboutsia
916-1_C1aacp	916	1	80 kbp	0.06	0.028	56.2	GCF_001543345.1 Turicibacter sp. H12...	disagree	d__Bacteria
916-1_C1aacq	916	1	1.3 Mbp	0.493	0.814	26	GCA_017383505.1 Clostridium sp., ASM...	disagree	d__Bacteria	p__Firmicutes_A	c__Clostridia	o__Clostridiales	f__Clostridiaceae	g__Clostridium
916-1_C1aact	916	1	140 kbp	0.073	0.045	37.8	GCF_900106845.1 Romboutsia timonensi...	disagree	d__Bacteria	p__Firmicutes_A	c__Clostridia	o__Peptostreptococcales	f__Peptostreptococcaceae	g__Romboutsia
916-1_C1aacv	916	1	1.2 Mbp	0.502	0.733	13.7	GCA_017383505.1 Clostridium sp., ASM...	disagree	d__Bacteria	p__Firmicutes_A	c__Clostridia	o__Clostridiales	f__Clostridiaceae	g__Clostridium
916-1_C1aacz	916	1	1.1 Mbp	0.416	0.708	21.3	GCA_017383505.1 Clostridium sp., ASM...	disagree	d__Bacteria	p__Firmicutes_A	c__Clostridia	o__Clostridiales	f__Clostridiaceae	g__Clostridium
916-1_C1aadr	916	1	90 kbp	0.051	0.032	55.9	GCF_001543345.1 Turicibacter sp. H12...	disagree	d__Bacteria
916-1_C1aads	916	1	0.9 Mbp	0.453	0.559	9.6	GCA_017383505.1 Clostridium sp., ASM...	disagree	d__Bacteria	p__Firmicutes_A	c__Clostridia	o__Clostridiales	f__Clostridiaceae	g__Clostridium
916-1_C1aadw	916	1	1.1 Mbp	0.473	0.665	10.1	GCA_017383505.1 Clostridium sp., ASM...	disagree	d__Bacteria	p__Firmicutes_A	c__Clostridia	o__Clostridiales	f__Clostridiaceae	g__Clostridium
916-1_C1aady	916	1	170 kbp	0.097	0.054	77.9	GCF_900106845.1 Romboutsia timonensi...	disagree	d__Bacteria	p__Firmicutes_A	c__Clostridia
916-1_C1aaea	916	1	1.2 Mbp	0.454	0.764	16.8	GCA_017383505.1 Clostridium sp., ASM...	disagree	d__Bacteria	p__Firmicutes_A	c__Clostridia	o__Clostridiales	f__Clostridiaceae	g__Clostridium
916-1_C1aaeq	916	1	470 kbp	0.075	0.475	8.1	GCA_017425305.1 Peptostreptococcacea...	disagree	d__Bacteria
916-1_C1aaew	916	1	1.2 Mbp	0.416	0.72	23.4	GCA_017383505.1 Clostridium sp., ASM...	disagree	d__Bacteria	p__Firmicutes_A	c__Clostridia	o__Clostridiales	f__Clostridiaceae	g__Clostridium
916-1_C1aafd	916	1	1.2 Mbp	0.24	0.758	17.8	GCA_017383505.1 Clostridium sp., ASM...	disagree	d__Bacteria	p__Firmicutes_A	c__Clostridia
916-1_C1aafk	916	1	130 kbp	0.068	0.068	55.2	GCA_018336475.1 Romboutsia sp. 13368...	disagree	d__Bacteria	p__Firmicutes_A	c__Clostridia
916-1_C1aafn	916	1	1.2 Mbp	0.461	0.727	22.8	GCA_017383505.1 Clostridium sp., ASM...	disagree	d__Bacteria	p__Firmicutes_A	c__Clostridia	o__Clostridiales	f__Clostridiaceae	g__Clostridium
916-1_C1aafz	916	1	90 kbp	0.073	0.032	63.1	GCF_001543345.1 Turicibacter sp. H12...	disagree	d__Bacteria
916-1_C1aagg	916	1	1.2 Mbp	0.449	0.745	17.3	GCA_017383505.1 Clostridium sp., ASM...	disagree	d__Bacteria	p__Firmicutes_A	c__Clostridia	o__Clostridiales	f__Clostridiaceae	g__Clostridium
916-1_C1aagj	916	1	80 kbp	0.092	0.028	53	GCF_001543345.1 Turicibacter sp. H12...	disagree	d__Bacteria
916-1_C1aagn	916	1	80 kbp	0.047	0.028	44	GCF_001543345.1 Turicibacter sp. H12...	disagree	d__Bacteria
916-1_C1aago	916	1	1 Mbp	0.436	0.621	7.9	GCA_017383505.1 Clostridium sp., ASM...	disagree	d__Bacteria	p__Firmicutes_A	c__Clostridia	o__Clostridiales	f__Clostridiaceae	g__Clostridium
916-1_C1aagq	916	1	0.7 Mbp	0.355	0.747	39.4	GCA_017425305.1 Peptostreptococcacea...	disagree	d__Bacteria	p__Firmicutes_A	c__Clostridia
916-1_C1aagt	916	1	1.3 Mbp	0.461	0.807	49.5	GCA_017383505.1 Clostridium sp., ASM...	disagree	d__Bacteria	p__Firmicutes_A	c__Clostridia	o__Clostridiales	f__Clostridiaceae	g__Clostridium
916-1_C1aagy	916	1	180 kbp	0.102	0.058	63.9	GCF_900106845.1 Romboutsia timonensi...	disagree	d__Bacteria	p__Firmicutes_A	c__Clostridia
916-1_C1aahd	916	1	360 kbp	0.191	0.189	29.4	GCA_018336475.1 Romboutsia sp. 13368...	disagree	d__Bacteria	p__Firmicutes_A	c__Clostridia	o__Peptostreptococcales	f__Peptostreptococcaceae	g__Romboutsia
916-1_C1aahj	916	1	1.3 Mbp	0.494	0.814	31.3	GCA_017383505.1 Clostridium sp., ASM...	disagree	d__Bacteria	p__Firmicutes_A	c__Clostridia	o__Clostridiales	f__Clostridiaceae	g__Clostridium
916-1_C1aahm	916	1	160 kbp	0.095	0.051	30.9	GCF_900106845.1 Romboutsia timonensi...	disagree	d__Bacteria	p__Firmicutes_A	c__Clostridia
916-1_C1aahn	916	1	1.2 Mbp	0.397	0.733	22.9	GCA_017383505.1 Clostridium sp., ASM...	disagree	d__Bacteria	p__Firmicutes_A	c__Clostridia	o__Clostridiales	f__Clostridiaceae	g__Clostridium
916-1_C1aahp	916	1	90 kbp	0.065	0.032	40.4	GCF_001543345.1 Turicibacter sp. H12...	disagree	d__Bacteria
916-1_C1aaht	916	1	1.2 Mbp	0.49	0.77	32.5	GCA_017383505.1 Clostridium sp., ASM...	disagree	d__Bacteria	p__Firmicutes_A	c__Clostridia	o__Clostridiales	f__Clostridiaceae	g__Clostridium
916-1_C1aahv	916	1	150 kbp	0.083	0.048	20.1	GCF_900106845.1 Romboutsia timonensi...	disagree	d__Bacteria	p__Firmicutes_A	c__Clostridia	o__Peptostreptococcales	f__Peptostreptococcaceae	g__Romboutsia
916-1_C1aahw	916	1	120 kbp	0.07	0.063	62.1	GCA_018336475.1 Romboutsia sp. 13368...	disagree	d__Bacteria	p__Firmicutes_A	c__Clostridia
916-1_C1aahx	916	1	210 kbp	0.126	0.067	32.4	GCF_900106845.1 Romboutsia timonensi...	disagree	d__Bacteria	p__Firmicutes_A	c__Clostridia	o__Peptostreptococcales	f__Peptostreptococcaceae	g__Romboutsia
916-1_C1aaif	916	1	1.2 Mbp	0.484	0.739	30.6	GCA_017383505.1 Clostridium sp., ASM...	disagree	d__Bacteria	p__Firmicutes_A	c__Clostridia	o__Clostridiales	f__Clostridiaceae	g__Clostridium
916-1_C1aaih	916	1	0.9 Mbp	0.423	0.571	9	GCA_017383505.1 Clostridium sp., ASM...	disagree	d__Bacteria	p__Firmicutes_A	c__Clostridia	o__Clostridiales	f__Clostridiaceae	g__Clostridium
916-1_C1aain	916	1	1.1 Mbp	0.463	0.498	5.9	GCA_900321525.1 uncultured Clostridi...	disagree	d__Bacteria	p__Firmicutes_A	c__Clostridia	o__Lachnospirales	f__Lachnospiraceae	g__UBA2942
916-1_C1aaio	916	1	1.1 Mbp	0.539	0.671	13.4	GCA_017383505.1 Clostridium sp., ASM...	disagree	d__Bacteria	p__Firmicutes_A	c__Clostridia	o__Clostridiales	f__Clostridiaceae	g__Clostridium
916-1_C1aaja	916	1	1 Mbp	0.415	0.64	13.7	GCA_017383505.1 Clostridium sp., ASM...	disagree	d__Bacteria	p__Firmicutes_A	c__Clostridia	o__Clostridiales	f__Clostridiaceae	g__Clostridium
916-1_C1aajk	916	1	100 kbp	0.1	0.036	64.7	GCF_013046825.1 Turicibacter sanguin...	disagree	d__Bacteria
916-1_C1aajm	916	1	0.9 Mbp	0.449	0.54	6.1	GCA_017383505.1 Clostridium sp., ASM...	disagree	d__Bacteria	p__Firmicutes_A	c__Clostridia	o__Clostridiales	f__Clostridiaceae	g__Clostridium
916-1_C1aajn	916	1	1.1 Mbp	0.454	0.671	21.5	GCA_017383505.1 Clostridium sp., ASM...	disagree	d__Bacteria	p__Firmicutes_A	c__Clostridia	o__Clostridiales	f__Clostridiaceae	g__Clostridium
916-1_C1aajp	916	1	1.2 Mbp	0.494	0.733	44.2	GCA_017383505.1 Clostridium sp., ASM...	disagree	d__Bacteria	p__Firmicutes_A	c__Clostridia	o__Clostridiales	f__Clostridiaceae	g__Clostridium
916-1_C1aajv	916	1	1.2 Mbp	0.491	0.77	22	GCA_017383505.1 Clostridium sp., ASM...	disagree	d__Bacteria	p__Firmicutes_A	c__Clostridia	o__Clostridiales	f__Clostridiaceae	g__Clostridium
916-1_C1aakk	916	1	1.4 Mbp	0.56	0.636	9.2	GCA_900321525.1 uncultured Clostridi...	disagree	d__Bacteria	p__Firmicutes_A	c__Clostridia	o__Lachnospirales	f__Lachnospiraceae	g__UBA2942
916-1_C1aakq	916	1	200 kbp	0.129	0.064	20.1	GCF_900106845.1 Romboutsia timonensi...	disagree	d__Bacteria	p__Firmicutes_A	c__Clostridia	o__Peptostreptococcales	f__Peptostreptococcaceae	g__Romboutsia
916-1_C1aakr	916	1	1.2 Mbp	0.414	0.745	24.4	GCA_017383505.1 Clostridium sp., ASM...	disagree	d__Bacteria	p__Firmicutes_A	c__Clostridia	o__Clostridiales	f__Clostridiaceae	g__Clostridium
916-1_C1aale	916	1	1.2 Mbp	0.44	0.776	21	GCA_017383505.1 Clostridium sp., ASM...	disagree	d__Bacteria	p__Firmicutes_A	c__Clostridia	o__Clostridiales	f__Clostridiaceae	g__Clostridium
916-1_C1aalg	916	1	0.9 Mbp	0.471	0.584	8.4	GCA_017383505.1 Clostridium sp., ASM...	disagree	d__Bacteria	p__Firmicutes_A	c__Clostridia	o__Clostridiales	f__Clostridiaceae	g__Clostridium
916-1_C1aalh	916	1	70 kbp	0.002	0.022	2.3	GCA_000435835.1 Clostridium sp. CAG:...	disagree	d__Bacteria	p__Firmicutes_A	c__Clostridia
916-1_C1aall	916	1	1.1 Mbp	0.468	0.714	20.3	GCA_017383505.1 Clostridium sp., ASM...	disagree	d__Bacteria	p__Firmicutes_A	c__Clostridia	o__Clostridiales	f__Clostridiaceae	g__Clostridium
916-1_C1aaln	916	1	1.1 Mbp	0.468	0.652	9.4	GCA_017383505.1 Clostridium sp., ASM...	disagree	d__Bacteria	p__Firmicutes_A	c__Clostridia	o__Clostridiales	f__Clostridiaceae	g__Clostridium
916-1_C1aalu	916	1	1.2 Mbp	0.431	0.758	23.2	GCA_017383505.1 Clostridium sp., ASM...	disagree	d__Bacteria	p__Firmicutes_A	c__Clostridia	o__Clostridiales	f__Clostridiaceae	g__Clostridium
916-1_C1aalw	916	1	1.3 Mbp	0.487	0.82	31.4	GCA_017383505.1 Clostridium sp., ASM...	disagree	d__Bacteria	p__Firmicutes_A	c__Clostridia	o__Clostridiales	f__Clostridiaceae	g__Clostridium
916-1_C1aalx	916	1	1.3 Mbp	0.43	0.807	18.5	GCA_017383505.1 Clostridium sp., ASM...	disagree	d__Bacteria	p__Firmicutes_A	c__Clostridia	o__Clostridiales	f__Clostridiaceae	g__Clostridium
916-1_C1aaly	916	1	170 kbp	0.088	0.054	64.2	GCF_900106845.1 Romboutsia timonensi...	disagree	d__Bacteria	p__Firmicutes_A	c__Clostridia
916-1_C1aamb	916	1	350 kbp	0.193	0.184	44.9	GCA_018336475.1 Romboutsia sp. 13368...	disagree	d__Bacteria	p__Firmicutes_A	c__Clostridia
916-1_C1aamc	916	1	1.2 Mbp	0.508	0.77	24.1	GCA_017383505.1 Clostridium sp., ASM...	disagree	d__Bacteria	p__Firmicutes_A	c__Clostridia	o__Clostridiales	f__Clostridiaceae	g__Clostridium
916-1_C1aamd	916	1	1 Mbp	0.49	0.602	6.8	GCA_017383505.1 Clostridium sp., ASM...	disagree	d__Bacteria	p__Firmicutes_A	c__Clostridia	o__Clostridiales	f__Clostridiaceae	g__Clostridium
916-1_C1aame	916	1	1 Mbp	0.379	0.609	10.1	GCA_017383505.1 Clostridium sp., ASM...	disagree	d__Bacteria	p__Firmicutes_A	c__Clostridia	o__Clostridiales	f__Clostridiaceae	g__Clostridium
916-1_C1aamg	916	1	0.6 Mbp	0.355	0.646	19	GCA_017425305.1 Peptostreptococcacea...	disagree	d__Bacteria	p__Firmicutes_A	c__Clostridia
916-1_C1aaml	916	1	1.2 Mbp	0.506	0.739	31.8	GCA_017383505.1 Clostridium sp., ASM...	disagree	d__Bacteria	p__Firmicutes_A	c__Clostridia	o__Clostridiales	f__Clostridiaceae	g__Clostridium
916-1_C1aamp	916	1	140 kbp	0.08	0.074	50.7	GCA_018336475.1 Romboutsia sp. 13368...	disagree	d__Bacteria	p__Firmicutes_A	c__Clostridia
916-1_C1aams	916	1	1.3 Mbp	0.493	0.826	31.1	GCA_017383505.1 Clostridium sp., ASM...	disagree	d__Bacteria	p__Firmicutes_A	c__Clostridia	o__Clostridiales	f__Clostridiaceae	g__Clostridium
916-1_C1aamv	916	1	1.3 Mbp	0.432	0.832	50.2	GCA_017383505.1 Clostridium sp., ASM...	disagree	d__Bacteria	p__Firmicutes_A	c__Clostridia	o__Clostridiales	f__Clostridiaceae	g__Clostridium
916-1_C1aamy	916	1	190 kbp	0.103	0.061	47.4	GCF_900106845.1 Romboutsia timonensi...	disagree	d__Bacteria	p__Firmicutes_A	c__Clostridia	o__Peptostreptococcales	f__Peptostreptococcaceae	g__Romboutsia
916-1_C1aanb	916	1	90 kbp	0.072	0.032	27.1	GCF_001543345.1 Turicibacter sp. H12...	disagree	d__Bacteria
916-1_C1aanc	916	1	130 kbp	0.061	0.068	31.9	GCA_018336475.1 Romboutsia sp. 13368...	disagree	d__Bacteria	p__Firmicutes_A	c__Clostridia
916-1_C1aanl	916	1	1.2 Mbp	0.446	0.739	21.4	GCA_017383505.1 Clostridium sp., ASM...	disagree	d__Bacteria	p__Firmicutes_A	c__Clostridia	o__Clostridiales	f__Clostridiaceae	g__Clostridium
916-1_C1aanm	916	1	1.2 Mbp	0.466	0.733	25.7	GCA_017383505.1 Clostridium sp., ASM...	disagree	d__Bacteria	p__Firmicutes_A	c__Clostridia	o__Clostridiales	f__Clostridiaceae	g__Clostridium
916-1_C1aanr	916	1	1.2 Mbp	0.413	0.72	30.2	GCA_017383505.1 Clostridium sp., ASM...	disagree	d__Bacteria	p__Firmicutes_A	c__Clostridia	o__Clostridiales	f__Clostridiaceae	g__Clostridium
916-1_C1aanu	916	1	80 kbp	0.08	0.028	61.4	GCF_001543345.1 Turicibacter sp. H12...	disagree	d__Bacteria
916-1_C1aaoe	916	1	1.3 Mbp	0.479	0.801	31.3	GCA_017383505.1 Clostridium sp., ASM...	disagree	d__Bacteria	p__Firmicutes_A	c__Clostridia	o__Clostridiales	f__Clostridiaceae	g__Clostridium
916-1_C1aaoh	916	1	1.3 Mbp	0.518	0.82	14.4	GCA_017383505.1 Clostridium sp., ASM...	disagree	d__Bacteria	p__Firmicutes_A	c__Clostridia	o__Clostridiales	f__Clostridiaceae	g__Clostridium
916-1_C1aaol	916	1	80 kbp	0.063	0.028	47.2	GCF_001543345.1 Turicibacter sp. H12...	disagree	d__Bacteria
916-1_C1aaop	916	1	1.1 Mbp	0.47	0.702	10.5	GCA_017383505.1 Clostridium sp., ASM...	disagree	d__Bacteria	p__Firmicutes_A	c__Clostridia	o__Clostridiales	f__Clostridiaceae	g__Clostridium
916-1_C1aape	916	1	1.1 Mbp	0.476	0.702	15.2	GCA_017383505.1 Clostridium sp., ASM...	disagree	d__Bacteria	p__Firmicutes_A	c__Clostridia	o__Clostridiales	f__Clostridiaceae	g__Clostridium
916-1_C1aapf	916	1	390 kbp	0.18	0.205	76.3	GCA_018336475.1 Romboutsia sp. 13368...	disagree	d__Bacteria	p__Firmicutes_A	c__Clostridia
916-1_C1aapg	916	1	1.2 Mbp	0.442	0.745	33.9	GCA_017383505.1 Clostridium sp., ASM...	disagree	d__Bacteria	p__Firmicutes_A	c__Clostridia	o__Clostridiales	f__Clostridiaceae	g__Clostridium
916-1_C1aapl	916	1	0.9 Mbp	0.428	0.578	9.1	GCA_017383505.1 Clostridium sp., ASM...	disagree	d__Bacteria	p__Firmicutes_A	c__Clostridia	o__Clostridiales	f__Clostridiaceae	g__Clostridium
916-1_C1aapp	916	1	330 kbp	0.094	0.174	20.2	GCA_018336475.1 Romboutsia sp. 13368...	disagree	d__Bacteria	p__Firmicutes_A	c__Clostridia
916-1_C1aapt	916	1	1.3 Mbp	0.502	0.814	19.1	GCA_017383505.1 Clostridium sp., ASM...	disagree	d__Bacteria	p__Firmicutes_A	c__Clostridia	o__Clostridiales	f__Clostridiaceae	g__Clostridium
916-1_C1aapy	916	1	0.9 Mbp	0.499	0.553	6.5	GCA_017383505.1 Clostridium sp., ASM...	disagree	d__Bacteria	p__Firmicutes_A	c__Clostridia	o__Clostridiales	f__Clostridiaceae	g__Clostridium
916-1_C1aaqa	916	1	410 kbp	0.214	0.216	53.4	GCA_018336475.1 Romboutsia sp. 13368...	disagree	d__Bacteria	p__Firmicutes_A	c__Clostridia
916-1_C2aaaa	916	1	80 kbp	0.076	0.028	54.5	GCF_001543345.1 Turicibacter sp. H12...	disagree	d__Bacteria
916-1_C2aaab	916	1	1.1 Mbp	0.455	0.702	11.8	GCA_017383505.1 Clostridium sp., ASM...	disagree	d__Bacteria	p__Firmicutes_A	c__Clostridia	o__Clostridiales	f__Clostridiaceae	g__Clostridium
916-1_C2aaac	916	1	70 kbp	0.003	0.022	4.9	GCA_000435835.1 Clostridium sp. CAG:...	disagree	d__Bacteria	p__Firmicutes_A	c__Clostridia
916-1_C2aaad	916	1	90 kbp	0.057	0.032	55.4	GCF_001543345.1 Turicibacter sp. H12...	disagree	d__Bacteria
916-1_C2aaae	916	1	170 kbp	0.093	0.054	146.8	GCF_900106845.1 Romboutsia timonensi...	disagree	d__Bacteria	p__Firmicutes_A	c__Clostridia
916-1_C2aaaf	916	1	1.2 Mbp	0.469	0.739	76.9	GCA_017383505.1 Clostridium sp., ASM...	disagree	d__Bacteria	p__Firmicutes_A	c__Clostridia	o__Clostridiales	f__Clostridiaceae	g__Clostridium
916-1_C2aaag	916	1	150 kbp	0.003	0.048	2.8	GCA_000435835.1 Clostridium sp. CAG:...	disagree	d__Bacteria	p__Firmicutes_A	c__Clostridia
916-1_C2aaal	916	1	100 kbp	0.001	0.032	2	GCA_000435835.1 Clostridium sp. CAG:...	disagree	d__Bacteria
916-1_C2aaan	916	1	100 kbp	0.056	0.036	94	GCF_013046825.1 Turicibacter sanguin...	disagree	d__Bacteria
916-1_C2aaao	916	1	100 kbp	0.071	0.035	79	GCF_001543345.1 Turicibacter sp. H12...	disagree	d__Bacteria
916-1_C2aaap	916	1	1 Mbp	0.448	0.627	8.7	GCA_017383505.1 Clostridium sp., ASM...	disagree	d__Bacteria	p__Firmicutes_A	c__Clostridia	o__Clostridiales	f__Clostridiaceae	g__Clostridium
916-1_C2aaat	916	1	80 kbp	0.055	0.028	107.9	GCF_001543345.1 Turicibacter sp. H12...	disagree	d__Bacteria
916-1_C2aaax	916	1	100 kbp	0.068	0.036	49.6	GCF_013046825.1 Turicibacter sanguin...	disagree	d__Bacteria
916-1_C2aaaz	916	1	1.3 Mbp	0.46	0.801	60.9	GCA_017383505.1 Clostridium sp., ASM...	disagree	d__Bacteria	p__Firmicutes_A	c__Clostridia	o__Clostridiales	f__Clostridiaceae	g__Clostridium
916-1_C2aaba	916	1	180 kbp	0.002	0.058	2.8	GCA_000435835.1 Clostridium sp. CAG:...	disagree	d__Bacteria	p__Firmicutes_A	c__Clostridia	o__Clostridiales	f__Clostridiaceae	g__Clostridium
916-1_C2aabb	916	1	190 kbp	0.095	0.061	142.9	GCF_900106845.1 Romboutsia timonensi...	disagree	d__Bacteria	p__Firmicutes_A	c__Clostridia
916-1_C2aabd	916	1	140 kbp	0.076	0.05	78.2	GCF_013046825.1 Turicibacter sanguin...	disagree	d__Bacteria
916-1_C2aabe	916	1	90 kbp	0.072	0.032	38	GCF_001543345.1 Turicibacter sp. H12...	disagree	d__Bacteria
916-1_C2aabg	916	1	90 kbp	0.057	0.032	88.3	GCF_001543345.1 Turicibacter sp. H12...	disagree	d__Bacteria
916-1_C2aabh	916	1	380 kbp	0.176	0.2	97.4	GCA_018336475.1 Romboutsia sp. 13368...	disagree	d__Bacteria	p__Firmicutes_A	c__Clostridia
916-1_C2aabk	916	1	1.3 Mbp	0.439	0.783	55.3	GCA_017383505.1 Clostridium sp., ASM...	disagree	d__Bacteria	p__Firmicutes_A	c__Clostridia	o__Clostridiales	f__Clostridiaceae	g__Clostridium
916-1_C2aabo	916	1	1.2 Mbp	0.465	0.758	26.1	GCA_017383505.1 Clostridium sp., ASM...	disagree	d__Bacteria	p__Firmicutes_A	c__Clostridia	o__Clostridiales	f__Clostridiaceae	g__Clostridium
916-1_C2aabp	916	1	120 kbp	0.072	0.043	69.1	GCF_013046825.1 Turicibacter sanguin...	disagree	d__Bacteria
916-1_C2aabr	916	1	130 kbp	0.002	0.042	2.4	GCA_000435835.1 Clostridium sp. CAG:...	disagree	d__Bacteria
916-1_C2aabt	916	1	130 kbp	0.002	0.042	2.6	GCA_000435835.1 Clostridium sp. CAG:...	disagree	d__Bacteria	p__Firmicutes_A	c__Clostridia	o__Clostridiales	f__Clostridiaceae	g__Clostridium
916-1_C2aabw	916	1	120 kbp	0.098	0.063	131.5	GCA_018336475.1 Romboutsia sp. 13368...	disagree	d__Bacteria	p__Firmicutes_A	c__Clostridia
916-1_C2aabz	916	1	1.1 Mbp	0.406	0.658	24.7	GCA_017383505.1 Clostridium sp., ASM...	disagree	d__Bacteria	p__Firmicutes_A	c__Clostridia	o__Clostridiales	f__Clostridiaceae	g__Clostridium
916-1_C2aacb	916	1	90 kbp	0.076	0.032	139.6	GCF_001543345.1 Turicibacter sp. H12...	disagree	d__Bacteria
916-1_C2aach	916	1	110 kbp	0.04	0.025	23.5	GCA_000753455.2 Clostridium sp. CL-2...	disagree	d__Bacteria	p__Firmicutes_A	c__Clostridia	o__Clostridiales	f__Clostridiaceae	g__Clostridium
916-1_C2aacj	916	1	1.1 Mbp	0.113	0.689	13.5	GCA_017383505.1 Clostridium sp., ASM...	disagree	d__Bacteria
916-1_C2aacm	916	1	90 kbp	0.056	0.032	104.2	GCF_001543345.1 Turicibacter sp. H12...	disagree	d__Bacteria
916-1_C2aacn	916	1	80 kbp	0.001	0.026	2	GCA_000435835.1 Clostridium sp. CAG:...	disagree	d__Bacteria	p__Firmicutes_A	c__Clostridia
916-1_C2aacp	916	1	1.2 Mbp	0.468	0.72	19.4	GCA_017383505.1 Clostridium sp., ASM...	disagree	d__Bacteria	p__Firmicutes_A	c__Clostridia	o__Clostridiales	f__Clostridiaceae	g__Clostridium
916-1_C2aacq	916	1	430 kbp	0.164	0.226	37.7	GCA_018336475.1 Romboutsia sp. 13368...	disagree	d__Bacteria	p__Firmicutes_A	c__Clostridia
916-1_C2aacs	916	1	180 kbp	0.081	0.058	45.5	GCF_900106845.1 Romboutsia timonensi...	disagree	d__Bacteria	p__Firmicutes_A	c__Clostridia
916-1_C2aacv	916	1	150 kbp	0.096	0.048	82.9	GCF_900106845.1 Romboutsia timonensi...	disagree	d__Bacteria	p__Firmicutes_A	c__Clostridia
916-1_C2aacw	916	1	90 kbp	0.065	0.032	86.1	GCF_013046825.1 Turicibacter sanguin...	disagree	d__Bacteria
916-1_C2aada	916	1	140 kbp	0.115	0.074	102.9	GCA_018336475.1 Romboutsia sp. 13368...	disagree	d__Bacteria	p__Firmicutes_A	c__Clostridia
916-1_C2aadb	916	1	130 kbp	0.063	0.068	55.5	GCA_018336475.1 Romboutsia sp. 13368...	disagree	d__Bacteria	p__Firmicutes_A	c__Clostridia
916-1_C2aadc	916	1	1.2 Mbp	0.46	0.764	82.6	GCA_017383505.1 Clostridium sp., ASM...	disagree	d__Bacteria	p__Firmicutes_A	c__Clostridia	o__Clostridiales	f__Clostridiaceae	g__Clostridium
916-1_C2aadd	916	1	140 kbp	0.083	0.074	171.9	GCA_018336475.1 Romboutsia sp. 13368...	disagree	d__Bacteria	p__Firmicutes_A	c__Clostridia
916-1_C2aadf	916	1	1.2 Mbp	0.498	0.758	77.7	GCA_017383505.1 Clostridium sp., ASM...	disagree	d__Bacteria	p__Firmicutes_A	c__Clostridia	o__Clostridiales	f__Clostridiaceae	g__Clostridium
916-1_C2aadh	916	1	420 kbp	0.304	0.221	43.7	GCA_018336475.1 Romboutsia sp. 13368...	disagree	d__Bacteria	p__Firmicutes_A	c__Clostridia
916-1_C2aadi	916	1	80 kbp	0.003	0.026	2.6	GCA_000435835.1 Clostridium sp. CAG:...	disagree	d__Bacteria	p__Firmicutes_A	c__Clostridia
916-1_C2aadk	916	1	110 kbp	0.002	0.035	2.3	GCA_000435835.1 Clostridium sp. CAG:...	disagree	d__Bacteria
916-1_C2aadn	916	1	140 kbp	0.103	0.074	66.3	GCA_018336475.1 Romboutsia sp. 13368...	disagree	d__Bacteria	p__Firmicutes_A	c__Clostridia
916-1_C2aadq	916	1	160 kbp	0.095	0.051	74.9	GCF_900106845.1 Romboutsia timonensi...	disagree	d__Bacteria	p__Firmicutes_A	c__Clostridia
916-1_C2aadt	916	1	1.2 Mbp	0.463	0.72	33.8	GCA_017383505.1 Clostridium sp., ASM...	disagree	d__Bacteria	p__Firmicutes_A	c__Clostridia	o__Clostridiales	f__Clostridiaceae	g__Clostridium
916-1_C2aaed	916	1	100 kbp	0.138	0.031	64.4	GCA_900604495.1 Desulfovibrio sp. Ma...	disagree	d__Bacteria	p__Firmicutes_A	c__Clostridia
916-1_C2aaei	916	1	1.2 Mbp	0.426	0.758	91.1	GCA_017383505.1 Clostridium sp., ASM...	disagree	d__Bacteria	p__Firmicutes_A	c__Clostridia	o__Clostridiales	f__Clostridiaceae	g__Clostridium
916-1_C2aaek	916	1	1.3 Mbp	0.483	0.801	99.2	GCA_017383505.1 Clostridium sp., ASM...	disagree	d__Bacteria	p__Firmicutes_A	c__Clostridia	o__Clostridiales	f__Clostridiaceae	g__Clostridium
916-1_C2aael	916	1	120 kbp	0.066	0.063	48.3	GCA_018336475.1 Romboutsia sp. 13368...	disagree	d__Bacteria	p__Firmicutes_A	c__Clostridia
916-1_C2aaem	916	1	90 kbp	0.096	0.032	108.9	GCF_001543345.1 Turicibacter sp. H12...	disagree	d__Bacteria
916-1_C2aaen	916	1	90 kbp	0.074	0.032	109.9	GCF_001543345.1 Turicibacter sp. H12...	disagree	d__Bacteria
916-1_C2aaep	916	1	150 kbp	0.002	0.048	2.5	GCA_000435835.1 Clostridium sp. CAG:...	disagree	d__Bacteria	p__Firmicutes_A	c__Clostridia
916-1_C2aaeq	916	1	1.3 Mbp	0.471	0.826	43.9	GCA_017383505.1 Clostridium sp., ASM...	disagree	d__Bacteria	p__Firmicutes_A	c__Clostridia	o__Clostridiales	f__Clostridiaceae	g__Clostridium
916-1_C2aaes	916	1	1.2 Mbp	0.456	0.739	10.7	GCA_017383505.1 Clostridium sp., ASM...	disagree	d__Bacteria	p__Firmicutes_A	c__Clostridia	o__Clostridiales	f__Clostridiaceae	g__Clostridium
916-1_C2aaet	916	1	210 kbp	0.002	0.067	2.5	GCA_000435835.1 Clostridium sp. CAG:...	disagree	d__Bacteria	p__Firmicutes_A	c__Clostridia
916-1_C2aaew	916	1	1.2 Mbp	0.484	0.776	15.4	GCA_017383505.1 Clostridium sp., ASM...	disagree	d__Bacteria	p__Firmicutes_A	c__Clostridia	o__Clostridiales	f__Clostridiaceae	g__Clostridium
916-1_C2aaey	916	1	400 kbp	0.184	0.211	125	GCA_018336475.1 Romboutsia sp. 13368...	disagree	d__Bacteria	p__Firmicutes_A	c__Clostridia
916-1_C2aaez	916	1	120 kbp	0.001	0.038	2.2	GCA_000435835.1 Clostridium sp. CAG:...	disagree	d__Bacteria
916-1_C2aafa	916	1	130 kbp	0.083	0.068	68.9	GCA_018336475.1 Romboutsia sp. 13368...	disagree	d__Bacteria	p__Firmicutes_A	c__Clostridia
916-1_C2aafb	916	1	1.2 Mbp	0.414	0.764	40	GCA_017383505.1 Clostridium sp., ASM...	disagree	d__Bacteria	p__Firmicutes_A	c__Clostridia	o__Clostridiales	f__Clostridiaceae	g__Clostridium
916-1_C2aafd	916	1	1.1 Mbp	0.469	0.708	21.1	GCA_017383505.1 Clostridium sp., ASM...	disagree	d__Bacteria	p__Firmicutes_A	c__Clostridia	o__Clostridiales	f__Clostridiaceae	g__Clostridium
916-1_C2aafe	916	1	1.2 Mbp	0.476	0.77	55.7	GCA_017383505.1 Clostridium sp., ASM...	disagree	d__Bacteria	p__Firmicutes_A	c__Clostridia	o__Clostridiales	f__Clostridiaceae	g__Clostridium
916-1_C2aafh	916	1	410 kbp	0.234	0.216	77.9	GCA_018336475.1 Romboutsia sp. 13368...	disagree	d__Bacteria	p__Firmicutes_A	c__Clostridia
916-1_C2aafi	916	1	1.2 Mbp	0.421	0.739	29.9	GCA_017383505.1 Clostridium sp., ASM...	disagree	d__Bacteria	p__Firmicutes_A	c__Clostridia	o__Clostridiales	f__Clostridiaceae	g__Clostridium
916-1_C2aafj	916	1	1.2 Mbp	0.5	0.72	9.3	GCA_017383505.1 Clostridium sp., ASM...	disagree	d__Bacteria	p__Firmicutes_A	c__Clostridia	o__Clostridiales	f__Clostridiaceae	g__Clostridium
916-1_C2aafm	916	1	1.1 Mbp	0.485	0.696	29.4	GCA_017383505.1 Clostridium sp., ASM...	disagree	d__Bacteria	p__Firmicutes_A	c__Clostridia	o__Clostridiales	f__Clostridiaceae	g__Clostridium
916-1_C2aafn	916	1	100 kbp	0.067	0.035	100.1	GCF_001543345.1 Turicibacter sp. H12...	disagree	d__Bacteria
916-1_C2aafq	916	1	110 kbp	0.072	0.039	117.2	GCF_001543345.1 Turicibacter sp. H12...	disagree	d__Bacteria
916-1_C2aaft	916	1	0.9 Mbp	0.439	0.584	11.8	GCA_017383505.1 Clostridium sp., ASM...	disagree	d__Bacteria	p__Firmicutes_A	c__Clostridia	o__Clostridiales	f__Clostridiaceae	g__Clostridium
916-1_C2aafv	916	1	0.7 Mbp	0.378	0.737	73.1	GCA_017425305.1 Peptostreptococcacea...	disagree	d__Bacteria	p__Firmicutes_A	c__Clostridia
916-1_C2aafy	916	1	130 kbp	0.096	0.068	85.6	GCA_018336475.1 Romboutsia sp. 13368...	disagree	d__Bacteria	p__Firmicutes_A	c__Clostridia
916-1_C2aafz	916	1	420 kbp	0.167	0.221	121.3	GCA_018336475.1 Romboutsia sp. 13368...	disagree	d__Bacteria	p__Firmicutes_A	c__Clostridia
916-1_C2aaga	916	1	190 kbp	0.091	0.061	104.8	GCF_900106845.1 Romboutsia timonensi...	disagree	d__Bacteria	p__Firmicutes_A	c__Clostridia
916-1_C2aagf	916	1	1.3 Mbp	0.427	0.789	28	GCA_017383505.1 Clostridium sp., ASM...	disagree	d__Bacteria	p__Firmicutes_A	c__Clostridia	o__Clostridiales	f__Clostridiaceae	g__Clostridium
916-1_C2aagh	916	1	1.5 Mbp	0.451	0.667	10.7	GCA_900321525.1 uncultured Clostridi...	disagree	d__Bacteria	p__Firmicutes_A	c__Clostridia	o__Lachnospirales	f__Lachnospiraceae	g__UBA2942
916-1_C2aagj	916	1	100 kbp	0.001	0.032	2.7	GCA_000435835.1 Clostridium sp. CAG:...	disagree	d__Bacteria
916-1_C2aagk	916	1	70 kbp	0.048	0.025	106.4	GCF_001543345.1 Turicibacter sp. H12...	disagree	d__Bacteria	p__Firmicutes_A	c__Clostridia	o__Clostridiales	f__Clostridiaceae	g__Clostridium
916-1_C2aagm	916	1	160 kbp	0.12	0.084	79.6	GCA_018336475.1 Romboutsia sp. 13368...	disagree	d__Bacteria	p__Firmicutes_A	c__Clostridia
916-1_C2aagn	916	1	80 kbp	0.054	0.035	67.8	GCA_904418825.1 uncultured Romboutsi...	disagree	d__Bacteria	p__Firmicutes_A	c__Clostridia
916-1_C2aagr	916	1	150 kbp	0.002	0.048	2.5	GCA_000435835.1 Clostridium sp. CAG:...	disagree	d__Bacteria	p__Firmicutes_A	c__Clostridia
916-1_C2aagt	916	1	100 kbp	0.114	0.034	227.8	GCF_012317385.1 Romboutsia sp. CE17 ...	disagree	d__Bacteria	p__Firmicutes_A	c__Clostridia
916-1_C2aagu	916	1	1.3 Mbp	0.453	0.82	67.3	GCA_017383505.1 Clostridium sp., ASM...	disagree	d__Bacteria	p__Firmicutes_A	c__Clostridia	o__Clostridiales	f__Clostridiaceae	g__Clostridium
916-1_C2aagv	916	1	140 kbp	0.002	0.045	3.3	GCA_000435835.1 Clostridium sp. CAG:...	disagree	d__Bacteria
916-1_C2aagx	916	1	1.2 Mbp	0.432	0.745	44.8	GCA_017383505.1 Clostridium sp., ASM...	disagree	d__Bacteria	p__Firmicutes_A	c__Clostridia	o__Clostridiales	f__Clostridiaceae	g__Clostridium
916-1_C2aaha	916	1	100 kbp	0.067	0.035	82.7	GCF_001543345.1 Turicibacter sp. H12...	disagree	d__Bacteria
916-1_C2aahe	916	1	100 kbp	0.001	0.032	2.3	GCA_000435835.1 Clostridium sp. CAG:...	disagree	d__Bacteria	p__Firmicutes_A	c__Clostridia	o__Clostridiales	f__Clostridiaceae	g__Clostridium
916-1_C2aahg	916	1	120 kbp	0.091	0.063	50.7	GCA_018336475.1 Romboutsia sp. 13368...	disagree	d__Bacteria	p__Firmicutes_A	c__Clostridia
916-1_C2aahk	916	1	80 kbp	0.08	0.028	71.2	GCF_001543345.1 Turicibacter sp. H12...	disagree	d__Bacteria
916-1_C2aahl	916	1	80 kbp	0.057	0.028	96.8	GCF_001543345.1 Turicibacter sp. H12...	disagree	d__Bacteria
916-1_C2aahm	916	1	90 kbp	0.136	0.031	180.6	GCF_012317385.1 Romboutsia sp. CE17 ...	disagree	d__Bacteria	p__Firmicutes_A	c__Clostridia
916-1_C2aahn	916	1	170 kbp	0.098	0.054	96.7	GCF_900106845.1 Romboutsia timonensi...	disagree	d__Bacteria	p__Firmicutes_A	c__Clostridia
916-1_C2aahp	916	1	90 kbp	0.001	0.029	2.9	GCA_000435835.1 Clostridium sp. CAG:...	disagree	d__Bacteria
916-1_C2aahq	916	1	110 kbp	0.002	0.035	2.6	GCA_000435835.1 Clostridium sp. CAG:...	disagree	d__Bacteria
916-1_C2aaht	916	1	160 kbp	0.078	0.051	35.9	GCF_900106845.1 Romboutsia timonensi...	disagree	d__Bacteria	p__Firmicutes_A	c__Clostridia	o__Peptostreptococcales	f__Peptostreptococcaceae	g__Romboutsia
916-1_C2aahx	916	1	110 kbp	0.002	0.035	2.9	GCA_000435835.1 Clostridium sp. CAG:...	disagree	d__Bacteria
916-1_C2aahz	916	1	1.2 Mbp	0.481	0.752	43.1	GCA_017383505.1 Clostridium sp., ASM...	disagree	d__Bacteria	p__Firmicutes_A	c__Clostridia	o__Clostridiales	f__Clostridiaceae	g__Clostridium
916-1_C2aaia	916	1	90 kbp	0.065	0.032	112.1	GCF_001543345.1 Turicibacter sp. H12...	disagree	d__Bacteria
916-1_C2aaic	916	1	190 kbp	0.098	0.061	78.6	GCF_900106845.1 Romboutsia timonensi...	disagree	d__Bacteria	p__Firmicutes_A	c__Clostridia
916-1_C2aaie	916	1	470 kbp	0.231	0.247	80.5	GCA_018336475.1 Romboutsia sp. 13368...	disagree	d__Bacteria	p__Firmicutes_A	c__Clostridia	o__Peptostreptococcales	f__Peptostreptococcaceae	g__Romboutsia
916-1_C2aaii	916	1	80 kbp	0.05	0.028	91.5	GCF_001543345.1 Turicibacter sp. H12...	disagree	d__Bacteria
916-1_C2aaij	916	1	170 kbp	0.002	0.054	2.4	GCA_000435835.1 Clostridium sp. CAG:...	disagree	d__Bacteria
916-1_C2aaik	916	1	1.3 Mbp	0.5	0.832	48	GCA_017383505.1 Clostridium sp., ASM...	disagree	d__Bacteria	p__Firmicutes_A	c__Clostridia	o__Clostridiales	f__Clostridiaceae	g__Clostridium
916-1_C2aail	916	1	1.3 Mbp	0.453	0.807	47.9	GCA_017383505.1 Clostridium sp., ASM...	disagree	d__Bacteria	p__Firmicutes_A	c__Clostridia	o__Clostridiales	f__Clostridiaceae	g__Clostridium
916-1_C2aaim	916	1	1.3 Mbp	0.488	0.789	38.4	GCA_017383505.1 Clostridium sp., ASM...	disagree	d__Bacteria	p__Firmicutes_A	c__Clostridia	o__Clostridiales	f__Clostridiaceae	g__Clostridium
916-1_C2aain	916	1	1.2 Mbp	0.445	0.764	63.8	GCA_017383505.1 Clostridium sp., ASM...	disagree	d__Bacteria	p__Firmicutes_A	c__Clostridia	o__Clostridiales	f__Clostridiaceae	g__Clostridium
916-1_C2aaio	916	1	120 kbp	0.089	0.043	92.8	GCF_013046825.1 Turicibacter sanguin...	disagree	d__Bacteria
916-1_C2aaip	916	1	0.7 Mbp	0.287	0.657	19.9	GCA_017425305.1 Peptostreptococcacea...	disagree	d__Bacteria	p__Firmicutes_A	c__Clostridia
916-1_C2aaiq	916	1	90 kbp	0.049	0.032	40.9	GCF_001543345.1 Turicibacter sp. H12...	disagree	d__Bacteria
916-1_C2aait	916	1	100 kbp	0.003	0.032	2.4	GCA_000435835.1 Clostridium sp. CAG:...	disagree	d__Bacteria
916-1_C2aaiw	916	1	1.1 Mbp	0.431	0.683	11	GCA_017383505.1 Clostridium sp., ASM...	disagree	d__Bacteria	p__Firmicutes_A	c__Clostridia	o__Clostridiales	f__Clostridiaceae	g__Clostridium
916-1_C2aaiy	916	1	1.3 Mbp	0.465	0.82	103.1	GCA_017383505.1 Clostridium sp., ASM...	disagree	d__Bacteria	p__Firmicutes_A	c__Clostridia	o__Clostridiales	f__Clostridiaceae	g__Clostridium
916-1_C2aajb	916	1	70 kbp	0.002	0.022	4.3	GCA_000435835.1 Clostridium sp. CAG:...	disagree	d__Bacteria	p__Firmicutes_A	c__Clostridia
916-1_C2aajc	916	1	110 kbp	0.002	0.068	2.3	GCA_017383505.1 Clostridium sp., ASM...	disagree	d__Bacteria
916-1_C2aajd	916	1	130 kbp	0.004	0.042	3.4	GCA_000435835.1 Clostridium sp. CAG:...	disagree	d__Bacteria
916-1_C2aajf	916	1	140 kbp	0.13	0.045	133.8	GCF_900106845.1 Romboutsia timonensi...	disagree	d__Bacteria	p__Firmicutes_A	c__Clostridia
916-1_C2aajl	916	1	150 kbp	0.002	0.048	2.5	GCA_000435835.1 Clostridium sp. CAG:...	disagree	d__Bacteria	p__Firmicutes_A	c__Clostridia	o__Clostridiales	f__Clostridiaceae	g__Clostridium
916-1_C2aajm	916	1	90 kbp	0.071	0.032	72.2	GCF_001543345.1 Turicibacter sp. H12...	disagree	d__Bacteria
916-1_C2aajp	916	1	1.2 Mbp	0.468	0.758	21.3	GCA_017383505.1 Clostridium sp., ASM...	disagree	d__Bacteria	p__Firmicutes_A	c__Clostridia	o__Clostridiales	f__Clostridiaceae	g__Clostridium
916-1_C2aajs	916	1	1.2 Mbp	0.381	0.733	20.8	GCA_017383505.1 Clostridium sp., ASM...	disagree	d__Bacteria	p__Firmicutes_A	c__Clostridia	o__Clostridiales	f__Clostridiaceae	g__Clostridium
916-1_C2aajv	916	1	420 kbp	0.186	0.221	97.6	GCA_018336475.1 Romboutsia sp. 13368...	disagree	d__Bacteria	p__Firmicutes_A	c__Clostridia
916-1_C2aajx	916	1	150 kbp	0.083	0.079	72.9	GCA_018336475.1 Romboutsia sp. 13368...	disagree	d__Bacteria	p__Firmicutes_A	c__Clostridia
916-1_C2aakb	916	1	1.3 Mbp	0.469	0.82	100.9	GCA_017383505.1 Clostridium sp., ASM...	disagree	d__Bacteria	p__Firmicutes_A	c__Clostridia	o__Clostridiales	f__Clostridiaceae	g__Clostridium
916-1_C2aakc	916	1	1 Mbp	0.434	0.621	14.5	GCA_017383505.1 Clostridium sp., ASM...	disagree	d__Bacteria	p__Firmicutes_A	c__Clostridia	o__Clostridiales	f__Clostridiaceae	g__Clostridium
916-1_C2aakd	916	1	150 kbp	0.002	0.048	3.6	GCA_000435835.1 Clostridium sp. CAG:...	disagree	d__Bacteria	p__Firmicutes_A	c__Clostridia
916-1_C2aake	916	1	1.2 Mbp	0.455	0.745	44.1	GCA_017383505.1 Clostridium sp., ASM...	disagree	d__Bacteria	p__Firmicutes_A	c__Clostridia	o__Clostridiales	f__Clostridiaceae	g__Clostridium
916-1_C2aakf	916	1	230 kbp	0.108	0.073	79.9	GCF_900106845.1 Romboutsia timonensi...	disagree	d__Bacteria	p__Firmicutes_A	c__Clostridia
916-1_C2aakh	916	1	1.3 Mbp	0.462	0.82	45.1	GCA_017383505.1 Clostridium sp., ASM...	disagree	d__Bacteria	p__Firmicutes_A	c__Clostridia	o__Clostridiales	f__Clostridiaceae	g__Clostridium
916-1_C2aaki	916	1	110 kbp	0.001	0.035	2.3	GCA_000435835.1 Clostridium sp. CAG:...	disagree	d__Bacteria
916-1_C2aakm	916	1	1.1 Mbp	0.421	0.658	13.6	GCA_017383505.1 Clostridium sp., ASM...	disagree	d__Bacteria	p__Firmicutes_A	c__Clostridia	o__Clostridiales	f__Clostridiaceae	g__Clostridium
916-1_C2aako	916	1	1.3 Mbp	0.428	0.789	54.5	GCA_017383505.1 Clostridium sp., ASM...	disagree	d__Bacteria	p__Firmicutes_A	c__Clostridia	o__Clostridiales	f__Clostridiaceae	g__Clostridium
916-1_C2aakq	916	1	1.4 Mbp	0.468	0.839	44	GCA_017383505.1 Clostridium sp., ASM...	disagree	d__Bacteria	p__Firmicutes_A	c__Clostridia	o__Clostridiales	f__Clostridiaceae	g__Clostridium
916-1_C2aaks	916	1	100 kbp	0.073	0.036	44.4	GCF_013046825.1 Turicibacter sanguin...	disagree	d__Bacteria
916-1_C2aakx	916	1	100 kbp	0.057	0.034	65.1	GCF_012317385.1 Romboutsia sp. CE17 ...	disagree	d__Bacteria	p__Firmicutes_A	c__Clostridia
916-1_C2aakz	916	1	1.2 Mbp	0.433	0.77	62.9	GCA_017383505.1 Clostridium sp., ASM...	disagree	d__Bacteria
916-1_C2aalc	916	1	90 kbp	0.003	0.029	3.3	GCA_000435835.1 Clostridium sp. CAG:...	disagree	d__Bacteria
916-1_C2aalf	916	1	410 kbp	0.213	0.216	94.6	GCA_018336475.1 Romboutsia sp. 13368...	disagree	d__Bacteria	p__Firmicutes_A	c__Clostridia
916-1_C2aali	916	1	1.3 Mbp	0.439	0.789	46.4	GCA_017383505.1 Clostridium sp., ASM...	disagree	d__Bacteria	p__Firmicutes_A	c__Clostridia	o__Clostridiales	f__Clostridiaceae	g__Clostridium
916-1_C2aalj	916	1	120 kbp	0.052	0.037	23.5	GCF_001405015.1 Clostridium disporic...	disagree	d__Bacteria	p__Firmicutes_A	c__Clostridia	o__Clostridiales	f__Clostridiaceae	g__Clostridium
916-1_C2aalk	916	1	80 kbp	0.066	0.028	58.9	GCF_001543345.1 Turicibacter sp. H12...	disagree	d__Bacteria
916-1_C2aall	916	1	120 kbp	0.002	0.038	2.9	GCA_000435835.1 Clostridium sp. CAG:...	disagree	d__Bacteria
916-1_C2aalm	916	1	1.2 Mbp	0.479	0.739	63.1	GCA_017383505.1 Clostridium sp., ASM...	disagree	d__Bacteria	p__Firmicutes_A	c__Clostridia	o__Clostridiales	f__Clostridiaceae	g__Clostridium
916-1_C2aalp	916	1	100 kbp	0.075	0.035	81.8	GCF_001543345.1 Turicibacter sp. H12...	disagree	d__Bacteria
916-1_C2aalq	916	1	1.3 Mbp	0.456	0.801	79.9	GCA_017383505.1 Clostridium sp., ASM...	disagree	d__Bacteria
916-1_C2aalu	916	1	1.1 Mbp	0.498	0.671	24.5	GCA_017383505.1 Clostridium sp., ASM...	disagree	d__Bacteria	p__Firmicutes_A	c__Clostridia	o__Clostridiales	f__Clostridiaceae	g__Clostridium
916-1_C2aalw	916	1	120 kbp	0.063	0.043	32.7	GCF_013046825.1 Turicibacter sanguin...	disagree	d__Bacteria
916-1_C2aaly	916	1	1.3 Mbp	0.443	0.807	50.7	GCA_017383505.1 Clostridium sp., ASM...	disagree	d__Bacteria	p__Firmicutes_A	c__Clostridia	o__Clostridiales	f__Clostridiaceae	g__Clostridium
916-1_C2aalz	916	1	110 kbp	0.002	0.035	2.5	GCA_000435835.1 Clostridium sp. CAG:...	disagree	d__Bacteria
916-1_C2aamb	916	1	1.2 Mbp	0.422	0.745	74.1	GCA_017383505.1 Clostridium sp., ASM...	disagree	d__Bacteria	p__Firmicutes_A	c__Clostridia	o__Clostridiales	f__Clostridiaceae	g__Clostridium
916-1_C2aamg	916	1	170 kbp	0.003	0.054	3.3	GCA_000435835.1 Clostridium sp. CAG:...	disagree	d__Bacteria	p__Firmicutes_A	c__Clostridia	o__Clostridiales	f__Clostridiaceae	g__Clostridium
916-1_C2aamh	916	1	140 kbp	0.009	0.045	12.2	GCA_000435835.1 Clostridium sp. CAG:...	disagree	d__Bacteria	p__Firmicutes_A	c__Clostridia	o__Clostridiales	f__Clostridiaceae	g__Clostridium
916-1_C2aamj	916	1	1.2 Mbp	0.43	0.733	43	GCA_017383505.1 Clostridium sp., ASM...	disagree	d__Bacteria	p__Firmicutes_A	c__Clostridia	o__Clostridiales	f__Clostridiaceae	g__Clostridium
916-1_C2aamk	916	1	1.3 Mbp	0.49	0.826	41.7	GCA_017383505.1 Clostridium sp., ASM...	disagree	d__Bacteria	p__Firmicutes_A	c__Clostridia	o__Clostridiales	f__Clostridiaceae	g__Clostridium
916-1_C2aaml	916	1	90 kbp	0.079	0.032	136.7	GCF_001543345.1 Turicibacter sp. H12...	disagree	d__Bacteria
916-1_C2aamm	916	1	110 kbp	0.002	0.035	2.7	GCA_000435835.1 Clostridium sp. CAG:...	disagree	d__Bacteria
916-1_C2aamn	916	1	1.3 Mbp	0.453	0.807	81.5	GCA_017383505.1 Clostridium sp., ASM...	disagree	d__Bacteria	p__Firmicutes_A	c__Clostridia	o__Clostridiales	f__Clostridiaceae	g__Clostridium
916-1_C2aamp	916	1	120 kbp	0.079	0.043	47.7	GCF_013046825.1 Turicibacter sanguin...	disagree	d__Bacteria
916-1_C2aamt	916	1	80 kbp	0.078	0.028	149.6	GCF_001543345.1 Turicibacter sp. H12...	disagree	d__Bacteria
916-1_C2aamv	916	1	NA	NA	NA	NA	NA	disagree	d__Bacteria	p__Firmicutes_A	c__Clostridia
916-1_C2aamx	916	1	1.3 Mbp	0.397	0.795	50.1	GCA_017383505.1 Clostridium sp., ASM...	disagree	d__Bacteria	p__Firmicutes_A	c__Clostridia	o__Clostridiales	f__Clostridiaceae	g__Clostridium
916-1_C2aamy	916	1	130 kbp	0.006	0.042	9.8	GCA_000435835.1 Clostridium sp. CAG:...	disagree	d__Bacteria
916-1_C2aana	916	1	100 kbp	0.003	0.032	3.9	GCA_000435835.1 Clostridium sp. CAG:...	disagree	d__Bacteria
916-1_C2aanc	916	1	200 kbp	0.1	0.064	59.5	GCF_900106845.1 Romboutsia timonensi...	disagree	d__Bacteria	p__Firmicutes_A	c__Clostridia
916-1_C2aane	916	1	1.2 Mbp	0.44	0.77	91.8	GCA_017383505.1 Clostridium sp., ASM...	disagree	d__Bacteria	p__Firmicutes_A	c__Clostridia	o__Clostridiales	f__Clostridiaceae	g__Clostridium
916-1_C2aang	916	1	170 kbp	0.135	0.054	66.8	GCF_900106845.1 Romboutsia timonensi...	disagree	d__Bacteria	p__Firmicutes_A	c__Clostridia
916-1_C2aanh	916	1	130 kbp	0.003	0.042	3.5	GCA_000435835.1 Clostridium sp. CAG:...	disagree	d__Bacteria
916-1_C2aanj	916	1	170 kbp	0.101	0.054	81.6	GCF_900106845.1 Romboutsia timonensi...	disagree	d__Bacteria	p__Firmicutes_A	c__Clostridia
916-1_C2aank	916	1	1.1 Mbp	0.436	0.714	19.8	GCA_017383505.1 Clostridium sp., ASM...	disagree	d__Bacteria	p__Firmicutes_A	c__Clostridia	o__Clostridiales	f__Clostridiaceae	g__Clostridium
916-1_C2aanr	916	1	180 kbp	0.09	0.058	128.6	GCF_900106845.1 Romboutsia timonensi...	disagree	d__Bacteria	p__Firmicutes_A	c__Clostridia
916-1_C2aans	916	1	120 kbp	0.078	0.043	64.2	GCF_013046825.1 Turicibacter sanguin...	disagree	d__Bacteria
916-1_C3aaag	916	1	140 kbp	0.084	0.074	36.2	GCA_018336475.1 Romboutsia sp. 13368...	disagree	d__Bacteria	p__Firmicutes_A	c__Clostridia
916-1_C3aaaj	916	1	1.2 Mbp	0.43	0.739	16.8	GCA_017383505.1 Clostridium sp., ASM...	disagree	d__Bacteria	p__Firmicutes_A	c__Clostridia	o__Clostridiales	f__Clostridiaceae	g__Clostridium
916-1_C3aaau	916	1	1.2 Mbp	0.414	0.739	25.7	GCA_017383505.1 Clostridium sp., ASM...	disagree	d__Bacteria	p__Firmicutes_A	c__Clostridia	o__Clostridiales	f__Clostridiaceae	g__Clostridium
916-1_C3aaaz	916	1	1.1 Mbp	0.421	0.658	11.1	GCA_017383505.1 Clostridium sp., ASM...	disagree	d__Bacteria	p__Firmicutes_A	c__Clostridia	o__Clostridiales	f__Clostridiaceae	g__Clostridium
916-1_C3aaby	916	1	0.8 Mbp	0.347	0.768	41.4	GCA_017425305.1 Peptostreptococcacea...	disagree	d__Bacteria	p__Firmicutes_A	c__Clostridia
916-1_C3aabz	916	1	1.3 Mbp	0.468	0.783	28	GCA_017383505.1 Clostridium sp., ASM...	disagree	d__Bacteria	p__Firmicutes_A	c__Clostridia	o__Clostridiales	f__Clostridiaceae	g__Clostridium
916-1_C3aacd	916	1	1.2 Mbp	0.454	0.77	24.8	GCA_017383505.1 Clostridium sp., ASM...	disagree	d__Bacteria	p__Firmicutes_A	c__Clostridia	o__Clostridiales	f__Clostridiaceae	g__Clostridium
916-1_C3aacj	916	1	80 kbp	0.07	0.028	52	GCF_001543345.1 Turicibacter sp. H12...	disagree	d__Bacteria
916-1_C3aacm	916	1	1.1 Mbp	0.485	0.677	15.1	GCA_017383505.1 Clostridium sp., ASM...	disagree	d__Bacteria	p__Firmicutes_A	c__Clostridia	o__Clostridiales	f__Clostridiaceae	g__Clostridium
916-1_C3aacp	916	1	100 kbp	0.051	0.036	31.8	GCF_013046825.1 Turicibacter sanguin...	disagree	d__Bacteria
916-1_C3aacs	916	1	370 kbp	0.196	0.195	24.7	GCA_018336475.1 Romboutsia sp. 13368...	disagree	d__Bacteria	p__Firmicutes_A	c__Clostridia	o__Peptostreptococcales	f__Peptostreptococcaceae	g__Romboutsia
916-1_C3aacw	916	1	1.2 Mbp	0.463	0.739	14	GCA_017383505.1 Clostridium sp., ASM...	disagree	d__Bacteria	p__Firmicutes_A	c__Clostridia	o__Clostridiales	f__Clostridiaceae	g__Clostridium
916-1_C3aadb	916	1	1.2 Mbp	0.548	0.776	24.8	GCA_017383505.1 Clostridium sp., ASM...	disagree	d__Bacteria	p__Firmicutes_A	c__Clostridia	o__Clostridiales	f__Clostridiaceae	g__Clostridium
916-1_C3aadj	916	1	1.3 Mbp	0.443	0.82	20.5	GCA_017383505.1 Clostridium sp., ASM...	disagree	d__Bacteria	p__Firmicutes_A	c__Clostridia	o__Clostridiales	f__Clostridiaceae	g__Clostridium
916-1_C3aadk	916	1	1.1 Mbp	0.495	0.683	9.8	GCA_017383505.1 Clostridium sp., ASM...	disagree	d__Bacteria	p__Firmicutes_A	c__Clostridia	o__Clostridiales	f__Clostridiaceae	g__Clostridium
916-1_C3aadl	916	1	1.1 Mbp	0.452	0.696	11.3	GCA_017383505.1 Clostridium sp., ASM...	disagree	d__Bacteria	p__Firmicutes_A	c__Clostridia	o__Clostridiales	f__Clostridiaceae	g__Clostridium
916-1_C3aadn	916	1	1.3 Mbp	0.488	0.789	40.7	GCA_017383505.1 Clostridium sp., ASM...	disagree	d__Bacteria	p__Firmicutes_A	c__Clostridia	o__Clostridiales	f__Clostridiaceae	g__Clostridium
916-1_C3aadq	916	1	1.2 Mbp	0.403	0.739	18.9	GCA_017383505.1 Clostridium sp., ASM...	disagree	d__Bacteria	p__Firmicutes_A	c__Clostridia	o__Clostridiales	f__Clostridiaceae	g__Clostridium
916-1_C3aadu	916	1	1.3 Mbp	0.527	0.826	32.7	GCA_017383505.1 Clostridium sp., ASM...	disagree	d__Bacteria	p__Firmicutes_A	c__Clostridia	o__Clostridiales	f__Clostridiaceae	g__Clostridium
916-1_C3aadw	916	1	1.2 Mbp	0.465	0.733	27	GCA_017383505.1 Clostridium sp., ASM...	disagree	d__Bacteria	p__Firmicutes_A	c__Clostridia	o__Clostridiales	f__Clostridiaceae	g__Clostridium
916-1_C3aaeb	916	1	1.1 Mbp	0.5	0.689	14.4	GCA_017383505.1 Clostridium sp., ASM...	disagree	d__Bacteria	p__Firmicutes_A	c__Clostridia	o__Clostridiales	f__Clostridiaceae	g__Clostridium
916-1_C3aaec	916	1	1.2 Mbp	0.465	0.752	16	GCA_017383505.1 Clostridium sp., ASM...	disagree	d__Bacteria	p__Firmicutes_A	c__Clostridia	o__Clostridiales	f__Clostridiaceae	g__Clostridium
916-1_C3aaes	916	1	190 kbp	0.08	0.061	26.8	GCF_900106845.1 Romboutsia timonensi...	disagree	d__Bacteria	p__Firmicutes_A	c__Clostridia	o__Peptostreptococcales	f__Peptostreptococcaceae	g__Romboutsia
916-1_C3aafc	916	1	80 kbp	0.082	0.028	132.4	GCF_001543345.1 Turicibacter sp. H12...	disagree	d__Bacteria
916-1_C3aafn	916	1	150 kbp	0.097	0.048	77.2	GCF_900106845.1 Romboutsia timonensi...	disagree	d__Bacteria	p__Firmicutes_A	c__Clostridia
916-1_C3aafw	916	1	1.1 Mbp	0.461	0.702	10.2	GCA_017383505.1 Clostridium sp., ASM...	disagree	d__Bacteria	p__Firmicutes_A	c__Clostridia	o__Clostridiales	f__Clostridiaceae	g__Clostridium
916-1_C3aagg	916	1	120 kbp	0.083	0.063	37.2	GCA_018336475.1 Romboutsia sp. 13368...	disagree	d__Bacteria	p__Firmicutes_A	c__Clostridia	o__Peptostreptococcales	f__Peptostreptococcaceae	g__Romboutsia
916-1_C3aagi	916	1	1.4 Mbp	0.433	0.857	31.7	GCA_017383505.1 Clostridium sp., ASM...	disagree	d__Bacteria	p__Firmicutes_A	c__Clostridia	o__Clostridiales	f__Clostridiaceae	g__Clostridium
916-1_C3aago	916	1	1.3 Mbp	0.487	0.783	22.1	GCA_017383505.1 Clostridium sp., ASM...	disagree	d__Bacteria	p__Firmicutes_A	c__Clostridia	o__Clostridiales	f__Clostridiaceae	g__Clostridium
916-1_C3aagq	916	1	1.1 Mbp	0.421	0.665	22.8	GCA_017383505.1 Clostridium sp., ASM...	disagree	d__Bacteria	p__Firmicutes_A	c__Clostridia	o__Clostridiales	f__Clostridiaceae	g__Clostridium
916-1_C3aahb	916	1	1.2 Mbp	0.436	0.745	31.2	GCA_017383505.1 Clostridium sp., ASM...	disagree	d__Bacteria	p__Firmicutes_A	c__Clostridia	o__Clostridiales	f__Clostridiaceae	g__Clostridium
916-1_C3aahi	916	1	1.2 Mbp	0.448	0.733	27.9	GCA_017383505.1 Clostridium sp., ASM...	disagree	d__Bacteria	p__Firmicutes_A	c__Clostridia	o__Clostridiales	f__Clostridiaceae	g__Clostridium
916-1_C3aahm	916	1	1.1 Mbp	0.457	0.714	17.4	GCA_017383505.1 Clostridium sp., ASM...	disagree	d__Bacteria	p__Firmicutes_A	c__Clostridia	o__Clostridiales	f__Clostridiaceae	g__Clostridium
916-1_C3aahn	916	1	1.2 Mbp	0.454	0.733	14.1	GCA_017383505.1 Clostridium sp., ASM...	disagree	d__Bacteria	p__Firmicutes_A	c__Clostridia	o__Clostridiales	f__Clostridiaceae	g__Clostridium
916-1_C3aahs	916	1	1.2 Mbp	0.502	0.727	9.5	GCA_017383505.1 Clostridium sp., ASM...	disagree	d__Bacteria	p__Firmicutes_A	c__Clostridia	o__Clostridiales	f__Clostridiaceae	g__Clostridium
916-1_C3aahu	916	1	0.8 Mbp	0.222	0.629	9.9	GCA_017620975.1 Lachnospiraceae bact...	disagree	d__Bacteria	p__Firmicutes_A	c__Clostridia	o__Lachnospirales	f__Lachnospiraceae	g__Acetatifactor
916-1_C3aahw	916	1	1.1 Mbp	0.529	0.658	21.9	GCA_017383505.1 Clostridium sp., ASM...	disagree	d__Bacteria	p__Firmicutes_A	c__Clostridia	o__Clostridiales	f__Clostridiaceae	g__Clostridium
916-1_C3aahz	916	1	110 kbp	0.092	0.058	47.3	GCA_018336475.1 Romboutsia sp. 13368...	disagree	d__Bacteria	p__Firmicutes_A	c__Clostridia
916-1_C3aaic	916	1	0.9 Mbp	0.418	0.54	11	GCA_017383505.1 Clostridium sp., ASM...	disagree	d__Bacteria	p__Firmicutes_A	c__Clostridia	o__Clostridiales	f__Clostridiaceae	g__Clostridium
916-1_C3aaif	916	1	1.3 Mbp	0.5	0.795	29.1	GCA_017383505.1 Clostridium sp., ASM...	disagree	d__Bacteria	p__Firmicutes_A	c__Clostridia	o__Clostridiales	f__Clostridiaceae	g__Clostridium
916-1_C3aaij	916	1	330 kbp	0.209	0.174	11.6	GCA_018336475.1 Romboutsia sp. 13368...	disagree	d__Bacteria	p__Firmicutes_A	c__Clostridia	o__Peptostreptococcales	f__Peptostreptococcaceae	g__Romboutsia
916-1_C3aaim	916	1	1.4 Mbp	0.464	0.845	20.2	GCA_017383505.1 Clostridium sp., ASM...	disagree	d__Bacteria	p__Firmicutes_A	c__Clostridia	o__Clostridiales	f__Clostridiaceae	g__Clostridium
916-1_C3aain	916	1	1.2 Mbp	0.491	0.776	17.8	GCA_017383505.1 Clostridium sp., ASM...	disagree	d__Bacteria	p__Firmicutes_A	c__Clostridia	o__Clostridiales	f__Clostridiaceae	g__Clostridium
916-1_C3aaip	916	1	190 kbp	0.115	0.061	45.7	GCF_900106845.1 Romboutsia timonensi...	disagree	d__Bacteria	p__Firmicutes_A	c__Clostridia
916-1_C3aaiq	916	1	1.2 Mbp	0.39	0.745	18.1	GCA_017383505.1 Clostridium sp., ASM...	disagree	d__Bacteria	p__Firmicutes_A	c__Clostridia	o__Clostridiales	f__Clostridiaceae	g__Clostridium
916-1_C3aair	916	1	1.3 Mbp	0.42	0.82	32.2	GCA_017383505.1 Clostridium sp., ASM...	disagree	d__Bacteria	p__Firmicutes_A	c__Clostridia	o__Clostridiales	f__Clostridiaceae	g__Clostridium
916-1_C3aaiy	916	1	1.2 Mbp	0.444	0.752	19.6	GCA_017383505.1 Clostridium sp., ASM...	disagree	d__Bacteria	p__Firmicutes_A	c__Clostridia	o__Clostridiales	f__Clostridiaceae	g__Clostridium
916-1_C3aajb	916	1	0.9 Mbp	0.447	0.59	7.1	GCA_017383505.1 Clostridium sp., ASM...	disagree	d__Bacteria	p__Firmicutes_A	c__Clostridia	o__Clostridiales	f__Clostridiaceae	g__Clostridium
916-1_C3aajf	916	1	1.2 Mbp	0.437	0.739	34.9	GCA_017383505.1 Clostridium sp., ASM...	disagree	d__Bacteria	p__Firmicutes_A	c__Clostridia	o__Clostridiales	f__Clostridiaceae	g__Clostridium
916-1_C3aaji	916	1	1.3 Mbp	0.479	0.783	16.1	GCA_017383505.1 Clostridium sp., ASM...	disagree	d__Bacteria	p__Firmicutes_A	c__Clostridia	o__Clostridiales	f__Clostridiaceae	g__Clostridium
916-1_C3aajm	916	1	1.2 Mbp	0.471	0.727	11.1	GCA_017383505.1 Clostridium sp., ASM...	disagree	d__Bacteria	p__Firmicutes_A	c__Clostridia	o__Clostridiales	f__Clostridiaceae	g__Clostridium
916-1_C3aajo	916	1	420 kbp	0.221	0.221	34.8	GCA_018336475.1 Romboutsia sp. 13368...	disagree	d__Bacteria	p__Firmicutes_A	c__Clostridia
916-1_C3aajx	916	1	190 kbp	0.087	0.061	40.3	GCF_900106845.1 Romboutsia timonensi...	disagree	d__Bacteria	p__Firmicutes_A	c__Clostridia
916-1_C3aakb	916	1	0.7 Mbp	0.313	0.707	35.2	GCA_017425305.1 Peptostreptococcacea...	disagree	d__Bacteria	p__Firmicutes_A	c__Clostridia
916-1_C3aakd	916	1	1.2 Mbp	0.416	0.764	19.8	GCA_017383505.1 Clostridium sp., ASM...	disagree	d__Bacteria	p__Firmicutes_A	c__Clostridia	o__Clostridiales	f__Clostridiaceae	g__Clostridium
916-1_C3aake	916	1	150 kbp	0.1	0.048	54.2	GCF_900106845.1 Romboutsia timonensi...	disagree	d__Bacteria	p__Firmicutes_A	c__Clostridia
916-1_C3aakf	916	1	1.5 Mbp	0.494	0.68	10.8	GCA_900321525.1 uncultured Clostridi...	disagree	d__Bacteria	p__Firmicutes_A	c__Clostridia	o__Lachnospirales	f__Lachnospiraceae	g__UBA2942
916-1_C3aakk	916	1	1 Mbp	0.477	0.64	7.1	GCA_017383505.1 Clostridium sp., ASM...	disagree	d__Bacteria	p__Firmicutes_A	c__Clostridia	o__Clostridiales	f__Clostridiaceae	g__Clostridium
916-1_C3aakm	916	1	150 kbp	0.072	0.048	32.7	GCF_900106845.1 Romboutsia timonensi...	disagree	d__Bacteria	p__Firmicutes_A	c__Clostridia
916-1_C3aakr	916	1	1.1 Mbp	0.41	0.658	10.6	GCA_017383505.1 Clostridium sp., ASM...	disagree	d__Bacteria	p__Firmicutes_A	c__Clostridia	o__Clostridiales	f__Clostridiaceae	g__Clostridium
916-1_C3aakw	916	1	1.2 Mbp	0.394	0.764	16.9	GCA_017383505.1 Clostridium sp., ASM...	disagree	d__Bacteria	p__Firmicutes_A	c__Clostridia	o__Clostridiales	f__Clostridiaceae	g__Clostridium
916-1_C3aaln	916	1	1.2 Mbp	0.444	0.752	27.7	GCA_017383505.1 Clostridium sp., ASM...	disagree	d__Bacteria	p__Firmicutes_A	c__Clostridia	o__Clostridiales	f__Clostridiaceae	g__Clostridium
916-1_C3aaly	916	1	1.2 Mbp	0.449	0.752	25.1	GCA_017383505.1 Clostridium sp., ASM...	disagree	d__Bacteria	p__Firmicutes_A	c__Clostridia	o__Clostridiales	f__Clostridiaceae	g__Clostridium
916-1_C3aamb	916	1	1.2 Mbp	0.421	0.72	27.9	GCA_017383505.1 Clostridium sp., ASM...	disagree	d__Bacteria	p__Firmicutes_A	c__Clostridia	o__Clostridiales	f__Clostridiaceae	g__Clostridium
916-1_C3aame	916	1	1.2 Mbp	0.465	0.764	15	GCA_017383505.1 Clostridium sp., ASM...	disagree	d__Bacteria	p__Firmicutes_A	c__Clostridia	o__Clostridiales	f__Clostridiaceae	g__Clostridium
916-1_C3aaml	916	1	120 kbp	0.084	0.043	43.5	GCF_013046825.1 Turicibacter sanguin...	disagree	d__Bacteria
916-1_C3aamn	916	1	1.1 Mbp	0.471	0.671	8.8	GCA_017383505.1 Clostridium sp., ASM...	disagree	d__Bacteria	p__Firmicutes_A	c__Clostridia	o__Clostridiales	f__Clostridiaceae	g__Clostridium
916-1_C3aamo	916	1	1.1 Mbp	0.43	0.714	9.7	GCA_017383505.1 Clostridium sp., ASM...	disagree	d__Bacteria	p__Firmicutes_A	c__Clostridia	o__Clostridiales	f__Clostridiaceae	g__Clostridium
916-1_C3aamy	916	1	120 kbp	0.099	0.063	27.6	GCA_018336475.1 Romboutsia sp. 13368...	disagree	d__Bacteria	p__Firmicutes_A	c__Clostridia	o__Peptostreptococcales	f__Peptostreptococcaceae	g__Romboutsia
916-1_C3aani	916	1	1.3 Mbp	0.464	0.801	23.2	GCA_017383505.1 Clostridium sp., ASM...	disagree	d__Bacteria	p__Firmicutes_A	c__Clostridia	o__Clostridiales	f__Clostridiaceae	g__Clostridium
916-1_C3aano	916	1	1.1 Mbp	0.438	0.683	22.7	GCA_017383505.1 Clostridium sp., ASM...	disagree	d__Bacteria	p__Firmicutes_A	c__Clostridia	o__Clostridiales	f__Clostridiaceae	g__Clostridium
916-1_C3aanw	916	1	130 kbp	0.049	0.068	23.8	GCA_018336475.1 Romboutsia sp. 13368...	disagree	d__Bacteria
916-1_C3aany	916	1	1.1 Mbp	0.26	0.671	13.9	GCA_017383505.1 Clostridium sp., ASM...	disagree	d__Bacteria	p__Firmicutes_A	c__Clostridia	o__Clostridiales	f__Clostridiaceae	g__Clostridium
916-1_C3aaof	916	1	0.9 Mbp	0.468	0.59	6.9	GCA_017383505.1 Clostridium sp., ASM...	disagree	d__Bacteria	p__Firmicutes_A	c__Clostridia	o__Clostridiales	f__Clostridiaceae	g__Clostridium
916-1_C3aaoh	916	1	1.3 Mbp	0.424	0.814	25.3	GCA_017383505.1 Clostridium sp., ASM...	disagree	d__Bacteria	p__Firmicutes_A	c__Clostridia	o__Clostridiales	f__Clostridiaceae	g__Clostridium
916-1_C3aaoo	916	1	80 kbp	0.048	0.028	35.5	GCF_001543345.1 Turicibacter sp. H12...	disagree	d__Bacteria
916-1_C3aaoq	916	1	0.7 Mbp	0.056	0.416	5.9	GCA_017383505.1 Clostridium sp., ASM...	disagree	d__Bacteria	p__Firmicutes_A	c__Clostridia
916-1_C3aaor	916	1	90 kbp	0.087	0.032	79.2	GCF_001543345.1 Turicibacter sp. H12...	disagree	d__Bacteria
916-1_C3aaot	916	1	1.3 Mbp	0.458	0.814	43.9	GCA_017383505.1 Clostridium sp., ASM...	disagree	d__Bacteria	p__Firmicutes_A	c__Clostridia	o__Clostridiales	f__Clostridiaceae	g__Clostridium
916-1_C3aaow	916	1	220 kbp	0.085	0.069	10.1	GCA_017399685.1 Lachnospiraceae bact...	disagree	d__Bacteria	p__Firmicutes_A	c__Clostridia	o__Lachnospirales	f__Lachnospiraceae	g__RGIG1668
916-1_C3aaoy	916	1	80 kbp	0.086	0.028	66.8	GCF_001543345.1 Turicibacter sp. H12...	disagree	d__Bacteria
916-1_C3aapa	916	1	1.1 Mbp	0.457	0.671	9.1	GCA_017383505.1 Clostridium sp., ASM...	disagree	d__Bacteria	p__Firmicutes_A	c__Clostridia	o__Clostridiales	f__Clostridiaceae	g__Clostridium
916-1_C3aapd	916	1	120 kbp	0.075	0.063	33.6	GCA_018336475.1 Romboutsia sp. 13368...	disagree	d__Bacteria	p__Firmicutes_A	c__Clostridia
916-1_C3aape	916	1	1.2 Mbp	0.447	0.745	22.3	GCA_017383505.1 Clostridium sp., ASM...	disagree	d__Bacteria	p__Firmicutes_A	c__Clostridia	o__Clostridiales	f__Clostridiaceae	g__Clostridium
916-1_C3aapl	916	1	130 kbp	0.099	0.042	27.1	GCF_900106845.1 Romboutsia timonensi...	disagree	d__Bacteria	p__Firmicutes_A	c__Clostridia	o__Peptostreptococcales	f__Peptostreptococcaceae	g__Romboutsia
916-1_C3aapo	916	1	90 kbp	0.094	0.031	38.1	GCF_012317385.1 Romboutsia sp. CE17 ...	disagree	d__Bacteria	p__Firmicutes_A	c__Clostridia
916-1_C3aapz	916	1	0.8 Mbp	0.419	0.472	5.8	GCA_017383505.1 Clostridium sp., ASM...	disagree	d__Bacteria	p__Firmicutes_A	c__Clostridia	o__Clostridiales	f__Clostridiaceae	g__Clostridium
916-1_C3aaqg	916	1	1.3 Mbp	0.45	0.795	33.7	GCA_017383505.1 Clostridium sp., ASM...	disagree	d__Bacteria	p__Firmicutes_A	c__Clostridia	o__Clostridiales	f__Clostridiaceae	g__Clostridium
916-1_C3aaqk	916	1	1.2 Mbp	0.453	0.739	22.7	GCA_017383505.1 Clostridium sp., ASM...	disagree	d__Bacteria	p__Firmicutes_A	c__Clostridia	o__Clostridiales	f__Clostridiaceae	g__Clostridium
916-1_C3aaqn	916	1	1.2 Mbp	0.473	0.739	35.7	GCA_017383505.1 Clostridium sp., ASM...	disagree	d__Bacteria	p__Firmicutes_A	c__Clostridia	o__Clostridiales	f__Clostridiaceae	g__Clostridium
916-1_C3aaqq	916	1	410 kbp	0.243	0.216	70.4	GCA_018336475.1 Romboutsia sp. 13368...	disagree	d__Bacteria	p__Firmicutes_A	c__Clostridia
916-1_C3aaqt	916	1	1.2 Mbp	0.414	0.739	21.4	GCA_017383505.1 Clostridium sp., ASM...	disagree	d__Bacteria	p__Firmicutes_A	c__Clostridia	o__Clostridiales	f__Clostridiaceae	g__Clostridium
916-1_C3aaqv	916	1	150 kbp	0.079	0.079	44.6	GCA_018336475.1 Romboutsia sp. 13368...	disagree	d__Bacteria	p__Firmicutes_A	c__Clostridia
916-13_D1aaab	916	13	1.1 Mbp	0.459	0.658	13.6	GCA_017383505.1 Clostridium sp., ASM...	disagree	d__Bacteria	p__Firmicutes_A	c__Clostridia	o__Clostridiales	f__Clostridiaceae	g__Clostridium
916-13_D1aaae	916	13	1 Mbp	0.425	0.449	4.6	GCA_900321525.1 uncultured Clostridi...	disagree	d__Bacteria	p__Firmicutes_A	c__Clostridia	o__Lachnospirales	f__Lachnospiraceae	g__UBA2942
916-13_D1aaaj	916	13	1.4 Mbp	0.492	0.636	9	GCA_900321525.1 uncultured Clostridi...	disagree	d__Bacteria	p__Firmicutes_A	c__Clostridia	o__Lachnospirales	f__Lachnospiraceae	g__UBA2942
916-13_D1aabt	916	13	210 kbp	0.122	0.156	3.9	GCA_002491825.1 Ruminococcaceae bact...	disagree	d__Bacteria	p__Firmicutes_A	c__Clostridia	o__Oscillospirales	f__Acutalibacteraceae	g__Ruminococcus_E
916-13_D1aabx	916	13	0.9 Mbp	0.445	0.553	10.4	GCA_017383505.1 Clostridium sp., ASM...	disagree	d__Bacteria	p__Firmicutes_A	c__Clostridia	o__Clostridiales	f__Clostridiaceae	g__Clostridium
916-13_D1aaby	916	13	260 kbp	0.155	0.21	3.5	GCA_017620975.1 Lachnospiraceae bact...	disagree	d__Bacteria	p__Firmicutes_A	c__Clostridia	o__Lachnospirales	f__Lachnospiraceae	g__Acetatifactor
916-13_D1aacc	916	13	210 kbp	0.1	0.067	21	GCF_900106845.1 Romboutsia timonensi...	disagree	d__Bacteria	p__Firmicutes_A	c__Clostridia	o__Peptostreptococcales	f__Peptostreptococcaceae	g__Romboutsia
916-13_D1aach	916	13	0.9 Mbp	0.419	0.54	6.8	GCA_017383505.1 Clostridium sp., ASM...	disagree	d__Bacteria	p__Firmicutes_A	c__Clostridia	o__Clostridiales	f__Clostridiaceae	g__Clostridium
916-13_D1aaco	916	13	1.2 Mbp	0.466	0.516	5.6	GCA_900321525.1 uncultured Clostridi...	disagree	d__Bacteria	p__Firmicutes_A	c__Clostridia	o__Lachnospirales	f__Lachnospiraceae	g__UBA2942
916-13_D1aact	916	13	500 kbp	0.301	0.403	8.7	GCA_017620975.1 Lachnospiraceae bact...	disagree	d__Bacteria	p__Firmicutes_A	c__Clostridia	o__Lachnospirales	f__Lachnospiraceae	g__Acetatifactor
916-13_D1aacw	916	13	390 kbp	0.18	0.205	28.8	GCA_018336475.1 Romboutsia sp. 13368...	disagree	d__Bacteria	p__Firmicutes_A	c__Clostridia
916-13_D1aacx	916	13	1.4 Mbp	0.484	0.609	8.9	GCA_900321525.1 uncultured Clostridi...	disagree	d__Bacteria	p__Firmicutes_A	c__Clostridia	o__Lachnospirales	f__Lachnospiraceae	g__UBA2942
916-13_D1aadi	916	13	180 kbp	0.095	0.058	43.2	GCF_900106845.1 Romboutsia timonensi...	disagree	d__Bacteria	p__Firmicutes_A	c__Clostridia
916-13_D1aaec	916	13	0.8 Mbp	0.456	0.484	5.4	GCA_017383505.1 Clostridium sp., ASM...	disagree	d__Bacteria	p__Firmicutes_A	c__Clostridia	o__Clostridiales	f__Clostridiaceae	g__Clostridium
916-13_D1aaed	916	13	1.2 Mbp	0.415	0.752	17.1	GCA_017383505.1 Clostridium sp., ASM...	disagree	d__Bacteria	p__Firmicutes_A	c__Clostridia	o__Clostridiales	f__Clostridiaceae	g__Clostridium
916-13_D1aaee	916	13	1.5 Mbp	0.545	0.671	8.6	GCA_900321525.1 uncultured Clostridi...	disagree	d__Bacteria	p__Firmicutes_A	c__Clostridia	o__Lachnospirales	f__Lachnospiraceae	g__UBA2942
916-13_D1aaef	916	13	1.1 Mbp	0.369	0.658	7.8	GCA_017383505.1 Clostridium sp., ASM...	disagree	d__Bacteria	p__Firmicutes_A	c__Clostridia	o__Clostridiales	f__Clostridiaceae	g__Clostridium
916-13_D1aaej	916	13	0.8 Mbp	0.405	0.36	4.8	GCA_900321525.1 uncultured Clostridi...	disagree	d__Bacteria	p__Firmicutes_A	c__Clostridia	o__Lachnospirales	f__Lachnospiraceae	g__UBA2942
916-13_D1aaer	916	13	0.9 Mbp	0.557	0.409	5.6	GCA_900321525.1 uncultured Clostridi...	disagree	d__Bacteria	p__Firmicutes_A	c__Clostridia	o__Lachnospirales	f__Lachnospiraceae	g__UBA2942
916-13_D1aaes	916	13	0.8 Mbp	0.424	0.491	5.5	GCA_017383505.1 Clostridium sp., ASM...	disagree	d__Bacteria	p__Firmicutes_A	c__Clostridia	o__Clostridiales	f__Clostridiaceae	g__Clostridium
916-13_D1aafv	916	13	0.9 Mbp	0.387	0.578	10	GCA_017383505.1 Clostridium sp., ASM...	disagree	d__Bacteria	p__Firmicutes_A	c__Clostridia	o__Clostridiales	f__Clostridiaceae	g__Clostridium
916-13_D1aagm	916	13	130 kbp	0.247	0.096	6.1	GCA_002491825.1 Ruminococcaceae bact...	disagree	d__Bacteria	p__Firmicutes_A	c__Clostridia	o__Oscillospirales	f__Acutalibacteraceae	g__Ruminococcus_E
916-13_D1aaha	916	13	0.5 Mbp	0.425	0.231	3.8	GCA_900321525.1 uncultured Clostridi...	disagree	d__Bacteria	p__Firmicutes_A	c__Clostridia	o__Lachnospirales	f__Lachnospiraceae	g__UBA2942
916-13_D1aahg	916	13	140 kbp	0.112	0.045	45.6	GCF_900106845.1 Romboutsia timonensi...	disagree	d__Bacteria	p__Firmicutes_A	c__Clostridia
916-13_D1aahj	916	13	210 kbp	0.167	0.169	3.2	GCA_017620975.1 Lachnospiraceae bact...	disagree	d__Bacteria	p__Firmicutes_A	c__Clostridia	o__Lachnospirales	f__Lachnospiraceae	g__Acetatifactor
916-13_D2aaay	916	13	0.7 Mbp	0.539	0.307	5.4	GCA_900321525.1 uncultured Clostridi...	disagree	d__Bacteria	p__Firmicutes_A	c__Clostridia	o__Lachnospirales	f__Lachnospiraceae	g__UBA2942
916-13_D2aabe	916	13	0.9 Mbp	0.485	0.391	4.4	GCA_900321525.1 uncultured Clostridi...	disagree	d__Bacteria	p__Firmicutes_A	c__Clostridia	o__Lachnospirales	f__Lachnospiraceae	g__UBA2942
916-13_D2aabg	916	13	0.5 Mbp	0.475	0.24	4.7	GCA_900321525.1 uncultured Clostridi...	disagree	d__Bacteria	p__Firmicutes_A	c__Clostridia	o__Lachnospirales	f__Lachnospiraceae	g__UBA2942
916-13_D2aabh	916	13	0.9 Mbp	0.51	0.4	5	GCA_900321525.1 uncultured Clostridi...	disagree	d__Bacteria	p__Firmicutes_A	c__Clostridia	o__Lachnospirales	f__Lachnospiraceae	g__UBA2942
916-13_D2aabi	916	13	1 Mbp	0.477	0.627	8.7	GCA_017383505.1 Clostridium sp., ASM...	disagree	d__Bacteria	p__Firmicutes_A	c__Clostridia	o__Clostridiales	f__Clostridiaceae	g__Clostridium
916-13_D2aabr	916	13	0.6 Mbp	0.572	0.276	4.6	GCA_900321525.1 uncultured Clostridi...	disagree	d__Bacteria	p__Firmicutes_A	c__Clostridia	o__Lachnospirales	f__Lachnospiraceae	g__UBA2942
916-13_D2aabw	916	13	0.8 Mbp	0.505	0.503	9.1	GCA_017383505.1 Clostridium sp., ASM...	disagree	d__Bacteria	p__Firmicutes_A	c__Clostridia	o__Clostridiales	f__Clostridiaceae	g__Clostridium
916-13_D2aaca	916	13	1 Mbp	0.397	0.462	6.2	GCA_900321525.1 uncultured Clostridi...	disagree	d__Bacteria	p__Firmicutes_A	c__Clostridia	o__Lachnospirales	f__Lachnospiraceae	g__UBA2942
916-13_D2aacc	916	13	1 Mbp	0.404	0.436	5.1	GCA_900321525.1 uncultured Clostridi...	disagree	d__Bacteria	p__Firmicutes_A	c__Clostridia	o__Lachnospirales	f__Lachnospiraceae	g__UBA2942
916-13_D2aack	916	13	0.5 Mbp	0.394	0.236	4.5	GCA_900321525.1 uncultured Clostridi...	disagree	d__Bacteria	p__Firmicutes_A	c__Clostridia	o__Lachnospirales	f__Lachnospiraceae	g__UBA2942
916-13_D2aacl	916	13	500 kbp	0.382	0.222	3.9	GCA_900321525.1 uncultured Clostridi...	disagree	d__Bacteria	p__Firmicutes_A	c__Clostridia	o__Lachnospirales	f__Lachnospiraceae	g__UBA2942
916-13_D2aacu	916	13	1.1 Mbp	0.49	0.502	5.2	GCA_900321525.1 uncultured Clostridi...	disagree	d__Bacteria	p__Firmicutes_A	c__Clostridia	o__Lachnospirales	f__Lachnospiraceae	g__UBA2942
916-13_D2aacv	916	13	0.8 Mbp	0.483	0.356	4.7	GCA_900321525.1 uncultured Clostridi...	disagree	d__Bacteria	p__Firmicutes_A	c__Clostridia	o__Lachnospirales	f__Lachnospiraceae	g__UBA2942
916-13_D2aacx	916	13	0.7 Mbp	0.425	0.311	4	GCA_900321525.1 uncultured Clostridi...	disagree	d__Bacteria	p__Firmicutes_A	c__Clostridia	o__Lachnospirales	f__Lachnospiraceae	g__UBA2942
916-13_D2aacy	916	13	1.1 Mbp	0.54	0.467	5.7	GCA_900321525.1 uncultured Clostridi...	disagree	d__Bacteria	p__Firmicutes_A	c__Clostridia	o__Lachnospirales	f__Lachnospiraceae	g__UBA2942
916-13_D2aadj	916	13	0.9 Mbp	0.465	0.559	7.4	GCA_017383505.1 Clostridium sp., ASM...	disagree	d__Bacteria	p__Firmicutes_A	c__Clostridia	o__Clostridiales	f__Clostridiaceae	g__Clostridium
916-13_D2aado	916	13	0.8 Mbp	0.402	0.333	4.3	GCA_900321525.1 uncultured Clostridi...	disagree	d__Bacteria	p__Firmicutes_A	c__Clostridia	o__Lachnospirales	f__Lachnospiraceae	g__UBA2942
916-13_D2aadp	916	13	0.7 Mbp	0.44	0.289	4	GCA_900321525.1 uncultured Clostridi...	disagree	d__Bacteria	p__Firmicutes_A	c__Clostridia	o__Lachnospirales	f__Lachnospiraceae	g__UBA2942
916-13_D2aaeh	916	13	500 kbp	0.274	0.403	7.2	GCA_017620975.1 Lachnospiraceae bact...	disagree	d__Bacteria	p__Firmicutes_A	c__Clostridia	o__Lachnospirales	f__Lachnospiraceae	g__Acetatifactor
916-13_D2aaez	916	13	260 kbp	0.309	0.116	3.1	GCA_900321525.1 uncultured Clostridi...	disagree	d__Bacteria	p__Firmicutes_A	c__Clostridia	o__Lachnospirales	f__Lachnospiraceae	g__UBA2942
916-13_D2aafa	916	13	0.7 Mbp	0.481	0.293	3.6	GCA_900321525.1 uncultured Clostridi...	disagree	d__Bacteria	p__Firmicutes_A	c__Clostridia	o__Lachnospirales	f__Lachnospiraceae	g__UBA2942
916-13_D2aafb	916	13	0.6 Mbp	0.466	0.249	3.8	GCA_900321525.1 uncultured Clostridi...	disagree	d__Bacteria	p__Firmicutes_A	c__Clostridia	o__Lachnospirales	f__Lachnospiraceae	g__UBA2942
916-13_D2aafk	916	13	0.8 Mbp	0.427	0.378	4.4	GCA_900321525.1 uncultured Clostridi...	disagree	d__Bacteria	p__Firmicutes_A	c__Clostridia	o__Lachnospirales	f__Lachnospiraceae	g__UBA2942
916-13_D2aaft	916	13	1 Mbp	0.514	0.436	5.8	GCA_900321525.1 uncultured Clostridi...	disagree	d__Bacteria	p__Firmicutes_A	c__Clostridia	o__Lachnospirales	f__Lachnospiraceae	g__UBA2942
916-13_D2aagb	916	13	1.2 Mbp	0.458	0.52	6.3	GCA_900321525.1 uncultured Clostridi...	disagree	d__Bacteria	p__Firmicutes_A	c__Clostridia	o__Lachnospirales	f__Lachnospiraceae	g__UBA2942
916-13_D2aags	916	13	0.6 Mbp	0.44	0.28	5	GCA_900321525.1 uncultured Clostridi...	disagree	d__Bacteria	p__Firmicutes_A	c__Clostridia	o__Lachnospirales	f__Lachnospiraceae	g__UBA2942
916-13_D2aahb	916	13	1.1 Mbp	0.536	0.511	6.7	GCA_900321525.1 uncultured Clostridi...	disagree	d__Bacteria	p__Firmicutes_A	c__Clostridia	o__Lachnospirales	f__Lachnospiraceae	g__UBA2942
916-13_D2aahh	916	13	1.1 Mbp	0.489	0.507	5.7	GCA_900321525.1 uncultured Clostridi...	disagree	d__Bacteria	p__Firmicutes_A	c__Clostridia	o__Lachnospirales	f__Lachnospiraceae	g__UBA2942
916-13_D3aaau	916	13	1 Mbp	0.42	0.449	4	GCA_900321525.1 uncultured Clostridi...	disagree	d__Bacteria	p__Firmicutes_A	c__Clostridia	o__Lachnospirales	f__Lachnospiraceae	g__UBA2942
916-13_D3aabf	916	13	1.2 Mbp	0.511	0.524	6.4	GCA_900321525.1 uncultured Clostridi...	disagree	d__Bacteria	p__Firmicutes_A	c__Clostridia	o__Lachnospirales	f__Lachnospiraceae	g__UBA2942
916-13_D3aacc	916	13	0.6 Mbp	0.478	0.271	3.9	GCA_900321525.1 uncultured Clostridi...	disagree	d__Bacteria	p__Firmicutes_A	c__Clostridia	o__Lachnospirales	f__Lachnospiraceae	g__UBA2942
916-13_D3aace	916	13	200 kbp	0.314	0.089	3.6	GCA_900321525.1 uncultured Clostridi...	disagree	d__Bacteria	p__Firmicutes_A	c__Clostridia	o__Lachnospirales	f__Lachnospiraceae	g__UBA2942
916-13_D3aack	916	13	500 kbp	0.439	0.222	3.9	GCA_900321525.1 uncultured Clostridi...	disagree	d__Bacteria	p__Firmicutes_A	c__Clostridia	o__Lachnospirales	f__Lachnospiraceae	g__UBA2942
916-13_D3aada	916	13	0.7 Mbp	0.472	0.311	4.3	GCA_900321525.1 uncultured Clostridi...	disagree	d__Bacteria	p__Firmicutes_A	c__Clostridia	o__Lachnospirales	f__Lachnospiraceae	g__UBA2942
916-13_D3aadd	916	13	0.7 Mbp	0.527	0.311	5.4	GCA_900321525.1 uncultured Clostridi...	disagree	d__Bacteria	p__Firmicutes_A	c__Clostridia	o__Lachnospirales	f__Lachnospiraceae	g__UBA2942
916-13_D3aadp	916	13	210 kbp	0.427	0.093	3.2	GCA_900321525.1 uncultured Clostridi...	disagree	d__Bacteria	p__Firmicutes_A	c__Clostridia	o__Lachnospirales	f__Lachnospiraceae	g__UBA2942
916-13_D3aadu	916	13	350 kbp	0.409	0.156	2.4	GCA_900321525.1 uncultured Clostridi...	disagree	d__Bacteria	p__Firmicutes_A	c__Clostridia	o__Lachnospirales	f__Lachnospiraceae	g__UBA2942
916-13_D3aaeb	916	13	0.7 Mbp	0.488	0.316	4.2	GCA_900321525.1 uncultured Clostridi...	disagree	d__Bacteria	p__Firmicutes_A	c__Clostridia	o__Lachnospirales	f__Lachnospiraceae	g__UBA2942
916-13_D3aaed	916	13	1 Mbp	0.443	0.596	9.1	GCA_017383505.1 Clostridium sp., ASM...	disagree	d__Bacteria	p__Firmicutes_A	c__Clostridia	o__Clostridiales	f__Clostridiaceae	g__Clostridium
916-13_D3aafb	916	13	210 kbp	0.127	0.169	4	GCA_017620975.1 Lachnospiraceae bact...	disagree	d__Bacteria	p__Firmicutes_A	c__Clostridia	o__Lachnospirales	f__Lachnospiraceae	g__Acetatifactor
916-13_D3aafg	916	13	0.7 Mbp	0.449	0.316	3.6	GCA_900321525.1 uncultured Clostridi...	disagree	d__Bacteria	p__Firmicutes_A	c__Clostridia	o__Lachnospirales	f__Lachnospiraceae	g__UBA2942
916-13_D3aagh	916	13	300 kbp	0.119	0.162	4.5	GCA_015066445.1 Ruminococcaceae bact...	disagree	d__Bacteria	p__Firmicutes_A	c__Clostridia
916-35_D4aaaa	916	35	1.1 Mbp	0.515	0.671	11.6	GCA_017383505.1 Clostridium sp., ASM...	disagree	d__Bacteria	p__Firmicutes_A	c__Clostridia	o__Clostridiales	f__Clostridiaceae	g__Clostridium
916-35_D4aaak	916	35	1.1 Mbp	0.466	0.714	23.7	GCA_017383505.1 Clostridium sp., ASM...	disagree	d__Bacteria	p__Firmicutes_A	c__Clostridia	o__Clostridiales	f__Clostridiaceae	g__Clostridium
916-35_D4aaap	916	35	1.1 Mbp	0.45	0.658	9.6	GCA_017383505.1 Clostridium sp., ASM...	disagree	d__Bacteria	p__Firmicutes_A	c__Clostridia	o__Clostridiales	f__Clostridiaceae	g__Clostridium
916-35_D4aaaq	916	35	1.1 Mbp	0.447	0.671	16.7	GCA_017383505.1 Clostridium sp., ASM...	disagree	d__Bacteria	p__Firmicutes_A	c__Clostridia	o__Clostridiales	f__Clostridiaceae	g__Clostridium
916-35_D4aaau	916	35	1.2 Mbp	0.43	0.77	31.2	GCA_017383505.1 Clostridium sp., ASM...	disagree	d__Bacteria	p__Firmicutes_A	c__Clostridia	o__Clostridiales	f__Clostridiaceae	g__Clostridium
916-35_D4aaaw	916	35	1.2 Mbp	0.478	0.739	13.1	GCA_017383505.1 Clostridium sp., ASM...	disagree	d__Bacteria	p__Firmicutes_A	c__Clostridia	o__Clostridiales	f__Clostridiaceae	g__Clostridium
916-35_D4aaax	916	35	1.2 Mbp	0.452	0.733	27.4	GCA_017383505.1 Clostridium sp., ASM...	disagree	d__Bacteria	p__Firmicutes_A	c__Clostridia	o__Clostridiales	f__Clostridiaceae	g__Clostridium
916-35_D4aaba	916	35	0.8 Mbp	0.454	0.497	6.9	GCA_017383505.1 Clostridium sp., ASM...	disagree	d__Bacteria	p__Firmicutes_A	c__Clostridia	o__Clostridiales	f__Clostridiaceae	g__Clostridium
916-35_D4aabe	916	35	1.2 Mbp	0.456	0.758	28.5	GCA_017383505.1 Clostridium sp., ASM...	disagree	d__Bacteria	p__Firmicutes_A	c__Clostridia	o__Clostridiales	f__Clostridiaceae	g__Clostridium
916-35_D4aabf	916	35	380 kbp	0.181	0.2	33.1	GCA_018336475.1 Romboutsia sp. 13368...	disagree	d__Bacteria	p__Firmicutes_A	c__Clostridia
916-35_D4aabi	916	35	0.7 Mbp	0.443	0.404	4.2	GCA_017383505.1 Clostridium sp., ASM...	disagree	d__Bacteria	p__Firmicutes_A	c__Clostridia	o__Clostridiales	f__Clostridiaceae	g__Clostridium
916-35_D4aabm	916	35	1.1 Mbp	0.447	0.658	12.9	GCA_017383505.1 Clostridium sp., ASM...	disagree	d__Bacteria	p__Firmicutes_A	c__Clostridia	o__Clostridiales	f__Clostridiaceae	g__Clostridium
916-35_D4aabr	916	35	1 Mbp	0.393	0.615	10.2	GCA_017383505.1 Clostridium sp., ASM...	disagree	d__Bacteria	p__Firmicutes_A	c__Clostridia	o__Clostridiales	f__Clostridiaceae	g__Clostridium
916-35_D4aabt	916	35	1.1 Mbp	0.431	0.708	25.1	GCA_017383505.1 Clostridium sp., ASM...	disagree	d__Bacteria	p__Firmicutes_A	c__Clostridia	o__Clostridiales	f__Clostridiaceae	g__Clostridium
916-35_D4aabw	916	35	0.9 Mbp	0.511	0.54	14.8	GCA_017383505.1 Clostridium sp., ASM...	disagree	d__Bacteria	p__Firmicutes_A	c__Clostridia	o__Clostridiales	f__Clostridiaceae	g__Clostridium
916-35_D4aabx	916	35	0.8 Mbp	0.397	0.509	5	GCA_017383505.1 Clostridium sp., ASM...	disagree	d__Bacteria	p__Firmicutes_A	c__Clostridia	o__Clostridiales	f__Clostridiaceae	g__Clostridium
916-35_D4aace	916	35	1.1 Mbp	0.451	0.658	22.2	GCA_017383505.1 Clostridium sp., ASM...	disagree	d__Bacteria	p__Firmicutes_A	c__Clostridia	o__Clostridiales	f__Clostridiaceae	g__Clostridium
916-35_D4aacl	916	35	1.1 Mbp	0.394	0.671	11.9	GCA_017383505.1 Clostridium sp., ASM...	disagree	d__Bacteria	p__Firmicutes_A	c__Clostridia	o__Clostridiales	f__Clostridiaceae	g__Clostridium
916-35_D4aacy	916	35	130 kbp	0.09	0.068	31.2	GCA_018336475.1 Romboutsia sp. 13368...	disagree	d__Bacteria	p__Firmicutes_A	c__Clostridia	o__Peptostreptococcales	f__Peptostreptococcaceae	g__Romboutsia
916-35_D4aade	916	35	1.3 Mbp	0.408	0.795	31.8	GCA_017383505.1 Clostridium sp., ASM...	disagree	d__Bacteria	p__Firmicutes_A	c__Clostridia	o__Clostridiales	f__Clostridiaceae	g__Clostridium
916-35_D4aadg	916	35	330 kbp	0.234	0.174	20.6	GCA_018336475.1 Romboutsia sp. 13368...	disagree	d__Bacteria	p__Firmicutes_A	c__Clostridia	o__Peptostreptococcales	f__Peptostreptococcaceae	g__Romboutsia
916-35_D4aads	916	35	1.2 Mbp	0.464	0.77	20.1	GCA_017383505.1 Clostridium sp., ASM...	disagree	d__Bacteria	p__Firmicutes_A	c__Clostridia	o__Clostridiales	f__Clostridiaceae	g__Clostridium
916-35_D4aadw	916	35	0.6 Mbp	0.479	0.398	6.3	GCA_017383505.1 Clostridium sp., ASM...	disagree	d__Bacteria	p__Firmicutes_A	c__Clostridia	o__Clostridiales	f__Clostridiaceae	g__Clostridium
916-35_D4aadz	916	35	0.8 Mbp	0.122	0.484	9.7	GCA_017383505.1 Clostridium sp., ASM...	disagree	d__Bacteria	p__Firmicutes_A	c__Clostridia	o__Clostridiales	f__Clostridiaceae	g__Clostridium
916-35_D4aaef	916	35	0.7 Mbp	0.524	0.41	6.2	GCA_017383505.1 Clostridium sp., ASM...	disagree	d__Bacteria	p__Firmicutes_A	c__Clostridia	o__Clostridiales	f__Clostridiaceae	g__Clostridium
916-35_D4aaek	916	35	90 kbp	0.003	0.029	2.7	GCA_000435835.1 Clostridium sp. CAG:...	disagree	d__Bacteria
916-35_D4aaem	916	35	200 kbp	0.079	0.064	32.2	GCF_900106845.1 Romboutsia timonensi...	disagree	d__Bacteria	p__Firmicutes_A	c__Clostridia
916-35_D4aaen	916	35	90 kbp	0.07	0.032	60.4	GCF_001543345.1 Turicibacter sp. H12...	disagree	d__Bacteria
916-35_D4aaeu	916	35	1.2 Mbp	0.533	0.72	20.7	GCA_017383505.1 Clostridium sp., ASM...	disagree	d__Bacteria	p__Firmicutes_A	c__Clostridia	o__Clostridiales	f__Clostridiaceae	g__Clostridium
916-35_D4aaex	916	35	1.2 Mbp	0.42	0.72	16.7	GCA_017383505.1 Clostridium sp., ASM...	disagree	d__Bacteria	p__Firmicutes_A	c__Clostridia	o__Clostridiales	f__Clostridiaceae	g__Clostridium
916-35_D4aafe	916	35	1.1 Mbp	0.394	0.683	10.9	GCA_017383505.1 Clostridium sp., ASM...	disagree	d__Bacteria	p__Firmicutes_A	c__Clostridia	o__Clostridiales	f__Clostridiaceae	g__Clostridium
916-35_D4aafm	916	35	1.1 Mbp	0.413	0.652	14.4	GCA_017383505.1 Clostridium sp., ASM...	disagree	d__Bacteria	p__Firmicutes_A	c__Clostridia	o__Clostridiales	f__Clostridiaceae	g__Clostridium
916-35_D4aafo	916	35	1.3 Mbp	0.454	0.789	29.3	GCA_017383505.1 Clostridium sp., ASM...	disagree	d__Bacteria	p__Firmicutes_A	c__Clostridia	o__Clostridiales	f__Clostridiaceae	g__Clostridium
916-35_D4aafw	916	35	1.1 Mbp	0.433	0.696	22.5	GCA_017383505.1 Clostridium sp., ASM...	disagree	d__Bacteria	p__Firmicutes_A	c__Clostridia	o__Clostridiales	f__Clostridiaceae	g__Clostridium
916-35_D4aafz	916	35	1 Mbp	0.427	0.596	7.9	GCA_017383505.1 Clostridium sp., ASM...	disagree	d__Bacteria	p__Firmicutes_A	c__Clostridia	o__Clostridiales	f__Clostridiaceae	g__Clostridium
916-35_D4aagp	916	35	80 kbp	0.004	0.034	3	GCA_017547845.1 Muribaculaceae bacte...	disagree	d__Bacteria
916-35_D4aagy	916	35	430 kbp	0.162	0.226	31	GCA_018336475.1 Romboutsia sp. 13368...	disagree	d__Bacteria	p__Firmicutes_A	c__Clostridia
916-35_D4aahc	916	35	1.3 Mbp	0.522	0.795	28.9	GCA_017383505.1 Clostridium sp., ASM...	disagree	d__Bacteria	p__Firmicutes_A	c__Clostridia	o__Clostridiales	f__Clostridiaceae	g__Clostridium
916-35_D5aaai	916	35	1.1 Mbp	0.448	0.683	15.4	GCA_017383505.1 Clostridium sp., ASM...	disagree	d__Bacteria	p__Firmicutes_A	c__Clostridia	o__Clostridiales	f__Clostridiaceae	g__Clostridium
916-35_D5aaal	916	35	1.2 Mbp	0.493	0.77	18.5	GCA_017383505.1 Clostridium sp., ASM...	disagree	d__Bacteria	p__Firmicutes_A	c__Clostridia	o__Clostridiales	f__Clostridiaceae	g__Clostridium
916-35_D5aaap	916	35	1.2 Mbp	0.49	0.733	25.1	GCA_017383505.1 Clostridium sp., ASM...	disagree	d__Bacteria	p__Firmicutes_A	c__Clostridia	o__Clostridiales	f__Clostridiaceae	g__Clostridium
916-35_D5aaaw	916	35	1.1 Mbp	0.448	0.658	19.4	GCA_017383505.1 Clostridium sp., ASM...	disagree	d__Bacteria	p__Firmicutes_A	c__Clostridia	o__Clostridiales	f__Clostridiaceae	g__Clostridium
916-35_D5aaaz	916	35	1 Mbp	0.398	0.64	17.9	GCA_017383505.1 Clostridium sp., ASM...	disagree	d__Bacteria	p__Firmicutes_A	c__Clostridia	o__Clostridiales	f__Clostridiaceae	g__Clostridium
916-35_D5aaba	916	35	1 Mbp	0.457	0.627	9	GCA_017383505.1 Clostridium sp., ASM...	disagree	d__Bacteria
916-35_D5aabe	916	35	1.2 Mbp	0.407	0.72	17.7	GCA_017383505.1 Clostridium sp., ASM...	disagree	d__Bacteria	p__Firmicutes_A	c__Clostridia	o__Clostridiales	f__Clostridiaceae	g__Clostridium
916-35_D5aabf	916	35	180 kbp	0.075	0.058	31	GCF_900106845.1 Romboutsia timonensi...	disagree	d__Bacteria	p__Firmicutes_A	c__Clostridia
916-35_D5aabi	916	35	1.2 Mbp	0.536	0.739	34.6	GCA_017383505.1 Clostridium sp., ASM...	disagree	d__Bacteria	p__Firmicutes_A	c__Clostridia	o__Clostridiales	f__Clostridiaceae	g__Clostridium
916-35_D5aabp	916	35	1.1 Mbp	0.459	0.714	24.6	GCA_017383505.1 Clostridium sp., ASM...	disagree	d__Bacteria	p__Firmicutes_A	c__Clostridia	o__Clostridiales	f__Clostridiaceae	g__Clostridium
916-35_D5aabv	916	35	0.5 Mbp	0.108	0.169	8	GCA_017547755.1 Clostridia bacterium...	disagree	d__Bacteria	p__Firmicutes_A	c__Clostridia	o__Oscillospirales	f__CAG-272	g__UMGS1696
916-35_D5aabw	916	35	1 Mbp	0.366	0.634	15.9	GCA_017383505.1 Clostridium sp., ASM...	disagree	d__Bacteria	p__Firmicutes_A	c__Clostridia	o__Clostridiales	f__Clostridiaceae	g__Clostridium
916-35_D5aacf	916	35	0.8 Mbp	0.47	0.503	7.1	GCA_017383505.1 Clostridium sp., ASM...	disagree	d__Bacteria	p__Firmicutes_A	c__Clostridia	o__Clostridiales	f__Clostridiaceae	g__Clostridium
916-35_D5aacj	916	35	1.2 Mbp	0.452	0.745	22.8	GCA_017383505.1 Clostridium sp., ASM...	disagree	d__Bacteria	p__Firmicutes_A	c__Clostridia	o__Clostridiales	f__Clostridiaceae	g__Clostridium
916-35_D5aacl	916	35	1.2 Mbp	0.421	0.745	16.8	GCA_017383505.1 Clostridium sp., ASM...	disagree	d__Bacteria	p__Firmicutes_A	c__Clostridia	o__Clostridiales	f__Clostridiaceae	g__Clostridium
916-35_D5aacm	916	35	0.9 Mbp	0.538	0.553	8.7	GCA_017383505.1 Clostridium sp., ASM...	disagree	d__Bacteria	p__Firmicutes_A	c__Clostridia	o__Clostridiales	f__Clostridiaceae	g__Clostridium
916-35_D5aacq	916	35	1 Mbp	0.452	0.64	15.6	GCA_017383505.1 Clostridium sp., ASM...	disagree	d__Bacteria	p__Firmicutes_A	c__Clostridia	o__Clostridiales	f__Clostridiaceae	g__Clostridium
916-35_D5aact	916	35	1.2 Mbp	0.406	0.752	28.3	GCA_017383505.1 Clostridium sp., ASM...	disagree	d__Bacteria	p__Firmicutes_A	c__Clostridia	o__Clostridiales	f__Clostridiaceae	g__Clostridium
916-35_D5aacv	916	35	1.2 Mbp	0.412	0.745	31.6	GCA_017383505.1 Clostridium sp., ASM...	disagree	d__Bacteria	p__Firmicutes_A	c__Clostridia	o__Clostridiales	f__Clostridiaceae	g__Clostridium
916-35_D5aacz	916	35	1.1 Mbp	0.417	0.689	18.6	GCA_017383505.1 Clostridium sp., ASM...	disagree	d__Bacteria	p__Firmicutes_A	c__Clostridia	o__Clostridiales	f__Clostridiaceae	g__Clostridium
916-35_D5aadb	916	35	1.1 Mbp	0.429	0.665	17	GCA_017383505.1 Clostridium sp., ASM...	disagree	d__Bacteria	p__Firmicutes_A	c__Clostridia	o__Clostridiales	f__Clostridiaceae	g__Clostridium
916-35_D5aadc	916	35	400 kbp	0.21	0.211	35.5	GCA_018336475.1 Romboutsia sp. 13368...	disagree	d__Bacteria	p__Firmicutes_A	c__Clostridia	o__Peptostreptococcales	f__Peptostreptococcaceae	g__Romboutsia
916-35_D5aadi	916	35	1.1 Mbp	0.485	0.714	25.8	GCA_017383505.1 Clostridium sp., ASM...	disagree	d__Bacteria	p__Firmicutes_A	c__Clostridia	o__Clostridiales	f__Clostridiaceae	g__Clostridium
916-35_D5aadr	916	35	1.2 Mbp	0.454	0.739	28.1	GCA_017383505.1 Clostridium sp., ASM...	disagree	d__Bacteria	p__Firmicutes_A	c__Clostridia	o__Clostridiales	f__Clostridiaceae	g__Clostridium
916-35_D5aads	916	35	150 kbp	0.08	0.048	62.1	GCF_900106845.1 Romboutsia timonensi...	disagree	d__Bacteria	p__Firmicutes_A	c__Clostridia	o__Peptostreptococcales	f__Peptostreptococcaceae	g__Romboutsia
916-35_D5aadt	916	35	1 Mbp	0.439	0.615	14.1	GCA_017383505.1 Clostridium sp., ASM...	disagree	d__Bacteria	p__Firmicutes_A	c__Clostridia	o__Clostridiales	f__Clostridiaceae	g__Clostridium
916-35_D5aadx	916	35	1.1 Mbp	0.442	0.708	15.8	GCA_017383505.1 Clostridium sp., ASM...	disagree	d__Bacteria	p__Firmicutes_A	c__Clostridia	o__Clostridiales	f__Clostridiaceae	g__Clostridium
916-35_D5aaei	916	35	150 kbp	0.081	0.079	64.9	GCA_018336475.1 Romboutsia sp. 13368...	disagree	d__Bacteria	p__Firmicutes_A	c__Clostridia
916-35_D5aaeo	916	35	1.2 Mbp	0.423	0.758	19.1	GCA_017383505.1 Clostridium sp., ASM...	disagree	d__Bacteria	p__Firmicutes_A	c__Clostridia	o__Clostridiales	f__Clostridiaceae	g__Clostridium
916-35_D5aaer	916	35	1.2 Mbp	0.417	0.727	19.3	GCA_017383505.1 Clostridium sp., ASM...	disagree	d__Bacteria	p__Firmicutes_A	c__Clostridia	o__Clostridiales	f__Clostridiaceae	g__Clostridium
916-35_D5aaes	916	35	1.2 Mbp	0.485	0.733	19.3	GCA_017383505.1 Clostridium sp., ASM...	disagree	d__Bacteria	p__Firmicutes_A	c__Clostridia	o__Clostridiales	f__Clostridiaceae	g__Clostridium
916-35_D5aafb	916	35	1.2 Mbp	0.449	0.745	29.1	GCA_017383505.1 Clostridium sp., ASM...	disagree	d__Bacteria	p__Firmicutes_A	c__Clostridia	o__Clostridiales	f__Clostridiaceae	g__Clostridium
916-35_D5aafg	916	35	1.3 Mbp	0.454	0.795	18.5	GCA_017383505.1 Clostridium sp., ASM...	disagree	d__Bacteria	p__Firmicutes_A	c__Clostridia	o__Clostridiales	f__Clostridiaceae	g__Clostridium
916-35_D5aafj	916	35	80 kbp	0.065	0.028	48.6	GCF_001543345.1 Turicibacter sp. H12...	disagree	d__Bacteria
916-35_D5aafl	916	35	1.2 Mbp	0.397	0.739	24	GCA_017383505.1 Clostridium sp., ASM...	disagree	d__Bacteria	p__Firmicutes_A	c__Clostridia	o__Clostridiales	f__Clostridiaceae	g__Clostridium
916-35_D5aafv	916	35	0.7 Mbp	0.46	0.46	5.1	GCA_017383505.1 Clostridium sp., ASM...	disagree	d__Bacteria	p__Firmicutes_A	c__Clostridia	o__Clostridiales	f__Clostridiaceae	g__Clostridium
916-35_D5aafx	916	35	1.2 Mbp	0.427	0.727	15.7	GCA_017383505.1 Clostridium sp., ASM...	disagree	d__Bacteria	p__Firmicutes_A	c__Clostridia	o__Clostridiales	f__Clostridiaceae	g__Clostridium
916-35_D5aaga	916	35	150 kbp	0.1	0.048	28.3	GCF_900106845.1 Romboutsia timonensi...	disagree	d__Bacteria	p__Firmicutes_A	c__Clostridia	o__Peptostreptococcales	f__Peptostreptococcaceae	g__Romboutsia
916-35_D6aaad	916	35	1.2 Mbp	0.415	0.752	28.8	GCA_017383505.1 Clostridium sp., ASM...	disagree	d__Bacteria	p__Firmicutes_A	c__Clostridia	o__Clostridiales	f__Clostridiaceae	g__Clostridium
916-35_D6aaag	916	35	1.2 Mbp	0.42	0.745	23.6	GCA_017383505.1 Clostridium sp., ASM...	disagree	d__Bacteria	p__Firmicutes_A	c__Clostridia	o__Clostridiales	f__Clostridiaceae	g__Clostridium
916-35_D6aaam	916	35	1.1 Mbp	0.472	0.671	17.3	GCA_017383505.1 Clostridium sp., ASM...	disagree	d__Bacteria	p__Firmicutes_A	c__Clostridia	o__Clostridiales	f__Clostridiaceae	g__Clostridium
916-35_D6aaaq	916	35	80 kbp	0.062	0.028	42.1	GCF_001543345.1 Turicibacter sp. H12...	disagree	d__Bacteria
916-35_D6aaaw	916	35	1.1 Mbp	0.482	0.708	23.4	GCA_017383505.1 Clostridium sp., ASM...	disagree	d__Bacteria	p__Firmicutes_A	c__Clostridia	o__Clostridiales	f__Clostridiaceae	g__Clostridium
916-35_D6aabc	916	35	150 kbp	0.077	0.048	48.9	GCF_900106845.1 Romboutsia timonensi...	disagree	d__Bacteria	p__Firmicutes_A	c__Clostridia	o__Peptostreptococcales	f__Peptostreptococcaceae	g__Romboutsia
916-35_D6aabg	916	35	1.1 Mbp	0.469	0.677	15.1	GCA_017383505.1 Clostridium sp., ASM...	disagree	d__Bacteria	p__Firmicutes_A	c__Clostridia	o__Clostridiales	f__Clostridiaceae	g__Clostridium
916-35_D6aabk	916	35	1.2 Mbp	0.495	0.739	16.1	GCA_017383505.1 Clostridium sp., ASM...	disagree	d__Bacteria	p__Firmicutes_A	c__Clostridia	o__Clostridiales	f__Clostridiaceae	g__Clostridium
916-35_D6aabm	916	35	0.6 Mbp	0.357	0.373	6.7	GCA_017383505.1 Clostridium sp., ASM...	disagree	d__Bacteria	p__Firmicutes_A	c__Clostridia	o__Clostridiales	f__Clostridiaceae	g__Clostridium
916-35_D6aabs	916	35	1.1 Mbp	0.448	0.652	13	GCA_017383505.1 Clostridium sp., ASM...	disagree	d__Bacteria	p__Firmicutes_A	c__Clostridia	o__Clostridiales	f__Clostridiaceae	g__Clostridium
916-35_D6aabx	916	35	90 kbp	0.092	0.047	32.8	GCA_018336475.1 Romboutsia sp. 13368...	disagree	d__Bacteria	p__Firmicutes_A	c__Clostridia
916-35_D6aabz	916	35	0.9 Mbp	0.452	0.59	6.5	GCA_017383505.1 Clostridium sp., ASM...	disagree	d__Bacteria	p__Firmicutes_A	c__Clostridia	o__Clostridiales	f__Clostridiaceae	g__Clostridium
916-35_D6aaca	916	35	450 kbp	0.456	0.28	4.1	GCA_017383505.1 Clostridium sp., ASM...	disagree	d__Bacteria	p__Firmicutes_A	c__Clostridia	o__Clostridiales	f__Clostridiaceae	g__Clostridium
916-35_D6aacf	916	35	1.2 Mbp	0.483	0.758	58.2	GCA_017383505.1 Clostridium sp., ASM...	disagree	d__Bacteria	p__Firmicutes_A	c__Clostridia	o__Clostridiales	f__Clostridiaceae	g__Clostridium
916-35_D6aaci	916	35	1.2 Mbp	0.383	0.727	24.5	GCA_017383505.1 Clostridium sp., ASM...	disagree	d__Bacteria	p__Firmicutes_A	c__Clostridia	o__Clostridiales	f__Clostridiaceae	g__Clostridium
916-35_D6aacq	916	35	1.3 Mbp	0.471	0.795	22.2	GCA_017383505.1 Clostridium sp., ASM...	disagree	d__Bacteria	p__Firmicutes_A	c__Clostridia	o__Clostridiales	f__Clostridiaceae	g__Clostridium
916-35_D6aact	916	35	1.2 Mbp	0.506	0.739	41.4	GCA_017383505.1 Clostridium sp., ASM...	disagree	d__Bacteria	p__Firmicutes_A	c__Clostridia	o__Clostridiales	f__Clostridiaceae	g__Clostridium
916-35_D6aadg	916	35	1 Mbp	0.422	0.602	10.8	GCA_017383505.1 Clostridium sp., ASM...	disagree	d__Bacteria	p__Firmicutes_A	c__Clostridia	o__Clostridiales	f__Clostridiaceae	g__Clostridium
916-35_D6aadk	916	35	0.7 Mbp	0.535	0.46	8.4	GCA_017383505.1 Clostridium sp., ASM...	disagree	d__Bacteria	p__Firmicutes_A	c__Clostridia	o__Clostridiales	f__Clostridiaceae	g__Clostridium
916-35_D6aadl	916	35	120 kbp	0.092	0.038	32.2	GCF_900106845.1 Romboutsia timonensi...	disagree	d__Bacteria	p__Firmicutes_A	c__Clostridia
916-35_D6aadq	916	35	90 kbp	0.002	0.029	2.4	GCA_000435835.1 Clostridium sp. CAG:...	disagree	d__Bacteria	p__Firmicutes_A	c__Clostridia
916-35_D6aadr	916	35	1.1 Mbp	0.428	0.708	30.2	GCA_017383505.1 Clostridium sp., ASM...	disagree	d__Bacteria	p__Firmicutes_A	c__Clostridia	o__Clostridiales	f__Clostridiaceae	g__Clostridium
916-35_D6aadv	916	35	1.1 Mbp	0.435	0.671	15.9	GCA_017383505.1 Clostridium sp., ASM...	disagree	d__Bacteria	p__Firmicutes_A	c__Clostridia	o__Clostridiales	f__Clostridiaceae	g__Clostridium
916-35_D6aafo	916	35	1.2 Mbp	0.446	0.733	19.6	GCA_017383505.1 Clostridium sp., ASM...	disagree	d__Bacteria	p__Firmicutes_A	c__Clostridia	o__Clostridiales	f__Clostridiaceae	g__Clostridium
916-5_C4aaai	916	5	1.1 Mbp	0.422	0.696	17.2	GCA_017383505.1 Clostridium sp., ASM...	disagree	d__Bacteria	p__Firmicutes_A	c__Clostridia	o__Clostridiales	f__Clostridiaceae	g__Clostridium
916-5_C4aaam	916	5	0.7 Mbp	0.396	0.311	4.7	GCA_900321525.1 uncultured Clostridi...	disagree	d__Bacteria	p__Firmicutes_A	c__Clostridia	o__Lachnospirales	f__Lachnospiraceae	g__UBA2942
916-5_C4aaan	916	5	1 Mbp	0.542	0.64	16.7	GCA_017383505.1 Clostridium sp., ASM...	disagree	d__Bacteria	p__Firmicutes_A	c__Clostridia	o__Clostridiales	f__Clostridiaceae	g__Clostridium
916-5_C4aaaw	916	5	1.1 Mbp	0.448	0.671	13.5	GCA_017383505.1 Clostridium sp., ASM...	disagree	d__Bacteria	p__Firmicutes_A	c__Clostridia	o__Clostridiales	f__Clostridiaceae	g__Clostridium
916-5_C4aabf	916	5	1.1 Mbp	0.411	0.708	23.7	GCA_017383505.1 Clostridium sp., ASM...	disagree	d__Bacteria	p__Firmicutes_A	c__Clostridia	o__Clostridiales	f__Clostridiaceae	g__Clostridium
916-5_C4aabn	916	5	1.1 Mbp	0.438	0.677	32.9	GCA_017383505.1 Clostridium sp., ASM...	disagree	d__Bacteria	p__Firmicutes_A	c__Clostridia	o__Clostridiales	f__Clostridiaceae	g__Clostridium
916-5_C4aabr	916	5	90 kbp	0.045	0.032	44.9	GCF_001543345.1 Turicibacter sp. H12...	disagree	d__Bacteria
916-5_C4aacd	916	5	380 kbp	0.084	0.2	27.9	GCA_018336475.1 Romboutsia sp. 13368...	disagree	d__Bacteria	p__Firmicutes_A	c__Clostridia
916-5_C4aacj	916	5	1.1 Mbp	0.396	0.708	12.7	GCA_017383505.1 Clostridium sp., ASM...	disagree	d__Bacteria	p__Firmicutes_A	c__Clostridia	o__Clostridiales	f__Clostridiaceae	g__Clostridium
916-5_C4aacy	916	5	1.1 Mbp	0.546	0.652	16.3	GCA_017383505.1 Clostridium sp., ASM...	disagree	d__Bacteria	p__Firmicutes_A	c__Clostridia	o__Clostridiales	f__Clostridiaceae	g__Clostridium
916-5_C4aadc	916	5	80 kbp	0.075	0.028	75	GCF_001543345.1 Turicibacter sp. H12...	disagree	d__Bacteria
916-5_C4aade	916	5	80 kbp	0.099	0.028	68	GCF_001543345.1 Turicibacter sp. H12...	disagree	d__Bacteria
916-5_C4aadh	916	5	1.2 Mbp	0.404	0.77	25.1	GCA_017383505.1 Clostridium sp., ASM...	disagree	d__Bacteria	p__Firmicutes_A	c__Clostridia	o__Clostridiales	f__Clostridiaceae	g__Clostridium
916-5_C5aaag	916	5	1.1 Mbp	0.402	0.714	13.3	GCA_017383505.1 Clostridium sp., ASM...	disagree	d__Bacteria	p__Firmicutes_A	c__Clostridia	o__Clostridiales	f__Clostridiaceae	g__Clostridium
916-5_C5aaaj	916	5	80 kbp	0.067	0.028	72.9	GCF_001543345.1 Turicibacter sp. H12...	disagree	d__Bacteria
916-5_C5aaap	916	5	1.1 Mbp	0.5	0.714	25.9	GCA_017383505.1 Clostridium sp., ASM...	disagree	d__Bacteria	p__Firmicutes_A	c__Clostridia	o__Clostridiales	f__Clostridiaceae	g__Clostridium
916-5_C5aaaq	916	5	90 kbp	0.055	0.032	48.9	GCF_001543345.1 Turicibacter sp. H12...	disagree	d__Bacteria
916-5_C5aaar	916	5	80 kbp	0.054	0.028	71.1	GCF_001543345.1 Turicibacter sp. H12...	disagree	d__Bacteria
916-5_C5aaat	916	5	170 kbp	0.098	0.054	74.4	GCF_900106845.1 Romboutsia timonensi...	disagree	d__Bacteria	p__Firmicutes_A	c__Clostridia	o__Peptostreptococcales	f__Peptostreptococcaceae	g__Romboutsia
916-5_C5aaba	916	5	100 kbp	0.052	0.035	45.2	GCF_001543345.1 Turicibacter sp. H12...	disagree	d__Bacteria
916-5_C5aabd	916	5	80 kbp	0.063	0.028	129.1	GCF_001543345.1 Turicibacter sp. H12...	disagree	d__Bacteria
916-5_C5aabg	916	5	1.1 Mbp	0.432	0.689	24.2	GCA_017383505.1 Clostridium sp., ASM...	disagree	d__Bacteria	p__Firmicutes_A	c__Clostridia	o__Clostridiales	f__Clostridiaceae	g__Clostridium
916-5_C5aabi	916	5	1.2 Mbp	0.454	0.745	36.2	GCA_017383505.1 Clostridium sp., ASM...	disagree	d__Bacteria	p__Firmicutes_A	c__Clostridia	o__Clostridiales	f__Clostridiaceae	g__Clostridium
916-5_C5aabj	916	5	150 kbp	0.108	0.079	87.5	GCA_018336475.1 Romboutsia sp. 13368...	disagree	d__Bacteria	p__Firmicutes_A	c__Clostridia
916-5_C5aabk	916	5	110 kbp	0.071	0.039	84.9	GCF_001543345.1 Turicibacter sp. H12...	disagree	d__Bacteria
916-5_C5aacd	916	5	90 kbp	0.066	0.032	99.6	GCF_001543345.1 Turicibacter sp. H12...	disagree	d__Bacteria
916-5_C5aact	916	5	190 kbp	0.116	0.061	69.7	GCF_900106845.1 Romboutsia timonensi...	disagree	d__Bacteria	p__Firmicutes_A	c__Clostridia
916-5_C5aadh	916	5	1.3 Mbp	0.433	0.789	41.5	GCA_017383505.1 Clostridium sp., ASM...	disagree	d__Bacteria	p__Firmicutes_A	c__Clostridia	o__Clostridiales	f__Clostridiaceae	g__Clostridium
916-5_C6aaae	916	5	1.2 Mbp	0.427	0.72	23	GCA_017383505.1 Clostridium sp., ASM...	disagree	d__Bacteria	p__Firmicutes_A	c__Clostridia	o__Clostridiales	f__Clostridiaceae	g__Clostridium
916-5_C6aaaz	916	5	90 kbp	0.077	0.031	44.8	GCF_012317385.1 Romboutsia sp. CE17 ...	disagree	d__Bacteria	p__Firmicutes_A	c__Clostridia
916-5_C6aabj	916	5	1.2 Mbp	0.468	0.752	73.3	GCA_017383505.1 Clostridium sp., ASM...	disagree	d__Bacteria	p__Firmicutes_A	c__Clostridia	o__Clostridiales	f__Clostridiaceae	g__Clostridium
916-5_C6aabk	916	5	1.2 Mbp	0.513	0.739	31.1	GCA_017383505.1 Clostridium sp., ASM...	disagree	d__Bacteria	p__Firmicutes_A	c__Clostridia	o__Clostridiales	f__Clostridiaceae	g__Clostridium
916-5_C6aabn	916	5	1.2 Mbp	0.401	0.72	26.7	GCA_017383505.1 Clostridium sp., ASM...	disagree	d__Bacteria	p__Firmicutes_A	c__Clostridia	o__Clostridiales	f__Clostridiaceae	g__Clostridium
916-5_C6aabo	916	5	1.1 Mbp	0.438	0.677	20.8	GCA_017383505.1 Clostridium sp., ASM...	disagree	d__Bacteria	p__Firmicutes_A	c__Clostridia	o__Clostridiales	f__Clostridiaceae	g__Clostridium
916-5_C6aacf	916	5	1.3 Mbp	0.539	0.789	21.3	GCA_017383505.1 Clostridium sp., ASM...	disagree	d__Bacteria	p__Firmicutes_A	c__Clostridia	o__Clostridiales	f__Clostridiaceae	g__Clostridium
916-5_C6aacp	916	5	90 kbp	0.002	0.029	2.6	GCA_000435835.1 Clostridium sp. CAG:...	disagree	d__Bacteria
916-5_C6aacx	916	5	1.1 Mbp	0.436	0.658	9.7	GCA_017383505.1 Clostridium sp., ASM...	disagree	d__Bacteria	p__Firmicutes_A	c__Clostridia	o__Clostridiales	f__Clostridiaceae	g__Clostridium
926-1_E1aaab	926	1	0.6 Mbp	0.421	0.348	4.2	GCA_017383505.1 Clostridium sp., ASM...	disagree	d__Bacteria	p__Firmicutes_A	c__Clostridia	o__Clostridiales	f__Clostridiaceae	g__Clostridium
926-1_E1aaac	926	1	0.6 Mbp	0.499	0.398	5.5	GCA_017383505.1 Clostridium sp., ASM...	disagree	d__Bacteria	p__Firmicutes_A	c__Clostridia	o__Clostridiales	f__Clostridiaceae	g__Clostridium
926-1_E1aaag	926	1	1.1 Mbp	0.455	0.708	13.8	GCA_017383505.1 Clostridium sp., ASM...	disagree	d__Bacteria	p__Firmicutes_A	c__Clostridia	o__Clostridiales	f__Clostridiaceae	g__Clostridium
926-1_E1aaax	926	1	380 kbp	0.421	0.236	4.6	GCA_017383505.1 Clostridium sp., ASM...	disagree	d__Bacteria	p__Firmicutes_A	c__Clostridia	o__Clostridiales	f__Clostridiaceae	g__Clostridium
926-1_E1aabg	926	1	280 kbp	0.193	0.174	3.7	GCA_017383505.1 Clostridium sp., ASM...	disagree	d__Bacteria	p__Firmicutes_A	c__Clostridia	o__Clostridiales	f__Clostridiaceae	g__Clostridium
926-1_E1aabw	926	1	500 kbp	0.487	0.311	4.8	GCA_017383505.1 Clostridium sp., ASM...	disagree	d__Bacteria	p__Firmicutes_A	c__Clostridia	o__Clostridiales	f__Clostridiaceae	g__Clostridium
926-1_E1aacb	926	1	0.8 Mbp	0.463	0.509	6	GCA_017383505.1 Clostridium sp., ASM...	disagree	d__Bacteria	p__Firmicutes_A	c__Clostridia	o__Clostridiales	f__Clostridiaceae	g__Clostridium
926-1_E1aace	926	1	0.7 Mbp	0.407	0.453	5.2	GCA_017383505.1 Clostridium sp., ASM...	disagree	d__Bacteria	p__Firmicutes_A	c__Clostridia	o__Clostridiales	f__Clostridiaceae	g__Clostridium
926-1_E1aacf	926	1	0.5 Mbp	0.369	0.317	4.5	GCA_017383505.1 Clostridium sp., ASM...	disagree	d__Bacteria	p__Firmicutes_A	c__Clostridia	o__Clostridiales	f__Clostridiaceae	g__Clostridium
926-1_E1aacn	926	1	0.5 Mbp	0.473	0.323	4.2	GCA_017383505.1 Clostridium sp., ASM...	disagree	d__Bacteria	p__Firmicutes_A	c__Clostridia	o__Clostridiales	f__Clostridiaceae	g__Clostridium
926-1_E1aacq	926	1	0.8 Mbp	0.388	0.522	7	GCA_017383505.1 Clostridium sp., ASM...	disagree	d__Bacteria	p__Firmicutes_A	c__Clostridia	o__Clostridiales	f__Clostridiaceae	g__Clostridium
926-1_E1aadd	926	1	0.9 Mbp	0.475	0.59	6.2	GCA_017383505.1 Clostridium sp., ASM...	disagree	d__Bacteria	p__Firmicutes_A	c__Clostridia	o__Clostridiales	f__Clostridiaceae	g__Clostridium
926-1_E1aadf	926	1	0.7 Mbp	0.385	0.422	4.5	GCA_017383505.1 Clostridium sp., ASM...	disagree	d__Bacteria	p__Firmicutes_A	c__Clostridia	o__Clostridiales	f__Clostridiaceae	g__Clostridium
926-1_E1aadx	926	1	0.8 Mbp	0.373	0.509	6.9	GCA_017383505.1 Clostridium sp., ASM...	disagree	d__Bacteria	p__Firmicutes_A	c__Clostridia	o__Clostridiales	f__Clostridiaceae	g__Clostridium
926-1_E1aaea	926	1	0.7 Mbp	0.53	0.422	5.6	GCA_017383505.1 Clostridium sp., ASM...	disagree	d__Bacteria	p__Firmicutes_A	c__Clostridia	o__Clostridiales	f__Clostridiaceae	g__Clostridium
926-1_E1aaec	926	1	0.5 Mbp	0.487	0.323	4.9	GCA_017383505.1 Clostridium sp., ASM...	disagree	d__Bacteria	p__Firmicutes_A	c__Clostridia	o__Clostridiales	f__Clostridiaceae	g__Clostridium
926-1_E1aaed	926	1	0.7 Mbp	0.489	0.46	6.2	GCA_017383505.1 Clostridium sp., ASM...	disagree	d__Bacteria	p__Firmicutes_A	c__Clostridia	o__Clostridiales	f__Clostridiaceae	g__Clostridium
926-1_E1aaef	926	1	1 Mbp	0.458	0.634	9.2	GCA_017383505.1 Clostridium sp., ASM...	disagree	d__Bacteria	p__Firmicutes_A	c__Clostridia	o__Clostridiales	f__Clostridiaceae	g__Clostridium
926-1_E1aaew	926	1	420 kbp	0.418	0.261	4	GCA_017383505.1 Clostridium sp., ASM...	disagree	d__Bacteria	p__Firmicutes_A	c__Clostridia	o__Clostridiales	f__Clostridiaceae	g__Clostridium
926-1_E1aafk	926	1	0.6 Mbp	0.448	0.348	4	GCA_017383505.1 Clostridium sp., ASM...	disagree	d__Bacteria	p__Firmicutes_A	c__Clostridia	o__Clostridiales	f__Clostridiaceae	g__Clostridium
926-1_E1aafq	926	1	0.6 Mbp	0.438	0.379	5.2	GCA_017383505.1 Clostridium sp., ASM...	disagree	d__Bacteria	p__Firmicutes_A	c__Clostridia	o__Clostridiales	f__Clostridiaceae	g__Clostridium
926-1_E1aafs	926	1	0.9 Mbp	0.459	0.534	7.2	GCA_017383505.1 Clostridium sp., ASM...	disagree	d__Bacteria	p__Firmicutes_A	c__Clostridia	o__Clostridiales	f__Clostridiaceae	g__Clostridium
926-1_E1aagb	926	1	0.9 Mbp	0.438	0.534	6.3	GCA_017383505.1 Clostridium sp., ASM...	disagree	d__Bacteria	p__Firmicutes_A	c__Clostridia	o__Clostridiales	f__Clostridiaceae	g__Clostridium
926-1_E1aagh	926	1	0.7 Mbp	0.417	0.447	5.5	GCA_017383505.1 Clostridium sp., ASM...	disagree	d__Bacteria	p__Firmicutes_A	c__Clostridia	o__Clostridiales	f__Clostridiaceae	g__Clostridium
926-1_E1aagi	926	1	0.6 Mbp	0.401	0.398	6	GCA_017383505.1 Clostridium sp., ASM...	disagree	d__Bacteria	p__Firmicutes_A	c__Clostridia	o__Clostridiales	f__Clostridiaceae	g__Clostridium
926-1_E1aagp	926	1	0.9 Mbp	0.459	0.59	6.3	GCA_017383505.1 Clostridium sp., ASM...	disagree	d__Bacteria	p__Firmicutes_A	c__Clostridia	o__Clostridiales	f__Clostridiaceae	g__Clostridium
926-1_E1aagr	926	1	430 kbp	0.458	0.267	4.8	GCA_017383505.1 Clostridium sp., ASM...	disagree	d__Bacteria	p__Firmicutes_A	c__Clostridia	o__Clostridiales	f__Clostridiaceae	g__Clostridium
926-1_E1aahv	926	1	0.8 Mbp	0.419	0.522	7.6	GCA_017383505.1 Clostridium sp., ASM...	disagree	d__Bacteria	p__Firmicutes_A	c__Clostridia	o__Clostridiales	f__Clostridiaceae	g__Clostridium
926-1_E1aaic	926	1	0.7 Mbp	0.39	0.429	6.7	GCA_017383505.1 Clostridium sp., ASM...	disagree	d__Bacteria	p__Firmicutes_A	c__Clostridia	o__Clostridiales	f__Clostridiaceae	g__Clostridium
926-1_E1aaif	926	1	0.7 Mbp	0.156	0.447	4.7	GCA_017383505.1 Clostridium sp., ASM...	disagree	d__Bacteria	p__Firmicutes_A	c__Clostridia
926-1_E1aaih	926	1	0.7 Mbp	0.412	0.453	8.8	GCA_017383505.1 Clostridium sp., ASM...	disagree	d__Bacteria	p__Firmicutes_A	c__Clostridia	o__Clostridiales	f__Clostridiaceae	g__Clostridium
926-1_E1aaii	926	1	0.9 Mbp	0.393	0.578	8	GCA_017383505.1 Clostridium sp., ASM...	disagree	d__Bacteria	p__Firmicutes_A	c__Clostridia	o__Clostridiales	f__Clostridiaceae	g__Clostridium
926-1_E1aajd	926	1	1 Mbp	0.352	0.602	7	GCA_017383505.1 Clostridium sp., ASM...	disagree	d__Bacteria	p__Firmicutes_A	c__Clostridia	o__Clostridiales	f__Clostridiaceae	g__Clostridium
926-1_E1aajm	926	1	1 Mbp	0.415	0.634	9.3	GCA_017383505.1 Clostridium sp., ASM...	disagree	d__Bacteria	p__Firmicutes_A	c__Clostridia	o__Clostridiales	f__Clostridiaceae	g__Clostridium
926-1_E1aajy	926	1	0.8 Mbp	0.435	0.503	6.9	GCA_017383505.1 Clostridium sp., ASM...	disagree	d__Bacteria	p__Firmicutes_A	c__Clostridia	o__Clostridiales	f__Clostridiaceae	g__Clostridium
926-1_E1aakc	926	1	1 Mbp	0.463	0.646	9.4	GCA_017383505.1 Clostridium sp., ASM...	disagree	d__Bacteria	p__Firmicutes_A	c__Clostridia	o__Clostridiales	f__Clostridiaceae	g__Clostridium
926-1_E1aake	926	1	0.6 Mbp	0.476	0.379	4.9	GCA_017383505.1 Clostridium sp., ASM...	disagree	d__Bacteria	p__Firmicutes_A	c__Clostridia	o__Clostridiales	f__Clostridiaceae	g__Clostridium
926-1_E1aakk	926	1	0.9 Mbp	0.447	0.584	7.5	GCA_017383505.1 Clostridium sp., ASM...	disagree	d__Bacteria	p__Firmicutes_A	c__Clostridia	o__Clostridiales	f__Clostridiaceae	g__Clostridium
926-1_E1aakp	926	1	0.5 Mbp	0.439	0.335	5	GCA_017383505.1 Clostridium sp., ASM...	disagree	d__Bacteria	p__Firmicutes_A	c__Clostridia	o__Clostridiales	f__Clostridiaceae	g__Clostridium
926-1_E1aalt	926	1	330 kbp	0.336	0.205	4.1	GCA_017383505.1 Clostridium sp., ASM...	disagree	d__Bacteria	p__Firmicutes_A	c__Clostridia	o__Clostridiales	f__Clostridiaceae	g__Clostridium
926-1_E1aamh	926	1	380 kbp	0.385	0.236	3.9	GCA_017383505.1 Clostridium sp., ASM...	disagree	d__Bacteria	p__Firmicutes_A	c__Clostridia	o__Clostridiales	f__Clostridiaceae	g__Clostridium
926-1_E1aamn	926	1	0.7 Mbp	0.364	0.429	4.6	GCA_017383505.1 Clostridium sp., ASM...	disagree	d__Bacteria	p__Firmicutes_A	c__Clostridia	o__Clostridiales	f__Clostridiaceae	g__Clostridium
926-1_E1aamt	926	1	500 kbp	0.366	0.311	4.4	GCA_017383505.1 Clostridium sp., ASM...	disagree	d__Bacteria	p__Firmicutes_A	c__Clostridia	o__Clostridiales	f__Clostridiaceae	g__Clostridium
926-1_E1aamz	926	1	480 kbp	0.416	0.298	4.6	GCA_017383505.1 Clostridium sp., ASM...	disagree	d__Bacteria	p__Firmicutes_A	c__Clostridia	o__Clostridiales	f__Clostridiaceae	g__Clostridium
926-1_E1aanb	926	1	0.8 Mbp	0.381	0.478	6	GCA_017383505.1 Clostridium sp., ASM...	disagree	d__Bacteria	p__Firmicutes_A	c__Clostridia	o__Clostridiales	f__Clostridiaceae	g__Clostridium
926-1_E1aaob	926	1	1.1 Mbp	0.429	0.683	11.1	GCA_017383505.1 Clostridium sp., ASM...	disagree	d__Bacteria	p__Firmicutes_A	c__Clostridia	o__Clostridiales	f__Clostridiaceae	g__Clostridium
926-1_E1aaod	926	1	0.9 Mbp	0.479	0.565	9.1	GCA_017383505.1 Clostridium sp., ASM...	disagree	d__Bacteria	p__Firmicutes_A	c__Clostridia	o__Clostridiales	f__Clostridiaceae	g__Clostridium
926-1_E1aaoe	926	1	380 kbp	0.289	0.481	7.3	GCA_017414725.1 Clostridia bacterium...	disagree	d__Bacteria	p__Firmicutes_A	c__Clostridia
926-1_E1aaof	926	1	0.8 Mbp	0.46	0.509	5.3	GCA_017383505.1 Clostridium sp., ASM...	disagree	d__Bacteria	p__Firmicutes_A	c__Clostridia	o__Clostridiales	f__Clostridiaceae	g__Clostridium
926-1_E1aapc	926	1	0.7 Mbp	0.405	0.422	3.5	GCA_017383505.1 Clostridium sp., ASM...	disagree	d__Bacteria	p__Firmicutes_A	c__Clostridia	o__Clostridiales	f__Clostridiaceae	g__Clostridium
926-1_E1aapo	926	1	430 kbp	0.43	0.267	4.7	GCA_017383505.1 Clostridium sp., ASM...	disagree	d__Bacteria	p__Firmicutes_A	c__Clostridia	o__Clostridiales	f__Clostridiaceae	g__Clostridium
926-1_E1aapp	926	1	1.1 Mbp	0.405	0.665	9.8	GCA_017383505.1 Clostridium sp., ASM...	disagree	d__Bacteria	p__Firmicutes_A	c__Clostridia	o__Clostridiales	f__Clostridiaceae	g__Clostridium
926-1_E2aaab	926	1	0.6 Mbp	0.395	0.385	5.5	GCA_017383505.1 Clostridium sp., ASM...	disagree	d__Bacteria	p__Firmicutes_A	c__Clostridia	o__Clostridiales	f__Clostridiaceae	g__Clostridium
926-1_E2aaaf	926	1	0.9 Mbp	0.459	0.584	8.1	GCA_017383505.1 Clostridium sp., ASM...	disagree	d__Bacteria	p__Firmicutes_A	c__Clostridia	o__Clostridiales	f__Clostridiaceae	g__Clostridium
926-1_E2aaap	926	1	1.1 Mbp	0.463	0.652	10.9	GCA_017383505.1 Clostridium sp., ASM...	disagree	d__Bacteria	p__Firmicutes_A	c__Clostridia	o__Clostridiales	f__Clostridiaceae	g__Clostridium
926-1_E2aaaq	926	1	450 kbp	0.423	0.28	4.4	GCA_017383505.1 Clostridium sp., ASM...	disagree	d__Bacteria	p__Firmicutes_A	c__Clostridia	o__Clostridiales	f__Clostridiaceae	g__Clostridium
926-1_E2aabf	926	1	1.1 Mbp	0.388	0.683	13.4	GCA_017383505.1 Clostridium sp., ASM...	disagree	d__Bacteria	p__Firmicutes_A	c__Clostridia	o__Clostridiales	f__Clostridiaceae	g__Clostridium
926-1_E2aabq	926	1	0.8 Mbp	0.414	0.478	7.1	GCA_017383505.1 Clostridium sp., ASM...	disagree	d__Bacteria	p__Firmicutes_A	c__Clostridia	o__Clostridiales	f__Clostridiaceae	g__Clostridium
926-1_E2aabx	926	1	0.9 Mbp	0.401	0.559	8.2	GCA_017383505.1 Clostridium sp., ASM...	disagree	d__Bacteria	p__Firmicutes_A	c__Clostridia	o__Clostridiales	f__Clostridiaceae	g__Clostridium
926-1_E2aacd	926	1	0.8 Mbp	0.491	0.528	9.2	GCA_017383505.1 Clostridium sp., ASM...	disagree	d__Bacteria	p__Firmicutes_A	c__Clostridia	o__Clostridiales	f__Clostridiaceae	g__Clostridium
926-1_E2aacj	926	1	1.1 Mbp	0.448	0.671	8.9	GCA_017383505.1 Clostridium sp., ASM...	disagree	d__Bacteria	p__Firmicutes_A	c__Clostridia	o__Clostridiales	f__Clostridiaceae	g__Clostridium
926-1_E2aacl	926	1	1.2 Mbp	0.499	0.77	14.9	GCA_017383505.1 Clostridium sp., ASM...	disagree	d__Bacteria	p__Firmicutes_A	c__Clostridia	o__Clostridiales	f__Clostridiaceae	g__Clostridium
926-1_E2aacs	926	1	0.9 Mbp	0.163	0.553	7.9	GCA_017383505.1 Clostridium sp., ASM...	disagree	d__Bacteria	p__Firmicutes_A	c__Clostridia	o__Clostridiales	f__Clostridiaceae	g__Clostridium
926-1_E2aadb	926	1	480 kbp	0.471	0.298	6	GCA_017383505.1 Clostridium sp., ASM...	disagree	d__Bacteria	p__Firmicutes_A	c__Clostridia	o__Clostridiales	f__Clostridiaceae	g__Clostridium
926-1_E2aade	926	1	0.6 Mbp	0.485	0.385	4.7	GCA_017383505.1 Clostridium sp., ASM...	disagree	d__Bacteria	p__Firmicutes_A	c__Clostridia	o__Clostridiales	f__Clostridiaceae	g__Clostridium
926-1_E2aadl	926	1	1 Mbp	0.443	0.64	7.8	GCA_017383505.1 Clostridium sp., ASM...	disagree	d__Bacteria	p__Firmicutes_A	c__Clostridia	o__Clostridiales	f__Clostridiaceae	g__Clostridium
926-1_E2aadn	926	1	0.8 Mbp	0.413	0.484	6.6	GCA_017383505.1 Clostridium sp., ASM...	disagree	d__Bacteria	p__Firmicutes_A	c__Clostridia	o__Clostridiales	f__Clostridiaceae	g__Clostridium
926-1_E2aado	926	1	0.8 Mbp	0.507	0.497	7.8	GCA_017383505.1 Clostridium sp., ASM...	disagree	d__Bacteria	p__Firmicutes_A	c__Clostridia	o__Clostridiales	f__Clostridiaceae	g__Clostridium
926-1_E2aads	926	1	420 kbp	0.413	0.261	4.4	GCA_017383505.1 Clostridium sp., ASM...	disagree	d__Bacteria	p__Firmicutes_A	c__Clostridia	o__Clostridiales	f__Clostridiaceae	g__Clostridium
926-1_E2aaea	926	1	1 Mbp	0.421	0.602	10.5	GCA_017383505.1 Clostridium sp., ASM...	disagree	d__Bacteria	p__Firmicutes_A	c__Clostridia	o__Clostridiales	f__Clostridiaceae	g__Clostridium
926-1_E2aaei	926	1	1 Mbp	0.347	0.634	12	GCA_017383505.1 Clostridium sp., ASM...	disagree	d__Bacteria	p__Firmicutes_A	c__Clostridia	o__Clostridiales	f__Clostridiaceae	g__Clostridium
926-1_E2aael	926	1	120 kbp	0.029	0.037	16.3	GCF_001405015.1 Clostridium disporic...	disagree	d__Bacteria	p__Firmicutes_A	c__Clostridia	o__Clostridiales	f__Clostridiaceae	g__Clostridium
926-1_E2aaem	926	1	0.9 Mbp	0.46	0.59	7.2	GCA_017383505.1 Clostridium sp., ASM...	disagree	d__Bacteria	p__Firmicutes_A	c__Clostridia	o__Clostridiales	f__Clostridiaceae	g__Clostridium
926-1_E2aaer	926	1	0.7 Mbp	0.397	0.453	6.2	GCA_017383505.1 Clostridium sp., ASM...	disagree	d__Bacteria	p__Firmicutes_A	c__Clostridia	o__Clostridiales	f__Clostridiaceae	g__Clostridium
926-1_E2aaeu	926	1	1 Mbp	0.481	0.627	9.2	GCA_017383505.1 Clostridium sp., ASM...	disagree	d__Bacteria	p__Firmicutes_A	c__Clostridia	o__Clostridiales	f__Clostridiaceae	g__Clostridium
926-1_E2aafl	926	1	1.1 Mbp	0.517	0.677	9	GCA_017383505.1 Clostridium sp., ASM...	disagree	d__Bacteria	p__Firmicutes_A	c__Clostridia	o__Clostridiales	f__Clostridiaceae	g__Clostridium
926-1_E2aafq	926	1	0.8 Mbp	0.446	0.509	6.4	GCA_017383505.1 Clostridium sp., ASM...	disagree	d__Bacteria	p__Firmicutes_A	c__Clostridia	o__Clostridiales	f__Clostridiaceae	g__Clostridium
926-1_E2aaft	926	1	1 Mbp	0.419	0.621	8.7	GCA_017383505.1 Clostridium sp., ASM...	disagree	d__Bacteria	p__Firmicutes_A	c__Clostridia	o__Clostridiales	f__Clostridiaceae	g__Clostridium
926-1_E2aafv	926	1	1.1 Mbp	0.462	0.671	7.8	GCA_017383505.1 Clostridium sp., ASM...	disagree	d__Bacteria	p__Firmicutes_A	c__Clostridia	o__Clostridiales	f__Clostridiaceae	g__Clostridium
926-1_E2aafz	926	1	500 kbp	0.44	0.311	3.9	GCA_017383505.1 Clostridium sp., ASM...	disagree	d__Bacteria	p__Firmicutes_A	c__Clostridia	o__Clostridiales	f__Clostridiaceae	g__Clostridium
926-1_E2aagc	926	1	0.7 Mbp	0.452	0.416	5.3	GCA_017383505.1 Clostridium sp., ASM...	disagree	d__Bacteria	p__Firmicutes_A	c__Clostridia	o__Clostridiales	f__Clostridiaceae	g__Clostridium
926-1_E2aage	926	1	1 Mbp	0.414	0.596	7.6	GCA_017383505.1 Clostridium sp., ASM...	disagree	d__Bacteria	p__Firmicutes_A	c__Clostridia	o__Clostridiales	f__Clostridiaceae	g__Clostridium
926-1_E2aagf	926	1	1.1 Mbp	0.422	0.671	9.2	GCA_017383505.1 Clostridium sp., ASM...	disagree	d__Bacteria	p__Firmicutes_A	c__Clostridia	o__Clostridiales	f__Clostridiaceae	g__Clostridium
926-1_E2aagh	926	1	0.6 Mbp	0.391	0.366	5.8	GCA_017383505.1 Clostridium sp., ASM...	disagree	d__Bacteria	p__Firmicutes_A	c__Clostridia	o__Clostridiales	f__Clostridiaceae	g__Clostridium
926-1_E2aagk	926	1	1.2 Mbp	0.472	0.745	13.6	GCA_017383505.1 Clostridium sp., ASM...	disagree	d__Bacteria	p__Firmicutes_A	c__Clostridia	o__Clostridiales	f__Clostridiaceae	g__Clostridium
926-1_E2aagm	926	1	0.9 Mbp	0.478	0.547	6.5	GCA_017383505.1 Clostridium sp., ASM...	disagree	d__Bacteria	p__Firmicutes_A	c__Clostridia	o__Clostridiales	f__Clostridiaceae	g__Clostridium
926-1_E2aago	926	1	1.1 Mbp	0.344	0.677	12.2	GCA_017383505.1 Clostridium sp., ASM...	disagree	d__Bacteria	p__Firmicutes_A	c__Clostridia	o__Clostridiales	f__Clostridiaceae	g__Clostridium
926-1_E2aahd	926	1	0.6 Mbp	0.404	0.391	5.3	GCA_017383505.1 Clostridium sp., ASM...	disagree	d__Bacteria	p__Firmicutes_A	c__Clostridia	o__Clostridiales	f__Clostridiaceae	g__Clostridium
926-1_E2aahe	926	1	0.8 Mbp	0.444	0.528	7.5	GCA_017383505.1 Clostridium sp., ASM...	disagree	d__Bacteria	p__Firmicutes_A	c__Clostridia	o__Clostridiales	f__Clostridiaceae	g__Clostridium
926-1_E2aahj	926	1	1 Mbp	0.45	0.609	8.4	GCA_017383505.1 Clostridium sp., ASM...	disagree	d__Bacteria	p__Firmicutes_A	c__Clostridia	o__Clostridiales	f__Clostridiaceae	g__Clostridium
926-1_E2aahl	926	1	0.9 Mbp	0.441	0.54	6.2	GCA_017383505.1 Clostridium sp., ASM...	disagree	d__Bacteria	p__Firmicutes_A	c__Clostridia	o__Clostridiales	f__Clostridiaceae	g__Clostridium
926-1_E2aahp	926	1	0.7 Mbp	0.421	0.404	5.4	GCA_017383505.1 Clostridium sp., ASM...	disagree	d__Bacteria	p__Firmicutes_A	c__Clostridia	o__Clostridiales	f__Clostridiaceae	g__Clostridium
926-1_E2aaht	926	1	0.9 Mbp	0.384	0.534	8.2	GCA_017383505.1 Clostridium sp., ASM...	disagree	d__Bacteria	p__Firmicutes_A	c__Clostridia	o__Clostridiales	f__Clostridiaceae	g__Clostridium
926-1_E2aahv	926	1	1.1 Mbp	0.454	0.652	9.8	GCA_017383505.1 Clostridium sp., ASM...	disagree	d__Bacteria	p__Firmicutes_A	c__Clostridia	o__Clostridiales	f__Clostridiaceae	g__Clostridium
926-1_E2aahw	926	1	150 kbp	0.086	0.048	21.3	GCF_900106845.1 Romboutsia timonensi...	disagree	d__Bacteria	p__Firmicutes_A	c__Clostridia	o__Peptostreptococcales	f__Peptostreptococcaceae	g__Romboutsia
926-1_E2aahx	926	1	0.8 Mbp	0.384	0.478	6.2	GCA_017383505.1 Clostridium sp., ASM...	disagree	d__Bacteria	p__Firmicutes_A	c__Clostridia	o__Clostridiales	f__Clostridiaceae	g__Clostridium
926-1_E2aahy	926	1	0.7 Mbp	0.442	0.447	4.3	GCA_017383505.1 Clostridium sp., ASM...	disagree	d__Bacteria	p__Firmicutes_A	c__Clostridia	o__Clostridiales	f__Clostridiaceae	g__Clostridium
926-1_E2aair	926	1	0.9 Mbp	0.434	0.571	9.3	GCA_017383505.1 Clostridium sp., ASM...	disagree	d__Bacteria	p__Firmicutes_A	c__Clostridia	o__Clostridiales	f__Clostridiaceae	g__Clostridium
926-1_E2aajh	926	1	0.7 Mbp	0.489	0.453	5.9	GCA_017383505.1 Clostridium sp., ASM...	disagree	d__Bacteria	p__Firmicutes_A	c__Clostridia	o__Clostridiales	f__Clostridiaceae	g__Clostridium
926-1_E2aajk	926	1	0.6 Mbp	0.426	0.348	5.9	GCA_017383505.1 Clostridium sp., ASM...	disagree	d__Bacteria	p__Firmicutes_A	c__Clostridia	o__Clostridiales	f__Clostridiaceae	g__Clostridium
926-1_E2aajm	926	1	0.9 Mbp	0.452	0.578	12.2	GCA_017383505.1 Clostridium sp., ASM...	disagree	d__Bacteria	p__Firmicutes_A	c__Clostridia	o__Clostridiales	f__Clostridiaceae	g__Clostridium
926-1_E2aajp	926	1	1 Mbp	0.488	0.621	8	GCA_017383505.1 Clostridium sp., ASM...	disagree	d__Bacteria	p__Firmicutes_A	c__Clostridia	o__Clostridiales	f__Clostridiaceae	g__Clostridium
926-1_E2aajr	926	1	0.9 Mbp	0.459	0.578	7.6	GCA_017383505.1 Clostridium sp., ASM...	disagree	d__Bacteria	p__Firmicutes_A	c__Clostridia	o__Clostridiales	f__Clostridiaceae	g__Clostridium
926-1_E2aajs	926	1	0.7 Mbp	0.44	0.416	4.7	GCA_017383505.1 Clostridium sp., ASM...	disagree	d__Bacteria	p__Firmicutes_A	c__Clostridia	o__Clostridiales	f__Clostridiaceae	g__Clostridium
926-1_E2aakj	926	1	1 Mbp	0.345	0.609	6	GCA_017383505.1 Clostridium sp., ASM...	disagree	d__Bacteria	p__Firmicutes_A	c__Clostridia	o__Clostridiales	f__Clostridiaceae	g__Clostridium
926-1_E2aakl	926	1	0.8 Mbp	0.374	0.497	6.4	GCA_017383505.1 Clostridium sp., ASM...	disagree	d__Bacteria	p__Firmicutes_A	c__Clostridia	o__Clostridiales	f__Clostridiaceae	g__Clostridium
926-1_E2aakm	926	1	0.7 Mbp	0.505	0.404	5	GCA_017383505.1 Clostridium sp., ASM...	disagree	d__Bacteria	p__Firmicutes_A	c__Clostridia	o__Clostridiales	f__Clostridiaceae	g__Clostridium
926-1_E2aakr	926	1	0.7 Mbp	0.433	0.46	5.7	GCA_017383505.1 Clostridium sp., ASM...	disagree	d__Bacteria	p__Firmicutes_A	c__Clostridia	o__Clostridiales	f__Clostridiaceae	g__Clostridium
926-1_E2aaks	926	1	0.8 Mbp	0.446	0.497	5.9	GCA_017383505.1 Clostridium sp., ASM...	disagree	d__Bacteria	p__Firmicutes_A	c__Clostridia	o__Clostridiales	f__Clostridiaceae	g__Clostridium
926-1_E2aakw	926	1	150 kbp	0.098	0.048	25.5	GCF_900106845.1 Romboutsia timonensi...	disagree	d__Bacteria	p__Firmicutes_A	c__Clostridia
926-1_E2aalf	926	1	440 kbp	0.336	0.273	5.7	GCA_017383505.1 Clostridium sp., ASM...	disagree	d__Bacteria	p__Firmicutes_A	c__Clostridia	o__Clostridiales	f__Clostridiaceae	g__Clostridium
926-1_E2aalg	926	1	1.2 Mbp	0.53	0.752	11.6	GCA_017383505.1 Clostridium sp., ASM...	disagree	d__Bacteria	p__Firmicutes_A	c__Clostridia	o__Clostridiales	f__Clostridiaceae	g__Clostridium
926-1_E2aalr	926	1	1 Mbp	0.419	0.634	7.3	GCA_017383505.1 Clostridium sp., ASM...	disagree	d__Bacteria	p__Firmicutes_A	c__Clostridia	o__Clostridiales	f__Clostridiaceae	g__Clostridium
926-1_E2aalt	926	1	1.1 Mbp	0.472	0.683	10.3	GCA_017383505.1 Clostridium sp., ASM...	disagree	d__Bacteria	p__Firmicutes_A	c__Clostridia	o__Clostridiales	f__Clostridiaceae	g__Clostridium
926-1_E2aame	926	1	0.7 Mbp	0.441	0.435	5.3	GCA_017383505.1 Clostridium sp., ASM...	disagree	d__Bacteria	p__Firmicutes_A	c__Clostridia	o__Clostridiales	f__Clostridiaceae	g__Clostridium
926-1_E2aamh	926	1	1 Mbp	0.501	0.609	9	GCA_017383505.1 Clostridium sp., ASM...	disagree	d__Bacteria	p__Firmicutes_A	c__Clostridia	o__Clostridiales	f__Clostridiaceae	g__Clostridium
926-1_E2aami	926	1	0.9 Mbp	0.426	0.54	7.5	GCA_017383505.1 Clostridium sp., ASM...	disagree	d__Bacteria	p__Firmicutes_A	c__Clostridia	o__Clostridiales	f__Clostridiaceae	g__Clostridium
926-1_E2aams	926	1	120 kbp	0.082	0.063	39.4	GCA_018336475.1 Romboutsia sp. 13368...	disagree	d__Bacteria	p__Firmicutes_A	c__Clostridia
926-1_E2aamt	926	1	1.1 Mbp	0.46	0.671	9.8	GCA_017383505.1 Clostridium sp., ASM...	disagree	d__Bacteria	p__Firmicutes_A	c__Clostridia	o__Clostridiales	f__Clostridiaceae	g__Clostridium
926-1_E2aamu	926	1	0.9 Mbp	0.446	0.571	9.8	GCA_017383505.1 Clostridium sp., ASM...	disagree	d__Bacteria	p__Firmicutes_A	c__Clostridia	o__Clostridiales	f__Clostridiaceae	g__Clostridium
926-1_E2aamz	926	1	1 Mbp	0.39	0.615	11.2	GCA_017383505.1 Clostridium sp., ASM...	disagree	d__Bacteria	p__Firmicutes_A	c__Clostridia	o__Clostridiales	f__Clostridiaceae	g__Clostridium
926-1_E2aanc	926	1	0.7 Mbp	0.397	0.422	6.8	GCA_017383505.1 Clostridium sp., ASM...	disagree	d__Bacteria	p__Firmicutes_A	c__Clostridia	o__Clostridiales	f__Clostridiaceae	g__Clostridium
926-1_E2aane	926	1	1.1 Mbp	0.426	0.708	10.2	GCA_017383505.1 Clostridium sp., ASM...	disagree	d__Bacteria	p__Firmicutes_A	c__Clostridia	o__Clostridiales	f__Clostridiaceae	g__Clostridium
926-1_E2aanh	926	1	1.2 Mbp	0.498	0.758	14	GCA_017383505.1 Clostridium sp., ASM...	disagree	d__Bacteria	p__Firmicutes_A	c__Clostridia	o__Clostridiales	f__Clostridiaceae	g__Clostridium
926-1_E2aanm	926	1	1.1 Mbp	0.449	0.677	11.2	GCA_017383505.1 Clostridium sp., ASM...	disagree	d__Bacteria	p__Firmicutes_A	c__Clostridia	o__Clostridiales	f__Clostridiaceae	g__Clostridium
926-1_E2aanz	926	1	1 Mbp	0.406	0.64	8.6	GCA_017383505.1 Clostridium sp., ASM...	disagree	d__Bacteria	p__Firmicutes_A	c__Clostridia	o__Clostridiales	f__Clostridiaceae	g__Clostridium
926-1_E2aaoa	926	1	0.9 Mbp	0.442	0.559	7.7	GCA_017383505.1 Clostridium sp., ASM...	disagree	d__Bacteria	p__Firmicutes_A	c__Clostridia	o__Clostridiales	f__Clostridiaceae	g__Clostridium
926-1_E2aaof	926	1	0.7 Mbp	0.487	0.435	9	GCA_017383505.1 Clostridium sp., ASM...	disagree	d__Bacteria	p__Firmicutes_A	c__Clostridia	o__Clostridiales	f__Clostridiaceae	g__Clostridium
926-1_E2aaoh	926	1	0.6 Mbp	0.401	0.391	5.2	GCA_017383505.1 Clostridium sp., ASM...	disagree	d__Bacteria	p__Firmicutes_A	c__Clostridia	o__Clostridiales	f__Clostridiaceae	g__Clostridium
926-1_E2aaoi	926	1	0.8 Mbp	0.425	0.466	5.6	GCA_017383505.1 Clostridium sp., ASM...	disagree	d__Bacteria	p__Firmicutes_A	c__Clostridia	o__Clostridiales	f__Clostridiaceae	g__Clostridium
926-1_E2aaoj	926	1	80 kbp	0.052	0.026	22.1	GCF_900106845.1 Romboutsia timonensi...	disagree	d__Bacteria	p__Firmicutes_A	c__Clostridia
926-1_E2aaos	926	1	1.2 Mbp	0.459	0.752	12.5	GCA_017383505.1 Clostridium sp., ASM...	disagree	d__Bacteria	p__Firmicutes_A	c__Clostridia	o__Clostridiales	f__Clostridiaceae	g__Clostridium
926-1_E2aaou	926	1	1.3 Mbp	0.435	0.783	15	GCA_017383505.1 Clostridium sp., ASM...	disagree	d__Bacteria	p__Firmicutes_A	c__Clostridia	o__Clostridiales	f__Clostridiaceae	g__Clostridium
926-1_E2aaow	926	1	0.7 Mbp	0.434	0.41	4.5	GCA_017383505.1 Clostridium sp., ASM...	disagree	d__Bacteria	p__Firmicutes_A	c__Clostridia	o__Clostridiales	f__Clostridiaceae	g__Clostridium
926-1_E2aapb	926	1	1 Mbp	0.47	0.64	10.6	GCA_017383505.1 Clostridium sp., ASM...	disagree	d__Bacteria	p__Firmicutes_A	c__Clostridia	o__Clostridiales	f__Clostridiaceae	g__Clostridium
926-1_E2aapt	926	1	150 kbp	0.101	0.048	18.5	GCF_900106845.1 Romboutsia timonensi...	disagree	d__Bacteria	p__Firmicutes_A	c__Clostridia	o__Peptostreptococcales	f__Peptostreptococcaceae	g__Romboutsia
926-1_E2aapv	926	1	0.8 Mbp	0.496	0.472	6.3	GCA_017383505.1 Clostridium sp., ASM...	disagree	d__Bacteria	p__Firmicutes_A	c__Clostridia	o__Clostridiales	f__Clostridiaceae	g__Clostridium
926-1_E3aaas	926	1	0.6 Mbp	0.446	0.354	5.6	GCA_017383505.1 Clostridium sp., ASM...	disagree	d__Bacteria	p__Firmicutes_A	c__Clostridia	o__Clostridiales	f__Clostridiaceae	g__Clostridium
926-1_E3aaaz	926	1	0.9 Mbp	0.511	0.54	6.3	GCA_017383505.1 Clostridium sp., ASM...	disagree	d__Bacteria	p__Firmicutes_A	c__Clostridia	o__Clostridiales	f__Clostridiaceae	g__Clostridium
926-1_E3aabi	926	1	0.8 Mbp	0.439	0.484	6.9	GCA_017383505.1 Clostridium sp., ASM...	disagree	d__Bacteria	p__Firmicutes_A	c__Clostridia	o__Clostridiales	f__Clostridiaceae	g__Clostridium
926-1_E3aace	926	1	1.1 Mbp	0.483	0.671	14.3	GCA_017383505.1 Clostridium sp., ASM...	disagree	d__Bacteria	p__Firmicutes_A	c__Clostridia	o__Clostridiales	f__Clostridiaceae	g__Clostridium
926-1_E3aacf	926	1	0.7 Mbp	0.457	0.429	5.8	GCA_017383505.1 Clostridium sp., ASM...	disagree	d__Bacteria	p__Firmicutes_A	c__Clostridia	o__Clostridiales	f__Clostridiaceae	g__Clostridium
926-1_E3aacr	926	1	0.8 Mbp	0.549	0.478	6.2	GCA_017383505.1 Clostridium sp., ASM...	disagree	d__Bacteria	p__Firmicutes_A	c__Clostridia	o__Clostridiales	f__Clostridiaceae	g__Clostridium
926-1_E3aacs	926	1	1 Mbp	0.402	0.602	6.6	GCA_017383505.1 Clostridium sp., ASM...	disagree	d__Bacteria	p__Firmicutes_A	c__Clostridia	o__Clostridiales	f__Clostridiaceae	g__Clostridium
926-1_E3aadd	926	1	0.9 Mbp	0.457	0.565	7.1	GCA_017383505.1 Clostridium sp., ASM...	disagree	d__Bacteria	p__Firmicutes_A	c__Clostridia	o__Clostridiales	f__Clostridiaceae	g__Clostridium
926-1_E3aade	926	1	0.7 Mbp	0.334	0.447	5.1	GCA_017383505.1 Clostridium sp., ASM...	disagree	d__Bacteria	p__Firmicutes_A	c__Clostridia	o__Clostridiales	f__Clostridiaceae	g__Clostridium
926-1_E3aadk	926	1	460 kbp	0.386	0.286	3.5	GCA_017383505.1 Clostridium sp., ASM...	disagree	d__Bacteria	p__Firmicutes_A	c__Clostridia	o__Clostridiales	f__Clostridiaceae	g__Clostridium
926-1_E3aado	926	1	0.7 Mbp	0.421	0.41	4.9	GCA_017383505.1 Clostridium sp., ASM...	disagree	d__Bacteria	p__Firmicutes_A	c__Clostridia	o__Clostridiales	f__Clostridiaceae	g__Clostridium
926-1_E3aadu	926	1	1 Mbp	0.414	0.634	7.8	GCA_017383505.1 Clostridium sp., ASM...	disagree	d__Bacteria	p__Firmicutes_A	c__Clostridia	o__Clostridiales	f__Clostridiaceae	g__Clostridium
926-1_E3aaec	926	1	0.6 Mbp	0.584	0.348	6.3	GCA_017383505.1 Clostridium sp., ASM...	disagree	d__Bacteria	p__Firmicutes_A	c__Clostridia	o__Clostridiales	f__Clostridiaceae	g__Clostridium
926-1_E3aaei	926	1	0.5 Mbp	0.448	0.329	5.2	GCA_017383505.1 Clostridium sp., ASM...	disagree	d__Bacteria	p__Firmicutes_A	c__Clostridia	o__Clostridiales	f__Clostridiaceae	g__Clostridium
926-1_E3aaer	926	1	0.6 Mbp	0.407	0.379	4.9	GCA_017383505.1 Clostridium sp., ASM...	disagree	d__Bacteria	p__Firmicutes_A	c__Clostridia	o__Clostridiales	f__Clostridiaceae	g__Clostridium
926-1_E3aaes	926	1	200 kbp	0.103	0.064	19.8	GCF_900106845.1 Romboutsia timonensi...	disagree	d__Bacteria	p__Firmicutes_A	c__Clostridia	o__Peptostreptococcales	f__Peptostreptococcaceae	g__Romboutsia
926-1_E3aaew	926	1	1 Mbp	0.427	0.609	10	GCA_017383505.1 Clostridium sp., ASM...	disagree	d__Bacteria	p__Firmicutes_A	c__Clostridia	o__Clostridiales	f__Clostridiaceae	g__Clostridium
926-1_E3aaey	926	1	0.7 Mbp	0.389	0.416	7	GCA_017383505.1 Clostridium sp., ASM...	disagree	d__Bacteria	p__Firmicutes_A	c__Clostridia	o__Clostridiales	f__Clostridiaceae	g__Clostridium
926-1_E3aafa	926	1	0.9 Mbp	0.493	0.565	6.6	GCA_017383505.1 Clostridium sp., ASM...	disagree	d__Bacteria	p__Firmicutes_A	c__Clostridia	o__Clostridiales	f__Clostridiaceae	g__Clostridium
926-1_E3aafc	926	1	0.6 Mbp	0.42	0.385	5.1	GCA_017383505.1 Clostridium sp., ASM...	disagree	d__Bacteria	p__Firmicutes_A	c__Clostridia	o__Clostridiales	f__Clostridiaceae	g__Clostridium
926-1_E3aafe	926	1	0.7 Mbp	0.407	0.429	6.4	GCA_017383505.1 Clostridium sp., ASM...	disagree	d__Bacteria	p__Firmicutes_A	c__Clostridia	o__Clostridiales	f__Clostridiaceae	g__Clostridium
926-1_E3aaff	926	1	0.6 Mbp	0.441	0.398	5.9	GCA_017383505.1 Clostridium sp., ASM...	disagree	d__Bacteria	p__Firmicutes_A	c__Clostridia	o__Clostridiales	f__Clostridiaceae	g__Clostridium
926-1_E3aafu	926	1	0.6 Mbp	0.477	0.398	4.8	GCA_017383505.1 Clostridium sp., ASM...	disagree	d__Bacteria	p__Firmicutes_A	c__Clostridia	o__Clostridiales	f__Clostridiaceae	g__Clostridium
926-1_E3aage	926	1	310 kbp	0.177	0.163	13.6	GCA_018336475.1 Romboutsia sp. 13368...	disagree	d__Bacteria	p__Firmicutes_A	c__Clostridia	o__Peptostreptococcales	f__Peptostreptococcaceae	g__Romboutsia
926-1_E3aagk	926	1	0.7 Mbp	0.435	0.435	8.1	GCA_017383505.1 Clostridium sp., ASM...	disagree	d__Bacteria	p__Firmicutes_A	c__Clostridia	o__Clostridiales	f__Clostridiaceae	g__Clostridium
926-1_E3aagq	926	1	1.2 Mbp	0.468	0.758	10	GCA_017383505.1 Clostridium sp., ASM...	disagree	d__Bacteria	p__Firmicutes_A	c__Clostridia	o__Clostridiales	f__Clostridiaceae	g__Clostridium
926-1_E3aagw	926	1	500 kbp	0.545	0.311	4.3	GCA_017383505.1 Clostridium sp., ASM...	disagree	d__Bacteria	p__Firmicutes_A	c__Clostridia	o__Clostridiales	f__Clostridiaceae	g__Clostridium
926-1_E3aaha	926	1	1 Mbp	0.367	0.615	7.5	GCA_017383505.1 Clostridium sp., ASM...	disagree	d__Bacteria	p__Firmicutes_A	c__Clostridia	o__Clostridiales	f__Clostridiaceae	g__Clostridium
926-1_E3aahb	926	1	0.7 Mbp	0.42	0.46	7.1	GCA_017383505.1 Clostridium sp., ASM...	disagree	d__Bacteria	p__Firmicutes_A	c__Clostridia	o__Clostridiales	f__Clostridiaceae	g__Clostridium
926-1_E3aahc	926	1	0.8 Mbp	0.409	0.491	6.2	GCA_017383505.1 Clostridium sp., ASM...	disagree	d__Bacteria	p__Firmicutes_A	c__Clostridia	o__Clostridiales	f__Clostridiaceae	g__Clostridium
926-1_E3aahe	926	1	0.5 Mbp	0.417	0.323	4.2	GCA_017383505.1 Clostridium sp., ASM...	disagree	d__Bacteria	p__Firmicutes_A	c__Clostridia	o__Clostridiales	f__Clostridiaceae	g__Clostridium
926-1_E3aahl	926	1	0.8 Mbp	0.476	0.509	8.6	GCA_017383505.1 Clostridium sp., ASM...	disagree	d__Bacteria	p__Firmicutes_A	c__Clostridia	o__Clostridiales	f__Clostridiaceae	g__Clostridium
926-1_E3aaho	926	1	0.6 Mbp	0.482	0.354	4.5	GCA_017383505.1 Clostridium sp., ASM...	disagree	d__Bacteria	p__Firmicutes_A	c__Clostridia	o__Clostridiales	f__Clostridiaceae	g__Clostridium
926-1_E3aahv	926	1	0.6 Mbp	0.408	0.385	5.3	GCA_017383505.1 Clostridium sp., ASM...	disagree	d__Bacteria	p__Firmicutes_A	c__Clostridia	o__Clostridiales	f__Clostridiaceae	g__Clostridium
926-1_E3aail	926	1	0.7 Mbp	0.496	0.435	6	GCA_017383505.1 Clostridium sp., ASM...	disagree	d__Bacteria	p__Firmicutes_A	c__Clostridia	o__Clostridiales	f__Clostridiaceae	g__Clostridium
926-1_E3aair	926	1	0.9 Mbp	0.431	0.54	8.7	GCA_017383505.1 Clostridium sp., ASM...	disagree	d__Bacteria	p__Firmicutes_A	c__Clostridia	o__Clostridiales	f__Clostridiaceae	g__Clostridium
926-1_E3aaiu	926	1	500 kbp	0.471	0.311	3.8	GCA_017383505.1 Clostridium sp., ASM...	disagree	d__Bacteria	p__Firmicutes_A	c__Clostridia	o__Clostridiales	f__Clostridiaceae	g__Clostridium
926-1_E3aaji	926	1	0.7 Mbp	0.517	0.429	5.7	GCA_017383505.1 Clostridium sp., ASM...	disagree	d__Bacteria	p__Firmicutes_A	c__Clostridia	o__Clostridiales	f__Clostridiaceae	g__Clostridium
926-1_E3aajz	926	1	0.6 Mbp	0.413	0.391	5	GCA_017383505.1 Clostridium sp., ASM...	disagree	d__Bacteria	p__Firmicutes_A	c__Clostridia	o__Clostridiales	f__Clostridiaceae	g__Clostridium
926-1_E3aaka	926	1	0.6 Mbp	0.401	0.342	5.5	GCA_017383505.1 Clostridium sp., ASM...	disagree	d__Bacteria	p__Firmicutes_A	c__Clostridia	o__Clostridiales	f__Clostridiaceae	g__Clostridium
926-1_E3aakg	926	1	0.9 Mbp	0.324	0.534	5.4	GCA_017383505.1 Clostridium sp., ASM...	disagree	d__Bacteria	p__Firmicutes_A	c__Clostridia	o__Clostridiales	f__Clostridiaceae	g__Clostridium
926-1_E3aakt	926	1	0.8 Mbp	0.436	0.509	7.9	GCA_017383505.1 Clostridium sp., ASM...	disagree	d__Bacteria	p__Firmicutes_A	c__Clostridia	o__Clostridiales	f__Clostridiaceae	g__Clostridium
926-1_E3aalk	926	1	0.6 Mbp	0.439	0.36	4.2	GCA_017383505.1 Clostridium sp., ASM...	disagree	d__Bacteria	p__Firmicutes_A	c__Clostridia	o__Clostridiales	f__Clostridiaceae	g__Clostridium
926-1_E3aalt	926	1	0.8 Mbp	0.39	0.484	5.4	GCA_017383505.1 Clostridium sp., ASM...	disagree	d__Bacteria	p__Firmicutes_A	c__Clostridia	o__Clostridiales	f__Clostridiaceae	g__Clostridium
926-1_E3aalu	926	1	140 kbp	0.095	0.045	19.1	GCF_900106845.1 Romboutsia timonensi...	disagree	d__Bacteria	p__Firmicutes_A	c__Clostridia	o__Peptostreptococcales	f__Peptostreptococcaceae	g__Romboutsia
926-13_F1aaak	926	13	390 kbp	0.477	0.242	4.4	GCA_017383505.1 Clostridium sp., ASM...	disagree	d__Bacteria	p__Firmicutes_A	c__Clostridia	o__Clostridiales	f__Clostridiaceae	g__Clostridium
926-13_F1aacv	926	13	0.8 Mbp	0.459	0.466	8	GCA_017383505.1 Clostridium sp., ASM...	disagree	d__Bacteria	p__Firmicutes_A	c__Clostridia	o__Clostridiales	f__Clostridiaceae	g__Clostridium
926-13_F1aacy	926	13	1.2 Mbp	0.408	0.758	15.5	GCA_017383505.1 Clostridium sp., ASM...	disagree	d__Bacteria	p__Firmicutes_A	c__Clostridia	o__Clostridiales	f__Clostridiaceae	g__Clostridium
926-13_F1aadj	926	13	1.3 Mbp	0.439	0.783	11.7	GCA_017383505.1 Clostridium sp., ASM...	disagree	d__Bacteria	p__Firmicutes_A	c__Clostridia	o__Clostridiales	f__Clostridiaceae	g__Clostridium
926-13_F1aadm	926	13	1.1 Mbp	0.5	0.671	12.8	GCA_017383505.1 Clostridium sp., ASM...	disagree	d__Bacteria	p__Firmicutes_A	c__Clostridia	o__Clostridiales	f__Clostridiaceae	g__Clostridium
926-13_F1aado	926	13	400 kbp	0.318	0.248	4.7	GCA_017383505.1 Clostridium sp., ASM...	disagree	d__Bacteria	p__Firmicutes_A	c__Clostridia	o__Clostridiales	f__Clostridiaceae	g__Clostridium
926-13_F1aaek	926	13	1.1 Mbp	0.54	0.683	10.3	GCA_017383505.1 Clostridium sp., ASM...	disagree	d__Bacteria	p__Firmicutes_A	c__Clostridia	o__Clostridiales	f__Clostridiaceae	g__Clostridium
926-13_F1aafw	926	13	480 kbp	0.44	0.298	5.2	GCA_017383505.1 Clostridium sp., ASM...	disagree	d__Bacteria	p__Firmicutes_A	c__Clostridia	o__Clostridiales	f__Clostridiaceae	g__Clostridium
926-13_F2aaaa	926	13	1.3 Mbp	0.499	0.783	23.5	GCA_017383505.1 Clostridium sp., ASM...	disagree	d__Bacteria	p__Firmicutes_A	c__Clostridia	o__Clostridiales	f__Clostridiaceae	g__Clostridium
926-13_F2aaai	926	13	1.2 Mbp	0.459	0.758	18.7	GCA_017383505.1 Clostridium sp., ASM...	disagree	d__Bacteria	p__Firmicutes_A	c__Clostridia	o__Clostridiales	f__Clostridiaceae	g__Clostridium
926-13_F2aaap	926	13	1.2 Mbp	0.463	0.739	26.5	GCA_017383505.1 Clostridium sp., ASM...	disagree	d__Bacteria	p__Firmicutes_A	c__Clostridia	o__Clostridiales	f__Clostridiaceae	g__Clostridium
926-13_F2aaba	926	13	1.1 Mbp	0.486	0.708	23.1	GCA_017383505.1 Clostridium sp., ASM...	disagree	d__Bacteria	p__Firmicutes_A	c__Clostridia	o__Clostridiales	f__Clostridiaceae	g__Clostridium
926-13_F2aabd	926	13	1.2 Mbp	0.418	0.745	26.1	GCA_017383505.1 Clostridium sp., ASM...	disagree	d__Bacteria	p__Firmicutes_A	c__Clostridia	o__Clostridiales	f__Clostridiaceae	g__Clostridium
926-13_F2aabj	926	13	0.8 Mbp	0.458	0.472	9.2	GCA_017383505.1 Clostridium sp., ASM...	disagree	d__Bacteria	p__Firmicutes_A	c__Clostridia	o__Clostridiales	f__Clostridiaceae	g__Clostridium
926-13_F2aabx	926	13	1.3 Mbp	0.435	0.789	19.2	GCA_017383505.1 Clostridium sp., ASM...	disagree	d__Bacteria	p__Firmicutes_A	c__Clostridia	o__Clostridiales	f__Clostridiaceae	g__Clostridium
926-13_F2aabz	926	13	0.7 Mbp	0.42	0.41	4.4	GCA_017383505.1 Clostridium sp., ASM...	disagree	d__Bacteria	p__Firmicutes_A	c__Clostridia	o__Clostridiales	f__Clostridiaceae	g__Clostridium
926-13_F2aaca	926	13	0.7 Mbp	0.365	0.416	5.9	GCA_017383505.1 Clostridium sp., ASM...	disagree	d__Bacteria	p__Firmicutes_A	c__Clostridia	o__Clostridiales	f__Clostridiaceae	g__Clostridium
926-13_F2aace	926	13	1 Mbp	0.497	0.627	8.7	GCA_017383505.1 Clostridium sp., ASM...	disagree	d__Bacteria	p__Firmicutes_A	c__Clostridia	o__Clostridiales	f__Clostridiaceae	g__Clostridium
926-13_F2aacf	926	13	180 kbp	0.074	0.058	77.1	GCF_900106845.1 Romboutsia timonensi...	disagree	d__Bacteria	p__Firmicutes_A	c__Clostridia
926-13_F2aact	926	13	1.2 Mbp	0.476	0.77	69.9	GCA_017383505.1 Clostridium sp., ASM...	disagree	d__Bacteria	p__Firmicutes_A	c__Clostridia	o__Clostridiales	f__Clostridiaceae	g__Clostridium
926-13_F2aadf	926	13	1.2 Mbp	0.409	0.758	15.7	GCA_017383505.1 Clostridium sp., ASM...	disagree	d__Bacteria	p__Firmicutes_A	c__Clostridia	o__Clostridiales	f__Clostridiaceae	g__Clostridium
926-13_F2aadl	926	13	1 Mbp	0.41	0.621	8.8	GCA_017383505.1 Clostridium sp., ASM...	disagree	d__Bacteria	p__Firmicutes_A	c__Clostridia	o__Clostridiales	f__Clostridiaceae	g__Clostridium
926-13_F2aadm	926	13	360 kbp	0.322	0.185	8.4	GCA_902787685.1 uncultured Clostridi...	disagree	d__Bacteria	p__Firmicutes_A	c__Clostridia	o__TANB77	f__CAG-508	g__CAG-269
926-13_F2aadw	926	13	1.1 Mbp	0.464	0.714	17.5	GCA_017383505.1 Clostridium sp., ASM...	disagree	d__Bacteria	p__Firmicutes_A	c__Clostridia	o__Clostridiales	f__Clostridiaceae	g__Clostridium
926-13_F2aady	926	13	0.9 Mbp	0.429	0.571	7	GCA_017383505.1 Clostridium sp., ASM...	disagree	d__Bacteria	p__Firmicutes_A	c__Clostridia	o__Clostridiales	f__Clostridiaceae	g__Clostridium
926-13_F2aaek	926	13	1.1 Mbp	0.472	0.708	16.4	GCA_017383505.1 Clostridium sp., ASM...	disagree	d__Bacteria	p__Firmicutes_A	c__Clostridia	o__Clostridiales	f__Clostridiaceae	g__Clostridium
926-13_F2aaeo	926	13	1.1 Mbp	0.475	0.683	9	GCA_017383505.1 Clostridium sp., ASM...	disagree	d__Bacteria	p__Firmicutes_A	c__Clostridia	o__Clostridiales	f__Clostridiaceae	g__Clostridium
926-13_F2aaer	926	13	1.2 Mbp	0.42	0.733	37	GCA_017383505.1 Clostridium sp., ASM...	disagree	d__Bacteria	p__Firmicutes_A	c__Clostridia	o__Clostridiales	f__Clostridiaceae	g__Clostridium
926-13_F2aaes	926	13	1.3 Mbp	0.421	0.832	17.3	GCA_017383505.1 Clostridium sp., ASM...	disagree	d__Bacteria	p__Firmicutes_A	c__Clostridia	o__Clostridiales	f__Clostridiaceae	g__Clostridium
926-13_F2aafq	926	13	190 kbp	0.118	0.061	29.2	GCF_900106845.1 Romboutsia timonensi...	disagree	d__Bacteria	p__Firmicutes_A	c__Clostridia	o__Peptostreptococcales	f__Peptostreptococcaceae	g__Romboutsia
926-13_F3aaaa	926	13	1.2 Mbp	0.498	0.745	16.9	GCA_017383505.1 Clostridium sp., ASM...	disagree	d__Bacteria	p__Firmicutes_A	c__Clostridia	o__Clostridiales	f__Clostridiaceae	g__Clostridium
926-13_F3aaac	926	13	0.8 Mbp	0.405	0.478	4.5	GCA_017383505.1 Clostridium sp., ASM...	disagree	d__Bacteria	p__Firmicutes_A	c__Clostridia	o__Clostridiales	f__Clostridiaceae	g__Clostridium
926-13_F3aaad	926	13	1.1 Mbp	0.466	0.702	8.3	GCA_017383505.1 Clostridium sp., ASM...	disagree	d__Bacteria	p__Firmicutes_A	c__Clostridia	o__Clostridiales	f__Clostridiaceae	g__Clostridium
926-13_F3aaae	926	13	0.8 Mbp	0.44	0.484	5.3	GCA_017383505.1 Clostridium sp., ASM...	disagree	d__Bacteria	p__Firmicutes_A	c__Clostridia	o__Clostridiales	f__Clostridiaceae	g__Clostridium
926-13_F3aaav	926	13	1.1 Mbp	0.504	0.714	7.5	GCA_017383505.1 Clostridium sp., ASM...	disagree	d__Bacteria	p__Firmicutes_A	c__Clostridia	o__Clostridiales	f__Clostridiaceae	g__Clostridium
926-13_F3aabp	926	13	0.8 Mbp	0.358	0.528	7.5	GCA_017383505.1 Clostridium sp., ASM...	disagree	d__Bacteria	p__Firmicutes_A	c__Clostridia	o__Clostridiales	f__Clostridiaceae	g__Clostridium
926-13_F3aabs	926	13	250 kbp	0.329	0.155	3.3	GCA_017383505.1 Clostridium sp., ASM...	disagree	d__Bacteria	p__Firmicutes_A	c__Clostridia	o__Clostridiales	f__Clostridiaceae	g__Clostridium
926-13_F3aabw	926	13	1 Mbp	0.409	0.609	10.5	GCA_017383505.1 Clostridium sp., ASM...	disagree	d__Bacteria	p__Firmicutes_A	c__Clostridia	o__Clostridiales	f__Clostridiaceae	g__Clostridium
926-13_F3aacd	926	13	1 Mbp	0.423	0.646	10.9	GCA_017383505.1 Clostridium sp., ASM...	disagree	d__Bacteria	p__Firmicutes_A	c__Clostridia	o__Clostridiales	f__Clostridiaceae	g__Clostridium
926-13_F3aadp	926	13	0.9 Mbp	0.465	0.584	7.6	GCA_017383505.1 Clostridium sp., ASM...	disagree	d__Bacteria	p__Firmicutes_A	c__Clostridia	o__Clostridiales	f__Clostridiaceae	g__Clostridium
926-13_F3aaee	926	13	1 Mbp	0.483	0.627	7.7	GCA_017383505.1 Clostridium sp., ASM...	disagree	d__Bacteria	p__Firmicutes_A	c__Clostridia	o__Clostridiales	f__Clostridiaceae	g__Clostridium
926-13_F3aafa	926	13	1.1 Mbp	0.459	0.696	9.1	GCA_017383505.1 Clostridium sp., ASM...	disagree	d__Bacteria	p__Firmicutes_A	c__Clostridia	o__Clostridiales	f__Clostridiaceae	g__Clostridium
926-13_F3aafj	926	13	0.8 Mbp	0.458	0.484	7.6	GCA_017383505.1 Clostridium sp., ASM...	disagree	d__Bacteria	p__Firmicutes_A	c__Clostridia	o__Clostridiales	f__Clostridiaceae	g__Clostridium
926-35_F4aabd	926	35	1.1 Mbp	0.418	0.652	11.9	GCA_017383505.1 Clostridium sp., ASM...	disagree	d__Bacteria	p__Firmicutes_A	c__Clostridia	o__Clostridiales	f__Clostridiaceae	g__Clostridium
926-35_F4aabg	926	35	1.1 Mbp	0.467	0.714	22.9	GCA_017383505.1 Clostridium sp., ASM...	disagree	d__Bacteria	p__Firmicutes_A	c__Clostridia	o__Clostridiales	f__Clostridiaceae	g__Clostridium
926-35_F4aabn	926	35	0.9 Mbp	0.403	0.547	6.2	GCA_017383505.1 Clostridium sp., ASM...	disagree	d__Bacteria	p__Firmicutes_A	c__Clostridia	o__Clostridiales	f__Clostridiaceae	g__Clostridium
926-35_F4aaby	926	35	0.7 Mbp	0.208	0.707	21.9	GCA_017425305.1 Peptostreptococcacea...	disagree	d__Bacteria	p__Firmicutes_A	c__Clostridia
926-35_F4aacm	926	35	1.2 Mbp	0.488	0.752	36	GCA_017383505.1 Clostridium sp., ASM...	disagree	d__Bacteria	p__Firmicutes_A	c__Clostridia	o__Clostridiales	f__Clostridiaceae	g__Clostridium
926-35_F4aacs	926	35	0.9 Mbp	0.389	0.54	5.8	GCA_017383505.1 Clostridium sp., ASM...	disagree	d__Bacteria	p__Firmicutes_A	c__Clostridia	o__Clostridiales	f__Clostridiaceae	g__Clostridium
926-35_F4aacy	926	35	1 Mbp	0.443	0.615	8.3	GCA_017383505.1 Clostridium sp., ASM...	disagree	d__Bacteria	p__Firmicutes_A	c__Clostridia	o__Clostridiales	f__Clostridiaceae	g__Clostridium
926-35_F4aadt	926	35	1.4 Mbp	0.411	0.758	18	GCA_017421915.1 Cellulosilyticum sp....	disagree	d__Bacteria	p__Firmicutes_A	c__Clostridia	o__Lachnospirales	f__Cellulosilyticaceae	g__Cellulosilyticum
926-35_F4aaei	926	35	1.2 Mbp	0.441	0.727	29.7	GCA_017383505.1 Clostridium sp., ASM...	disagree	d__Bacteria	p__Firmicutes_A	c__Clostridia	o__Clostridiales	f__Clostridiaceae	g__Clostridium
926-35_F4aaej	926	35	1.2 Mbp	0.505	0.745	39	GCA_017383505.1 Clostridium sp., ASM...	disagree	d__Bacteria	p__Firmicutes_A	c__Clostridia	o__Clostridiales	f__Clostridiaceae	g__Clostridium
926-35_F4aael	926	35	1.1 Mbp	0.435	0.683	14	GCA_017383505.1 Clostridium sp., ASM...	disagree	d__Bacteria	p__Firmicutes_A	c__Clostridia	o__Clostridiales	f__Clostridiaceae	g__Clostridium
926-35_F4aaen	926	35	1.3 Mbp	0.461	0.801	21.1	GCA_017383505.1 Clostridium sp., ASM...	disagree	d__Bacteria	p__Firmicutes_A	c__Clostridia	o__Clostridiales	f__Clostridiaceae	g__Clostridium
926-35_F4aaeq	926	35	1.1 Mbp	0.464	0.665	14	GCA_017383505.1 Clostridium sp., ASM...	disagree	d__Bacteria	p__Firmicutes_A	c__Clostridia	o__Clostridiales	f__Clostridiaceae	g__Clostridium
926-35_F4aaer	926	35	1.1 Mbp	0.511	0.671	16.9	GCA_017383505.1 Clostridium sp., ASM...	disagree	d__Bacteria	p__Firmicutes_A	c__Clostridia	o__Clostridiales	f__Clostridiaceae	g__Clostridium
926-35_F4aaey	926	35	1.1 Mbp	0.481	0.696	14.7	GCA_017383505.1 Clostridium sp., ASM...	disagree	d__Bacteria	p__Firmicutes_A	c__Clostridia	o__Clostridiales	f__Clostridiaceae	g__Clostridium
926-35_F4aafb	926	35	1.1 Mbp	0.387	0.708	11.4	GCA_017383505.1 Clostridium sp., ASM...	disagree	d__Bacteria	p__Firmicutes_A	c__Clostridia	o__Clostridiales	f__Clostridiaceae	g__Clostridium
926-35_F4aafe	926	35	0.9 Mbp	0.453	0.534	7	GCA_017383505.1 Clostridium sp., ASM...	disagree	d__Bacteria	p__Firmicutes_A	c__Clostridia	o__Clostridiales	f__Clostridiaceae	g__Clostridium
926-35_F4aafu	926	35	190 kbp	0.091	0.061	56.5	GCF_900106845.1 Romboutsia timonensi...	disagree	d__Bacteria	p__Firmicutes_A	c__Clostridia
926-35_F4aafv	926	35	150 kbp	0.075	0.048	25.8	GCF_900106845.1 Romboutsia timonensi...	disagree	d__Bacteria	p__Firmicutes_A	c__Clostridia
926-35_F4aagc	926	35	1.2 Mbp	0.458	0.727	18.1	GCA_017383505.1 Clostridium sp., ASM...	disagree	d__Bacteria	p__Firmicutes_A	c__Clostridia	o__Clostridiales	f__Clostridiaceae	g__Clostridium
926-35_F5aaaj	926	35	1 Mbp	0.456	0.609	6.9	GCA_017383505.1 Clostridium sp., ASM...	disagree	d__Bacteria	p__Firmicutes_A	c__Clostridia	o__Clostridiales	f__Clostridiaceae	g__Clostridium
926-35_F5aaar	926	35	1.1 Mbp	0.446	0.702	17.3	GCA_017383505.1 Clostridium sp., ASM...	disagree	d__Bacteria	p__Firmicutes_A	c__Clostridia	o__Clostridiales	f__Clostridiaceae	g__Clostridium
926-35_F5aaat	926	35	140 kbp	0.096	0.045	30.7	GCF_900106845.1 Romboutsia timonensi...	disagree	d__Bacteria	p__Firmicutes_A	c__Clostridia	o__Peptostreptococcales	f__Peptostreptococcaceae	g__Romboutsia
926-35_F5aaay	926	35	1.1 Mbp	0.438	0.714	16	GCA_017383505.1 Clostridium sp., ASM...	disagree	d__Bacteria	p__Firmicutes_A	c__Clostridia	o__Clostridiales	f__Clostridiaceae	g__Clostridium
926-35_F5aabm	926	35	1.1 Mbp	0.453	0.708	13.6	GCA_017383505.1 Clostridium sp., ASM...	disagree	d__Bacteria	p__Firmicutes_A	c__Clostridia	o__Clostridiales	f__Clostridiaceae	g__Clostridium
926-35_F5aaby	926	35	1 Mbp	0.463	0.602	14.1	GCA_017383505.1 Clostridium sp., ASM...	disagree	d__Bacteria	p__Firmicutes_A	c__Clostridia	o__Clostridiales	f__Clostridiaceae	g__Clostridium
926-35_F5aacd	926	35	1.1 Mbp	0.39	0.658	10.6	GCA_017383505.1 Clostridium sp., ASM...	disagree	d__Bacteria	p__Firmicutes_A	c__Clostridia	o__Clostridiales	f__Clostridiaceae	g__Clostridium
926-35_F5aacq	926	35	1.1 Mbp	0.417	0.708	28.4	GCA_017383505.1 Clostridium sp., ASM...	disagree	d__Bacteria	p__Firmicutes_A	c__Clostridia	o__Clostridiales	f__Clostridiaceae	g__Clostridium
926-35_F5aadi	926	35	190 kbp	0.07	0.061	33.5	GCF_900106845.1 Romboutsia timonensi...	disagree	d__Bacteria	p__Firmicutes_A	c__Clostridia
926-35_F5aads	926	35	370 kbp	0.421	0.23	3.6	GCA_017383505.1 Clostridium sp., ASM...	disagree	d__Bacteria	p__Firmicutes_A	c__Clostridia	o__Clostridiales	f__Clostridiaceae	g__Clostridium
926-35_F5aaei	926	35	1.3 Mbp	0.455	0.783	33.7	GCA_017383505.1 Clostridium sp., ASM...	disagree	d__Bacteria	p__Firmicutes_A	c__Clostridia	o__Clostridiales	f__Clostridiaceae	g__Clostridium
926-35_F5aafb	926	35	1.1 Mbp	0.446	0.702	17.7	GCA_017383505.1 Clostridium sp., ASM...	disagree	d__Bacteria	p__Firmicutes_A	c__Clostridia	o__Clostridiales	f__Clostridiaceae	g__Clostridium
926-35_F5aafn	926	35	1.5 Mbp	0.438	0.779	16	GCA_017421915.1 Cellulosilyticum sp....	disagree	d__Bacteria	p__Firmicutes_A	c__Clostridia
926-35_F5aafr	926	35	0.7 Mbp	0.362	0.697	25.4	GCA_017425305.1 Peptostreptococcacea...	disagree	d__Bacteria	p__Firmicutes_A	c__Clostridia
926-35_F6aaaj	926	35	0.9 Mbp	0.459	0.584	10.7	GCA_017383505.1 Clostridium sp., ASM...	disagree	d__Bacteria	p__Firmicutes_A	c__Clostridia	o__Clostridiales	f__Clostridiaceae	g__Clostridium
926-35_F6aaal	926	35	130 kbp	0.056	0.068	27.5	GCA_018336475.1 Romboutsia sp. 13368...	disagree	d__Bacteria	p__Firmicutes_A	c__Clostridia
926-35_F6aaao	926	35	1.1 Mbp	0.426	0.671	12.2	GCA_017383505.1 Clostridium sp., ASM...	disagree	d__Bacteria	p__Firmicutes_A	c__Clostridia	o__Clostridiales	f__Clostridiaceae	g__Clostridium
926-35_F6aaaw	926	35	1 Mbp	0.437	0.64	11.8	GCA_017383505.1 Clostridium sp., ASM...	disagree	d__Bacteria	p__Firmicutes_A	c__Clostridia	o__Clostridiales	f__Clostridiaceae	g__Clostridium
926-35_F6aabr	926	35	150 kbp	0.081	0.048	39.7	GCF_900106845.1 Romboutsia timonensi...	disagree	d__Bacteria	p__Firmicutes_A	c__Clostridia	o__Peptostreptococcales	f__Peptostreptococcaceae	g__Romboutsia
926-35_F6aabw	926	35	1 Mbp	0.47	0.609	17.7	GCA_017383505.1 Clostridium sp., ASM...	disagree	d__Bacteria	p__Firmicutes_A	c__Clostridia	o__Clostridiales	f__Clostridiaceae	g__Clostridium
926-35_F6aaca	926	35	130 kbp	0.074	0.042	24.2	GCF_900106845.1 Romboutsia timonensi...	disagree	d__Bacteria	p__Firmicutes_A	c__Clostridia	o__Peptostreptococcales	f__Peptostreptococcaceae	g__Romboutsia
926-35_F6aacl	926	35	1.1 Mbp	0.448	0.665	12.8	GCA_017383505.1 Clostridium sp., ASM...	disagree	d__Bacteria	p__Firmicutes_A	c__Clostridia	o__Clostridiales	f__Clostridiaceae	g__Clostridium
926-35_F6aacy	926	35	1.2 Mbp	0.463	0.727	37.7	GCA_017383505.1 Clostridium sp., ASM...	disagree	d__Bacteria	p__Firmicutes_A	c__Clostridia	o__Clostridiales	f__Clostridiaceae	g__Clostridium
926-35_F6aade	926	35	1.1 Mbp	0.403	0.683	13.5	GCA_017383505.1 Clostridium sp., ASM...	disagree	d__Bacteria	p__Firmicutes_A	c__Clostridia	o__Clostridiales	f__Clostridiaceae	g__Clostridium
926-35_F6aadj	926	35	1.2 Mbp	0.431	0.739	25.2	GCA_017383505.1 Clostridium sp., ASM...	disagree	d__Bacteria	p__Firmicutes_A	c__Clostridia	o__Clostridiales	f__Clostridiaceae	g__Clostridium
926-35_F6aadz	926	35	140 kbp	0.084	0.045	45.6	GCF_900106845.1 Romboutsia timonensi...	disagree	d__Bacteria	p__Firmicutes_A	c__Clostridia
926-35_F6aaec	926	35	1.1 Mbp	0.405	0.683	16.3	GCA_017383505.1 Clostridium sp., ASM...	disagree	d__Bacteria	p__Firmicutes_A	c__Clostridia	o__Clostridiales	f__Clostridiaceae	g__Clostridium
926-35_F6aael	926	35	0.5 Mbp	0.481	0.329	4.3	GCA_017383505.1 Clostridium sp., ASM...	disagree	d__Bacteria	p__Firmicutes_A	c__Clostridia	o__Clostridiales	f__Clostridiaceae	g__Clostridium
926-35_F6aaeu	926	35	130 kbp	0.075	0.042	20.5	GCF_900106845.1 Romboutsia timonensi...	disagree	d__Bacteria	p__Firmicutes_A	c__Clostridia	o__Peptostreptococcales	f__Peptostreptococcaceae	g__Romboutsia
926-35_F6aaey	926	35	0.9 Mbp	0.437	0.547	6.7	GCA_017383505.1 Clostridium sp., ASM...	disagree	d__Bacteria	p__Firmicutes_A	c__Clostridia	o__Clostridiales	f__Clostridiaceae	g__Clostridium
926-35_F6aafd	926	35	1.2 Mbp	0.395	0.758	21.8	GCA_017383505.1 Clostridium sp., ASM...	disagree	d__Bacteria	p__Firmicutes_A	c__Clostridia	o__Clostridiales	f__Clostridiaceae	g__Clostridium
926-35_F6aaff	926	35	1.2 Mbp	0.461	0.764	34.7	GCA_017383505.1 Clostridium sp., ASM...	disagree	d__Bacteria	p__Firmicutes_A	c__Clostridia	o__Clostridiales	f__Clostridiaceae	g__Clostridium
926-35_F6aafg	926	35	1.3 Mbp	0.488	0.814	31.3	GCA_017383505.1 Clostridium sp., ASM...	disagree	d__Bacteria	p__Firmicutes_A	c__Clostridia	o__Clostridiales	f__Clostridiaceae	g__Clostridium
926-35_F6aafj	926	35	160 kbp	0.086	0.051	18.3	GCF_900106845.1 Romboutsia timonensi...	disagree	d__Bacteria	p__Firmicutes_A	c__Clostridia	o__Peptostreptococcales	f__Peptostreptococcaceae	g__Romboutsia
926-35_F6aafk	926	35	1 Mbp	0.406	0.646	7.9	GCA_017383505.1 Clostridium sp., ASM...	disagree	d__Bacteria	p__Firmicutes_A	c__Clostridia	o__Clostridiales	f__Clostridiaceae	g__Clostridium
926-35_F6aafm	926	35	0.6 Mbp	0.401	0.366	4.8	GCA_017383505.1 Clostridium sp., ASM...	disagree	d__Bacteria	p__Firmicutes_A	c__Clostridia	o__Clostridiales	f__Clostridiaceae	g__Clostridium
926-5_E4aaag	926	5	0.9 Mbp	0.481	0.578	9.7	GCA_017383505.1 Clostridium sp., ASM...	disagree	d__Bacteria	p__Firmicutes_A	c__Clostridia	o__Clostridiales	f__Clostridiaceae	g__Clostridium
926-5_E4aaah	926	5	0.9 Mbp	0.477	0.534	5.6	GCA_017383505.1 Clostridium sp., ASM...	disagree	d__Bacteria	p__Firmicutes_A	c__Clostridia	o__Clostridiales	f__Clostridiaceae	g__Clostridium
926-5_E4aaai	926	5	0.9 Mbp	0.414	0.534	8	GCA_017383505.1 Clostridium sp., ASM...	disagree	d__Bacteria	p__Firmicutes_A	c__Clostridia	o__Clostridiales	f__Clostridiaceae	g__Clostridium
926-5_E4aaam	926	5	1.1 Mbp	0.444	0.696	11.8	GCA_017383505.1 Clostridium sp., ASM...	disagree	d__Bacteria	p__Firmicutes_A	c__Clostridia	o__Clostridiales	f__Clostridiaceae	g__Clostridium
926-5_E4aaao	926	5	1.1 Mbp	0.419	0.652	7.1	GCA_017383505.1 Clostridium sp., ASM...	disagree	d__Bacteria	p__Firmicutes_A	c__Clostridia	o__Clostridiales	f__Clostridiaceae	g__Clostridium
926-5_E4aaap	926	5	0.7 Mbp	0.364	0.441	7.6	GCA_017383505.1 Clostridium sp., ASM...	disagree	d__Bacteria	p__Firmicutes_A	c__Clostridia	o__Clostridiales	f__Clostridiaceae	g__Clostridium
926-5_E4aaar	926	5	1.1 Mbp	0.452	0.652	12	GCA_017383505.1 Clostridium sp., ASM...	disagree	d__Bacteria	p__Firmicutes_A	c__Clostridia	o__Clostridiales	f__Clostridiaceae	g__Clostridium
926-5_E4aaat	926	5	1 Mbp	0.419	0.621	11.2	GCA_017383505.1 Clostridium sp., ASM...	disagree	d__Bacteria	p__Firmicutes_A	c__Clostridia	o__Clostridiales	f__Clostridiaceae	g__Clostridium
926-5_E4aaau	926	5	0.6 Mbp	0.485	0.379	4.8	GCA_017383505.1 Clostridium sp., ASM...	disagree	d__Bacteria	p__Firmicutes_A	c__Clostridia	o__Clostridiales	f__Clostridiaceae	g__Clostridium
926-5_E4aaaw	926	5	0.6 Mbp	0.424	0.36	5.1	GCA_017383505.1 Clostridium sp., ASM...	disagree	d__Bacteria	p__Firmicutes_A	c__Clostridia	o__Clostridiales	f__Clostridiaceae	g__Clostridium
926-5_E4aaaz	926	5	0.7 Mbp	0.431	0.422	7.1	GCA_017383505.1 Clostridium sp., ASM...	disagree	d__Bacteria	p__Firmicutes_A	c__Clostridia	o__Clostridiales	f__Clostridiaceae	g__Clostridium
926-5_E4aabe	926	5	1.2 Mbp	0.499	0.739	11.7	GCA_017383505.1 Clostridium sp., ASM...	disagree	d__Bacteria	p__Firmicutes_A	c__Clostridia	o__Clostridiales	f__Clostridiaceae	g__Clostridium
926-5_E4aabf	926	5	1 Mbp	0.466	0.609	11.7	GCA_017383505.1 Clostridium sp., ASM...	disagree	d__Bacteria	p__Firmicutes_A	c__Clostridia	o__Clostridiales	f__Clostridiaceae	g__Clostridium
926-5_E4aabg	926	5	1.2 Mbp	0.48	0.745	16.7	GCA_017383505.1 Clostridium sp., ASM...	disagree	d__Bacteria	p__Firmicutes_A	c__Clostridia	o__Clostridiales	f__Clostridiaceae	g__Clostridium
926-5_E4aabm	926	5	1.2 Mbp	0.386	0.776	13.9	GCA_017383505.1 Clostridium sp., ASM...	disagree	d__Bacteria	p__Firmicutes_A	c__Clostridia	o__Clostridiales	f__Clostridiaceae	g__Clostridium
926-5_E4aabt	926	5	0.7 Mbp	0.366	0.46	6.2	GCA_017383505.1 Clostridium sp., ASM...	disagree	d__Bacteria	p__Firmicutes_A	c__Clostridia	o__Clostridiales	f__Clostridiaceae	g__Clostridium
926-5_E4aabu	926	5	1 Mbp	0.514	0.646	8	GCA_017383505.1 Clostridium sp., ASM...	disagree	d__Bacteria	p__Firmicutes_A	c__Clostridia	o__Clostridiales	f__Clostridiaceae	g__Clostridium
926-5_E4aabv	926	5	0.9 Mbp	0.41	0.547	7.4	GCA_017383505.1 Clostridium sp., ASM...	disagree	d__Bacteria	p__Firmicutes_A	c__Clostridia	o__Clostridiales	f__Clostridiaceae	g__Clostridium
926-5_E4aabz	926	5	1.1 Mbp	0.438	0.683	8.6	GCA_017383505.1 Clostridium sp., ASM...	disagree	d__Bacteria	p__Firmicutes_A	c__Clostridia	o__Clostridiales	f__Clostridiaceae	g__Clostridium
926-5_E4aace	926	5	0.7 Mbp	0.515	0.429	5.5	GCA_017383505.1 Clostridium sp., ASM...	disagree	d__Bacteria	p__Firmicutes_A	c__Clostridia	o__Clostridiales	f__Clostridiaceae	g__Clostridium
926-5_E4aaco	926	5	1 Mbp	0.256	0.627	6	GCA_017383505.1 Clostridium sp., ASM...	disagree	d__Bacteria	p__Firmicutes_A	c__Clostridia	o__Clostridiales	f__Clostridiaceae	g__Clostridium
926-5_E4aacs	926	5	1.1 Mbp	0.431	0.714	8.7	GCA_017383505.1 Clostridium sp., ASM...	disagree	d__Bacteria	p__Firmicutes_A	c__Clostridia	o__Clostridiales	f__Clostridiaceae	g__Clostridium
926-5_E4aact	926	5	0.8 Mbp	0.462	0.466	7.2	GCA_017383505.1 Clostridium sp., ASM...	disagree	d__Bacteria	p__Firmicutes_A	c__Clostridia	o__Clostridiales	f__Clostridiaceae	g__Clostridium
926-5_E4aacu	926	5	1 Mbp	0.552	0.602	8.5	GCA_017383505.1 Clostridium sp., ASM...	disagree	d__Bacteria	p__Firmicutes_A	c__Clostridia	o__Clostridiales	f__Clostridiaceae	g__Clostridium
926-5_E4aacw	926	5	0.9 Mbp	0.43	0.534	8.3	GCA_017383505.1 Clostridium sp., ASM...	disagree	d__Bacteria	p__Firmicutes_A	c__Clostridia	o__Clostridiales	f__Clostridiaceae	g__Clostridium
926-5_E4aada	926	5	1.2 Mbp	0.504	0.733	13.6	GCA_017383505.1 Clostridium sp., ASM...	disagree	d__Bacteria	p__Firmicutes_A	c__Clostridia	o__Clostridiales	f__Clostridiaceae	g__Clostridium
926-5_E4aadd	926	5	0.7 Mbp	0.519	0.429	5	GCA_017383505.1 Clostridium sp., ASM...	disagree	d__Bacteria	p__Firmicutes_A	c__Clostridia	o__Clostridiales	f__Clostridiaceae	g__Clostridium
926-5_E4aade	926	5	1.1 Mbp	0.468	0.689	14.3	GCA_017383505.1 Clostridium sp., ASM...	disagree	d__Bacteria	p__Firmicutes_A	c__Clostridia	o__Clostridiales	f__Clostridiaceae	g__Clostridium
926-5_E4aadf	926	5	0.8 Mbp	0.453	0.478	7	GCA_017383505.1 Clostridium sp., ASM...	disagree	d__Bacteria	p__Firmicutes_A	c__Clostridia	o__Clostridiales	f__Clostridiaceae	g__Clostridium
926-5_E4aadh	926	5	0.8 Mbp	0.464	0.516	6.3	GCA_017383505.1 Clostridium sp., ASM...	disagree	d__Bacteria	p__Firmicutes_A	c__Clostridia	o__Clostridiales	f__Clostridiaceae	g__Clostridium
926-5_E4aadn	926	5	0.7 Mbp	0.365	0.404	4.9	GCA_017383505.1 Clostridium sp., ASM...	disagree	d__Bacteria	p__Firmicutes_A	c__Clostridia	o__Clostridiales	f__Clostridiaceae	g__Clostridium
926-5_E4aadq	926	5	0.9 Mbp	0.421	0.59	8.3	GCA_017383505.1 Clostridium sp., ASM...	disagree	d__Bacteria	p__Firmicutes_A	c__Clostridia	o__Clostridiales	f__Clostridiaceae	g__Clostridium
926-5_E4aadr	926	5	1 Mbp	0.481	0.609	12.6	GCA_017383505.1 Clostridium sp., ASM...	disagree	d__Bacteria	p__Firmicutes_A	c__Clostridia	o__Clostridiales	f__Clostridiaceae	g__Clostridium
926-5_E4aadw	926	5	0.9 Mbp	0.466	0.59	8.6	GCA_017383505.1 Clostridium sp., ASM...	disagree	d__Bacteria	p__Firmicutes_A	c__Clostridia	o__Clostridiales	f__Clostridiaceae	g__Clostridium
926-5_E4aadz	926	5	0.8 Mbp	0.453	0.522	7.8	GCA_017383505.1 Clostridium sp., ASM...	disagree	d__Bacteria	p__Firmicutes_A	c__Clostridia	o__Clostridiales	f__Clostridiaceae	g__Clostridium
926-5_E4aael	926	5	0.8 Mbp	0.389	0.503	5.4	GCA_017383505.1 Clostridium sp., ASM...	disagree	d__Bacteria	p__Firmicutes_A	c__Clostridia	o__Clostridiales	f__Clostridiaceae	g__Clostridium
926-5_E4aaem	926	5	0.8 Mbp	0.451	0.503	7	GCA_017383505.1 Clostridium sp., ASM...	disagree	d__Bacteria	p__Firmicutes_A	c__Clostridia	o__Clostridiales	f__Clostridiaceae	g__Clostridium
926-5_E4aaeo	926	5	1.1 Mbp	0.459	0.708	10.7	GCA_017383505.1 Clostridium sp., ASM...	disagree	d__Bacteria	p__Firmicutes_A	c__Clostridia	o__Clostridiales	f__Clostridiaceae	g__Clostridium
926-5_E4aaer	926	5	1.1 Mbp	0.454	0.708	13.2	GCA_017383505.1 Clostridium sp., ASM...	disagree	d__Bacteria	p__Firmicutes_A	c__Clostridia	o__Clostridiales	f__Clostridiaceae	g__Clostridium
926-5_E4aaew	926	5	1.1 Mbp	0.506	0.708	10.4	GCA_017383505.1 Clostridium sp., ASM...	disagree	d__Bacteria	p__Firmicutes_A	c__Clostridia	o__Clostridiales	f__Clostridiaceae	g__Clostridium
926-5_E4aaex	926	5	0.7 Mbp	0.478	0.435	6.1	GCA_017383505.1 Clostridium sp., ASM...	disagree	d__Bacteria	p__Firmicutes_A	c__Clostridia	o__Clostridiales	f__Clostridiaceae	g__Clostridium
926-5_E4aafd	926	5	0.9 Mbp	0.328	0.547	5.6	GCA_017383505.1 Clostridium sp., ASM...	disagree	d__Bacteria	p__Firmicutes_A	c__Clostridia	o__Clostridiales	f__Clostridiaceae	g__Clostridium
926-5_E4aafk	926	5	1.2 Mbp	0.482	0.727	17.9	GCA_017383505.1 Clostridium sp., ASM...	disagree	d__Bacteria	p__Firmicutes_A	c__Clostridia	o__Clostridiales	f__Clostridiaceae	g__Clostridium
926-5_E4aafm	926	5	1.3 Mbp	0.489	0.82	24.7	GCA_017383505.1 Clostridium sp., ASM...	disagree	d__Bacteria	p__Firmicutes_A	c__Clostridia	o__Clostridiales	f__Clostridiaceae	g__Clostridium
926-5_E4aafq	926	5	0.9 Mbp	0.357	0.559	9.6	GCA_017383505.1 Clostridium sp., ASM...	disagree	d__Bacteria	p__Firmicutes_A	c__Clostridia	o__Clostridiales	f__Clostridiaceae	g__Clostridium
926-5_E4aafr	926	5	0.6 Mbp	0.495	0.385	4.4	GCA_017383505.1 Clostridium sp., ASM...	disagree	d__Bacteria	p__Firmicutes_A	c__Clostridia	o__Clostridiales	f__Clostridiaceae	g__Clostridium
926-5_E4aafv	926	5	1 Mbp	0.412	0.627	13.7	GCA_017383505.1 Clostridium sp., ASM...	disagree	d__Bacteria	p__Firmicutes_A	c__Clostridia	o__Clostridiales	f__Clostridiaceae	g__Clostridium
926-5_E4aafy	926	5	1 Mbp	0.351	0.627	10.8	GCA_017383505.1 Clostridium sp., ASM...	disagree	d__Bacteria	p__Firmicutes_A	c__Clostridia	o__Clostridiales	f__Clostridiaceae	g__Clostridium
926-5_E4aagc	926	5	0.6 Mbp	0.413	0.385	4.7	GCA_017383505.1 Clostridium sp., ASM...	disagree	d__Bacteria	p__Firmicutes_A	c__Clostridia	o__Clostridiales	f__Clostridiaceae	g__Clostridium
926-5_E4aagf	926	5	0.5 Mbp	0.422	0.335	4.2	GCA_017383505.1 Clostridium sp., ASM...	disagree	d__Bacteria	p__Firmicutes_A	c__Clostridia	o__Clostridiales	f__Clostridiaceae	g__Clostridium
926-5_E4aagj	926	5	0.9 Mbp	0.471	0.565	7.2	GCA_017383505.1 Clostridium sp., ASM...	disagree	d__Bacteria	p__Firmicutes_A	c__Clostridia	o__Clostridiales	f__Clostridiaceae	g__Clostridium
926-5_E4aagu	926	5	0.6 Mbp	0.416	0.373	6.2	GCA_017383505.1 Clostridium sp., ASM...	disagree	d__Bacteria	p__Firmicutes_A	c__Clostridia	o__Clostridiales	f__Clostridiaceae	g__Clostridium
926-5_E4aahb	926	5	1.1 Mbp	0.382	0.671	9.8	GCA_017383505.1 Clostridium sp., ASM...	disagree	d__Bacteria	p__Firmicutes_A	c__Clostridia	o__Clostridiales	f__Clostridiaceae	g__Clostridium
926-5_E4aahd	926	5	0.9 Mbp	0.44	0.54	11	GCA_017383505.1 Clostridium sp., ASM...	disagree	d__Bacteria	p__Firmicutes_A	c__Clostridia	o__Clostridiales	f__Clostridiaceae	g__Clostridium
926-5_E4aahh	926	5	1.1 Mbp	0.524	0.683	13.1	GCA_017383505.1 Clostridium sp., ASM...	disagree	d__Bacteria	p__Firmicutes_A	c__Clostridia	o__Clostridiales	f__Clostridiaceae	g__Clostridium
926-5_E4aahj	926	5	1 Mbp	0.394	0.602	10.5	GCA_017383505.1 Clostridium sp., ASM...	disagree	d__Bacteria	p__Firmicutes_A	c__Clostridia	o__Clostridiales	f__Clostridiaceae	g__Clostridium
926-5_E4aahq	926	5	1.1 Mbp	0.422	0.665	15.1	GCA_017383505.1 Clostridium sp., ASM...	disagree	d__Bacteria	p__Firmicutes_A	c__Clostridia	o__Clostridiales	f__Clostridiaceae	g__Clostridium
926-5_E4aahx	926	5	1.1 Mbp	0.437	0.683	10.8	GCA_017383505.1 Clostridium sp., ASM...	disagree	d__Bacteria	p__Firmicutes_A	c__Clostridia	o__Clostridiales	f__Clostridiaceae	g__Clostridium
926-5_E4aaie	926	5	1 Mbp	0.484	0.646	10.7	GCA_017383505.1 Clostridium sp., ASM...	disagree	d__Bacteria	p__Firmicutes_A	c__Clostridia	o__Clostridiales	f__Clostridiaceae	g__Clostridium
926-5_E4aaij	926	5	480 kbp	0.133	0.298	5.4	GCA_017383505.1 Clostridium sp., ASM...	disagree	d__Bacteria
926-5_E4aaik	926	5	0.9 Mbp	0.447	0.571	9.8	GCA_017383505.1 Clostridium sp., ASM...	disagree	d__Bacteria	p__Firmicutes_A	c__Clostridia	o__Clostridiales	f__Clostridiaceae	g__Clostridium
926-5_E4aail	926	5	1.1 Mbp	0.429	0.677	12.2	GCA_017383505.1 Clostridium sp., ASM...	disagree	d__Bacteria	p__Firmicutes_A	c__Clostridia	o__Clostridiales	f__Clostridiaceae	g__Clostridium
926-5_E4aain	926	5	0.8 Mbp	0.44	0.491	5	GCA_017383505.1 Clostridium sp., ASM...	disagree	d__Bacteria	p__Firmicutes_A	c__Clostridia	o__Clostridiales	f__Clostridiaceae	g__Clostridium
926-5_E4aais	926	5	0.8 Mbp	0.494	0.478	6.4	GCA_017383505.1 Clostridium sp., ASM...	disagree	d__Bacteria	p__Firmicutes_A	c__Clostridia	o__Clostridiales	f__Clostridiaceae	g__Clostridium
926-5_E4aaix	926	5	1 Mbp	0.459	0.596	10	GCA_017383505.1 Clostridium sp., ASM...	disagree	d__Bacteria	p__Firmicutes_A	c__Clostridia	o__Clostridiales	f__Clostridiaceae	g__Clostridium
926-5_E4aaja	926	5	1 Mbp	0.482	0.596	8.8	GCA_017383505.1 Clostridium sp., ASM...	disagree	d__Bacteria	p__Firmicutes_A	c__Clostridia	o__Clostridiales	f__Clostridiaceae	g__Clostridium
926-5_E4aajc	926	5	0.7 Mbp	0.453	0.453	6.7	GCA_017383505.1 Clostridium sp., ASM...	disagree	d__Bacteria	p__Firmicutes_A	c__Clostridia	o__Clostridiales	f__Clostridiaceae	g__Clostridium
926-5_E4aaje	926	5	0.7 Mbp	0.462	0.447	5.3	GCA_017383505.1 Clostridium sp., ASM...	disagree	d__Bacteria	p__Firmicutes_A	c__Clostridia	o__Clostridiales	f__Clostridiaceae	g__Clostridium
926-5_E4aajh	926	5	1 Mbp	0.489	0.64	10.2	GCA_017383505.1 Clostridium sp., ASM...	disagree	d__Bacteria	p__Firmicutes_A	c__Clostridia	o__Clostridiales	f__Clostridiaceae	g__Clostridium
926-5_E4aaji	926	5	0.7 Mbp	0.47	0.441	5.4	GCA_017383505.1 Clostridium sp., ASM...	disagree	d__Bacteria	p__Firmicutes_A	c__Clostridia	o__Clostridiales	f__Clostridiaceae	g__Clostridium
926-5_E4aajk	926	5	1.2 Mbp	0.451	0.745	16.9	GCA_017383505.1 Clostridium sp., ASM...	disagree	d__Bacteria	p__Firmicutes_A	c__Clostridia	o__Clostridiales	f__Clostridiaceae	g__Clostridium
926-5_E4aajs	926	5	0.7 Mbp	0.47	0.422	5.3	GCA_017383505.1 Clostridium sp., ASM...	disagree	d__Bacteria	p__Firmicutes_A	c__Clostridia	o__Clostridiales	f__Clostridiaceae	g__Clostridium
926-5_E4aajv	926	5	1 Mbp	0.438	0.634	9.5	GCA_017383505.1 Clostridium sp., ASM...	disagree	d__Bacteria	p__Firmicutes_A	c__Clostridia	o__Clostridiales	f__Clostridiaceae	g__Clostridium
[truncated: 8,123 more rows]

## Sheet: B
ERR15947127
ERR15947129
ERR15947130
ERR15947131
ERR15947133
ERR15947134
ERR15947135
ERR15947137
ERR15947138
ERR15947140
ERR15947141
ERR15947142
ERR15947144
ERR15947145
ERR15947148
ERR15947149
ERR15947150
ERR15947151
ERR15947152
ERR15947153
ERR15947154
ERR15947155
ERR15947159
ERR15947160
ERR15947161
ERR15947163
ERR15947164
ERR15947166
ERR15947167
ERR15947168
ERR15947169
ERR15947170
ERR15947171
ERR15947173
ERR15947178
ERR15947179
ERR15947181
ERR15947182
ERR15947183
ERR15947184
ERR15947185
ERR15947186
ERR15947187
ERR15947189
ERR15947190
ERR15947191
ERR15947192
ERR15947193
ERR15947194
ERR15947195
ERR15947196
ERR15947197
ERR15947198
ERR15947200
ERR15947201
ERR15947202
ERR15947203
ERR15947204
ERR15947205
ERR15947206
ERR15947207
ERR15947208
ERR15947211
ERR15947212
ERR15947213
ERR15947214
ERR15947215
ERR15947216
ERR15947217
ERR15947218
ERR15947219
ERR15947220
ERR15947221
ERR15947222
ERR15947223
ERR15947224
ERR15947225
ERR15947226
ERR15947227
ERR15947228
ERR15947229
ERR15947230
ERR15947232
ERR15947233
ERR15947234
ERR15947235
ERR15947236
ERR15947239
ERR15947240
ERR15947241
ERR15947242
ERR15947243
ERR15947244
ERR15947245
ERR15947246
ERR15947247
ERR15947248
ERR15947249
ERR15947250
ERR15947252
ERR15947253
ERR15947254
ERR15947255
ERR15947256
ERR15947257
ERR15947258
ERR15947259
ERR15947260
ERR15947262
ERR15947263
ERR15947264
ERR15947265
ERR15947266
ERR15947352
ERR15947353
ERR15947355
ERR15947356
ERR15947357
ERR15947358
ERR15947359
ERR15947360
ERR15947361
ERR15947362
ERR15947363
ERR15947364
ERR15947365
ERR15947366
ERR15947367
ERR15947368
ERR15947369
ERR15947370
ERR15947372
ERR15947373
ERR15947374
ERR15947375
ERR15947376
ERR15947378
ERR15947379
ERR15947380
ERR15947381
ERR15947382
ERR15947383
ERR15947384
ERR15947385
ERR15947386
ERR15947387
ERR15947389
ERR15947390
ERR15947391
ERR15947392
ERR15947394
ERR15947395
ERR15947396
ERR15947397
ERR15947398
ERR15947399
ERR15947401
ERR15947402
ERR15947403
ERR15947404
ERR15947405
ERR15947406
ERR15947409
ERR15947410
ERR15947411
ERR15947412
ERR15947414
ERR15947416
ERR15947417
ERR15947418
ERR15947419
ERR15947420
ERR15947421
ERR15947422
ERR15947423
ERR15947425
ERR15947426
ERR15947427
ERR15947428
ERR15947430
ERR15947431
ERR15947432
ERR15947434
ERR15947435
ERR15947436
ERR15947437
ERR15947439
ERR15947440
ERR15947441
ERR15947442
ERR15947443
ERR15947444
ERR15947445
ERR15947446
ERR15947447
ERR15947448
ERR15947449
ERR15947450
ERR15947453
ERR15947454
ERR15947456
ERR15947457
ERR15947458
ERR15947459
ERR15947462
ERR15947463
ERR15947466
ERR15947467
ERR15947468
ERR15947469
ERR15947470
ERR15947471
ERR15947472
ERR15947473
ERR15947476
ERR15947478
ERR15947479
ERR15947480
ERR15947481
ERR15947483
ERR15947484
ERR15947485
ERR15947486
ERR15947488
ERR15947489
ERR15947490
ERR15947491
ERR15947492
ERR15947494
ERR15947496
ERR15947497
ERR15947498
ERR15947500
ERR15947501
ERR15947502
ERR15947503
ERR15947504
ERR15947505
ERR15947506
ERR15947508
ERR15947509
ERR15947510
ERR15947511
ERR15947513
ERR15947516
ERR15947517
ERR15947518
ERR15947519
ERR15947520
ERR15947521
ERR15947522
ERR15947523
ERR15947524
ERR15947525
ERR15947526
ERR15947527
ERR15947528
ERR15947529
ERR15947530
ERR15947531
ERR15947532
ERR15947533
ERR15947534
ERR15947535
ERR15947536
ERR15947537
ERR15947540
ERR15947542
ERR15947544
ERR15947545
ERR15947546
ERR15947547
ERR15947548
ERR15947549
ERR15947551
ERR15947581
ERR15947582
ERR15947583
ERR15947584
ERR15947585
ERR15947586
ERR15947587
ERR15947588
ERR15947589
ERR15947590
ERR15947591
ERR15947593
ERR15947594
ERR15947595
ERR15947596
ERR15947597
ERR15947598
ERR15947600
ERR15947601
ERR15947603
ERR15947605
ERR15947606
ERR15947607
ERR15947608
ERR15947609
ERR15947610
ERR15947611
ERR15947612
ERR15947614
ERR15947615
ERR15947616
ERR15947617
ERR15947618
ERR15947619
ERR15947621
ERR15947622
ERR15947623
ERR15947624
ERR15947625
ERR15947626
ERR15947628
ERR15947629
ERR15947631
ERR15947632
ERR15947633
ERR15947635
ERR15947636
ERR15947638
ERR15947640
ERR15947642
ERR15947643
ERR15947644
ERR15947645
ERR15947646
ERR15947648
ERR15947649
ERR15947651
ERR15947652
ERR15947654
ERR15947657
ERR15947658
ERR15947659
ERR15947660
ERR15947661
ERR15947662
ERR15947663
ERR15947665
ERR15947666
ERR15947667
ERR15947668
ERR15947669
ERR15947670
ERR15947671
ERR15947673
ERR15947675
ERR15947676
ERR15947677
ERR15947678
ERR15947679
ERR15947680
ERR15947681
ERR15947682
ERR15947684
ERR15947685
ERR15947686
ERR15947687
ERR15947688
ERR15947690
ERR15947691
ERR15947693
ERR15947694
ERR15947696
ERR15947699
ERR15947700
ERR15947701
ERR15947703
ERR15947704
ERR15947705
ERR15947709
ERR15947719
ERR15947721
ERR15947722
ERR15947724
ERR15947727
ERR15947728
ERR15947729
ERR15947730
ERR15947731
ERR15947732
ERR15947733
ERR15947736
ERR15947737
ERR15947739
ERR15947740
ERR15947742
ERR15947743
ERR15947744
ERR15947745
ERR15947746
ERR15947747
ERR15947749
ERR15947751
ERR15947752
ERR15947753
ERR15947754
ERR15947755
ERR15947757
ERR15947758
ERR15947759
ERR15947762
ERR15947763
ERR15947764
ERR15947765
ERR15947767
ERR15947768
ERR15947771
ERR15947772
ERR15947773
ERR15947774
ERR15947775
ERR15947776
ERR15947777
ERR15947779
ERR15947780
ERR15947781
ERR15947782
ERR15947783
ERR15947784
ERR15947785
ERR15947786
ERR15947787
ERR15947790
ERR15947792
ERR15947793
ERR15947794
ERR15947798
ERR15947799
ERR15947800
ERR15947801
ERR15947802
ERR15947803
ERR15947804
ERR15947805
ERR15947806
ERR15947807
ERR15947808
ERR15947809
ERR15947810
ERR15947811
ERR15947813
ERR15947814
ERR15947815
ERR15947816
ERR15947818
ERR15947819
ERR15947821
ERR15947822
ERR15947823
ERR15947824
ERR15947826
ERR15947827
ERR15947828
ERR15947829
ERR15947830
ERR15947831
ERR15947832
ERR15947833
ERR15947835
ERR15947836
ERR15947837
ERR15947838
ERR15947839
ERR15947840
ERR15947841
ERR15947843
ERR15947845
ERR15947846
ERR15947847
ERR15947848
ERR15947849
ERR15947850
ERR15947851
ERR15947852
ERR15947854
ERR15947856
ERR15947857
ERR15947859
ERR15947861
ERR15947862
ERR15947863
ERR15947864
ERR15947865
ERR15947866
ERR15947868
ERR15947869
ERR15947870
ERR15947871
ERR15947872
ERR15947873
ERR15947874
ERR15947875
ERR15947876
ERR15947877
ERR15947878
ERR15947879
ERR15947880
ERR15947881
ERR15947883
ERR15947884
ERR15947885
ERR15947886
ERR15947887
ERR15947888
ERR15947889
ERR15947890
ERR15947891
ERR15947892
ERR15947893
ERR15947894
ERR15947895
ERR15947896
ERR15947897
ERR15947899
ERR15947900
ERR15947901
ERR15947903
ERR15947904
ERR15947905
ERR15947906
ERR15947907
ERR15947908
ERR15947909
ERR15947910
ERR15947911
ERR15947912
ERR15947913
ERR15947914
ERR15947915
ERR15947916
ERR15947917
ERR15947918
ERR15947919
ERR15947921
ERR15947922
ERR15947923
ERR15947925
ERR15947926
ERR15947927
ERR15947928
ERR15947929
ERR15947930
ERR15947931
ERR15947932
ERR15947934
ERR15947935
ERR15947936
ERR15947938
ERR15947939
ERR15947940
ERR15947942
ERR15947944
ERR15947946
ERR15947947
ERR15947948
ERR15947950
ERR15947951
ERR15947952
ERR15947953
ERR15947954
ERR15947955
ERR15947956
ERR15947957
ERR15947958
ERR15947960
ERR15947961
ERR15947962
ERR15947963
ERR15947964
ERR15947965
ERR15947966
ERR15947967
ERR15947968
ERR15947970
ERR15947971
ERR15947973
ERR15947974
ERR15947975
ERR15947976
ERR15947977
ERR15947978
ERR15947979
ERR15947981
ERR15947982
ERR15947983
ERR15947984
ERR15947985
ERR15947986
ERR15947987
ERR15947989
ERR15947990
ERR15947991
ERR15947992
ERR15947993
ERR15947994
ERR15947995
ERR15947996
ERR15947997
ERR15947998
ERR15948000
ERR15948001
ERR15948002
ERR15948003
ERR15948005
ERR15948006
ERR15948008
ERR15948011
ERR15948012
ERR15948013
ERR15948014
ERR15948015
ERR15948016
ERR15948017
ERR15948018
ERR15948019
ERR15948020
ERR15948021
ERR15948022
ERR15948023
ERR15948024
ERR15948025
ERR15948026
ERR15948027
ERR15948028
ERR15948029
ERR15948030
ERR15948031
ERR15948033
ERR15948034
ERR15948035
ERR15948036
ERR15948037
ERR15948038
ERR15948039
ERR15948040
ERR15948041
ERR15948042
ERR15948044
ERR15948045
ERR15948047
ERR15948048
ERR15948049
ERR15948050
ERR15948053
ERR15948054
ERR15948055
ERR15948056
ERR15948057
ERR15948058
ERR15948059
ERR15948060
ERR15948061
ERR15948062
ERR15948063
ERR15948064
ERR15948066
ERR15948068
ERR15948071
ERR15948072
ERR15948073
ERR15948074
ERR15948075
ERR15948076
ERR15948077
ERR15948078
ERR15948081
ERR15948082
ERR15948084
ERR15948086
ERR15948087
ERR15948088
ERR15948089
ERR15948091
ERR15948092
ERR15948093
ERR15948094
ERR15948096
ERR15948097
ERR15948098
ERR15948099
ERR15948101
ERR15948102
ERR15948103
ERR15948104
ERR15948105
ERR15948106
ERR15948107
ERR15948108
ERR15948109
ERR15948110
ERR15948112
ERR15948114
ERR15948115
ERR15948116
ERR15948117
ERR15948118
ERR15948119
ERR15948120
ERR15948122
ERR15948125
ERR15948126
ERR15948127
ERR15948128
ERR15948129
ERR15948131
ERR15948132
ERR15948133
ERR15948135
ERR15948137
ERR15948139
ERR15948140
ERR15948141
ERR15948142
ERR15948143
ERR15948144
ERR15948146
ERR15948147
ERR15948148
ERR15948149
ERR15948150
ERR15948151
ERR15948152
ERR15948153
ERR15948155
ERR15948158
ERR15948159
ERR15948160
ERR15948162
ERR15948163
ERR15948164
ERR15948165
ERR15948166
ERR15948168
ERR15948170
ERR15948171
ERR15948172
ERR15948173
ERR15948174
ERR15948175
ERR15948176
ERR15948177
ERR15948178
ERR15948179
ERR15948180
ERR15948182
ERR15948184
ERR15948185
ERR15948186
ERR15948187
ERR15948188
ERR15948189
ERR15948190
ERR15948192
ERR15948196
ERR15948197
ERR15948198
ERR15948199
ERR15948200
ERR15948202
ERR15948203
ERR15948205
ERR15948206
ERR15948207
ERR15948208
ERR15948209
ERR15948211
ERR15948212
ERR15948213
ERR15948214
ERR15948215
ERR15948216
ERR15948217
ERR15948218
ERR15948219
ERR15948221
ERR15948222
ERR15948223
ERR15948225
ERR15948226
ERR15948227
ERR15948228
ERR15948229
ERR15948230
ERR15948232
ERR15948233
ERR15948234
ERR15948236
ERR15948238
ERR15948239
ERR15948240
ERR15948241
ERR15948242
ERR15948243
ERR15948245
ERR15948246
ERR15948247
ERR15948248
ERR15948249
ERR15948251
ERR15948252
ERR15948253
ERR15948257
ERR15948258
ERR15948259
ERR15948261
ERR15948262
ERR15948264
ERR15948265
ERR15948268
ERR15948270
ERR15948271
ERR15948272
ERR15948273
ERR15948276
ERR15948277
ERR15948278
ERR15948279
ERR15948280
ERR15948281
ERR15948282
ERR15948283
ERR15948284
ERR15948285
ERR15948286
ERR15948287
ERR15948289
ERR15948290
ERR15948291
ERR15948293
ERR15948294
ERR15948295
ERR15948299
ERR15948300
ERR15948302
ERR15948303
ERR15948304
ERR15948307
ERR15948309
ERR15948310
ERR15948312
ERR15948313
ERR15948314
ERR15948315
ERR15948317
ERR15948318
ERR15948319
ERR15948320
ERR15948321
ERR15948322
ERR15948323
ERR15948324
ERR15948325
ERR15948326
ERR15948327
ERR15948329
ERR15948332
ERR15948334
ERR15948335
ERR15948336
ERR15948337
ERR15948338
ERR15948339
ERR15948340
ERR15948343
ERR15948344
ERR15948345
ERR15948346
ERR15948347
ERR15948348
ERR15948349
ERR15948350
ERR15948351
ERR15948352
ERR15948353
ERR15948354
ERR15948356
ERR15948357
ERR15948359
ERR15948360
ERR15948361
ERR15948362
ERR15948363
ERR15948364
ERR15948365
ERR15948369
ERR15948380
ERR15948381
ERR15948383
ERR15948384
ERR15948385
ERR15948386
ERR15948387
ERR15948388
ERR15948389
ERR15948390
ERR15948392
ERR15948394
ERR15948395
ERR15948396
ERR15948397
ERR15948399
ERR15948400
ERR15948401
ERR15948402
ERR15948403
ERR15948404
ERR15948406
ERR15948407
ERR15948409
ERR15948413
ERR15948414
ERR15948415
ERR15948417
ERR15948419
ERR15948420
ERR15948421
ERR15948422
ERR15948424
ERR15948425
ERR15948426
ERR15948427
ERR15948428
ERR15948429
ERR15948436
ERR15948437
ERR15948438
ERR15948439
ERR15948440
ERR15948441
ERR15948442
ERR15948443
ERR15948444
ERR15948445
ERR15948446
ERR15948447
ERR15948448
ERR15948449
ERR15948450
ERR15948452
ERR15948454
ERR15948458
ERR15949403
ERR15949405
ERR15949406
ERR15949407
ERR15949408
ERR15949409
ERR15949410
ERR15949412
ERR15949413
ERR15949414
ERR15949416
ERR15949418
ERR15949419
ERR15949420
ERR15949421
ERR15949422
ERR15949424
ERR15949425
ERR15949426
ERR15949427
ERR15949428
ERR15949429
ERR15949430
ERR15949431
ERR15949432
ERR15949433
ERR15949434
ERR15949435
ERR15949436
ERR15949437
ERR15949438
ERR15949439
ERR15949440
ERR15949441
ERR15949442
ERR15949443
ERR15949444
ERR15949445
ERR15949446
ERR15949448
ERR15949449
ERR15949450
ERR15949451
ERR15949452
ERR15949453
ERR15949454
ERR15949455
ERR15949456
ERR15949457
ERR15949459
ERR15949460
ERR15949461
ERR15949462
ERR15949463
ERR15949465
ERR15949467
ERR15949468
ERR15949469
ERR15949470
ERR15949471
ERR15949472
ERR15949473
ERR15949474
ERR15949475
ERR15949476
ERR15949477
ERR15949479
ERR15949480
ERR15949481
ERR15949482
ERR15949483
ERR15949484
ERR15949485
ERR15949486
ERR15949487
ERR15949488
ERR15949489
ERR15949491
ERR15949492
ERR15949493
ERR15949494
ERR15949495
ERR15949496
ERR15949497
ERR15949498
ERR15949502
ERR15949503
ERR15949504
ERR15949505
ERR15949506
ERR15949507
ERR15949508
ERR15949509
ERR15949510
ERR15949511
ERR15949512
ERR15949513
ERR15949515
ERR15949518
ERR15949519
ERR15949521
ERR15949522
ERR15949523
ERR15949524
ERR15949525
ERR15949526
ERR15949527
ERR15949528
ERR15949529
ERR15949530
ERR15949531
ERR15949532
ERR15949533
ERR15949534
ERR15949535
ERR15949537
ERR15949538
ERR15949541
ERR15949543
ERR15949544
ERR15949545
ERR15949546
ERR15949547
ERR15949548
ERR15949549
ERR15949550
ERR15949552
ERR15949553
ERR15949554
ERR15949555
ERR15949556
ERR15949558
ERR15949559
ERR15949560
ERR15949561
ERR15949563
ERR15949564
ERR15949565
ERR15949566
ERR15949567
ERR15949569
ERR15949570
ERR15949571
ERR15949572
ERR15949574
ERR15949575
ERR15949576
ERR15949577
ERR15949578
ERR15949580
ERR15949582
ERR15949583
ERR15949584
ERR15949585
ERR15949586
ERR15949587
ERR15949588
ERR15949589
ERR15949590
ERR15949591
ERR15949592
ERR15949593
ERR15949594
ERR15949595
ERR15949597
ERR15949598
ERR15949600
ERR15949601
ERR15949602
ERR15949603
ERR15949606
ERR15949607
ERR15949608
ERR15949609
ERR15949610
ERR15949611
ERR15949612
ERR15949613
ERR15949616
ERR15949617
ERR15949619
ERR15949620
ERR15949621
ERR15949622
ERR15949623
ERR15949624
ERR15949625
ERR15949629
ERR15949630
ERR15949631
ERR15949632
ERR15949633
ERR15949634
ERR15949636
ERR15949637
ERR15949638
ERR15949639
ERR15949640
ERR15949641
ERR15949642
ERR15949643
ERR15949644
ERR15949645
ERR15949646
ERR15949647
ERR15949649
ERR15949650
ERR15949651
ERR15949652
ERR15949653
ERR15949654
ERR15949655
ERR15949656
ERR15949657
ERR15949658
ERR15949659
ERR15949660
ERR15949662
ERR15949663
ERR15949664
ERR15949665
ERR15949666
ERR15949667
ERR15949668
ERR15949669
ERR15949670
ERR15949671
ERR15949672
ERR15949673
ERR15949674
ERR15949676
ERR15949677
ERR15949678
ERR15949679
ERR15949680
ERR15949681
ERR15949682
ERR15949683
ERR15949684
ERR15949685
ERR15949686
ERR15949688
ERR15949689
ERR15949690
ERR15949691
ERR15949692
ERR15949696
ERR15949698
ERR15949699
ERR15949701
ERR15949702
ERR15949704
ERR15949706
ERR15949708
ERR15949709
ERR15949710
ERR15949711
ERR15949712
ERR15949713
ERR15949714
ERR15949715
ERR15949716
ERR15949718
ERR15949721
ERR15949722
ERR15949723
ERR15949725
ERR15949726
ERR15949727
ERR15949729
ERR15949730
ERR15949731
ERR15949732
ERR15949733
ERR15949734
ERR15949736
ERR15949738
ERR15949739
ERR15949740
ERR15949741
ERR15949742
ERR15949743
ERR15949744
ERR15949746
ERR15949747
ERR15949748
ERR15949749
ERR15949750
ERR15949751
ERR15949752
ERR15949754
ERR15949755
ERR15949756
ERR15949757
ERR15949759
ERR15949760
ERR15949761
ERR15949762
ERR15949763
ERR15949765
ERR15949766
ERR15949767
ERR15949768
ERR15949769
ERR15949770
ERR15949772
ERR15949774
ERR15949775
ERR15949777
ERR15949778
ERR15949779
ERR15949780
ERR15949781
ERR15949782
ERR15949783
ERR15949784
ERR15949785
ERR15949787
ERR15949789
ERR15949790
ERR15949792
ERR15949793
ERR15949794
ERR15949796
ERR15949797
ERR15949798
ERR15949799
ERR15949800
ERR15949801
ERR15949802
ERR15949803
ERR15949804
ERR15949805
ERR15949806
ERR15949807
ERR15949808
ERR15949809
ERR15949810
ERR15949811
ERR15949812
ERR15949813
ERR15949814
ERR15949815
ERR15949816
ERR15949817
ERR15949818
ERR15949819
ERR15949820
ERR15949821
ERR15949822
ERR15949823
ERR15949824
ERR15949825
ERR15949826
ERR15949827
ERR15949828
ERR15949830
ERR15949832
ERR15949833
ERR15949834
ERR15949835
ERR15949836
ERR15949837
ERR15949838
ERR15949839
ERR15949840
ERR15949841
ERR15949842
ERR15949843
ERR15949844
ERR15949845
ERR15949846
ERR15949847
ERR15949848
ERR15949849
ERR15949850
ERR15949852
ERR15949853
ERR15949854
ERR15949855
ERR15949857
ERR15949858
ERR15949859
ERR15949861
ERR15949864
ERR15949865
ERR15949866
ERR15949867
ERR15949868
ERR15949869
ERR15949870
ERR15949873
ERR15949874
ERR15949876
ERR15949878
ERR15949880
ERR15949881
ERR15949882
ERR15949883
ERR15949884
ERR15949885
ERR15949886
ERR15949887
ERR15949888
ERR15949889
ERR15949891
ERR15949892
ERR15949893
ERR15949894
ERR15949895
ERR15949896
ERR15949897
ERR15949898
ERR15949900
ERR15949901
ERR15949902
ERR15949904
ERR15949905
ERR15949906
ERR15949907
ERR15949911
ERR15949912
ERR15949913
ERR15949914
ERR15949917
ERR15949918
ERR15949919
ERR15949920
ERR15949921
ERR15949923
ERR15949925
ERR15949926
ERR15949927
ERR15949928
ERR15949929
ERR15949931
ERR15949933
ERR15949934
ERR15949935
ERR15949936
ERR15949937
ERR15949938
ERR15949939
ERR15949941
ERR15949943
ERR15949944
ERR15949945
ERR15949946
ERR15949947
ERR15949948
ERR15949949
ERR15949950
ERR15949951
ERR15949953
ERR15949954
ERR15949955
ERR15949956
ERR15949958
ERR15949960
ERR15949961
ERR15949962
ERR15949963
ERR15949964
ERR15949966
ERR15949967
ERR15949969
ERR15949971
ERR15949973
ERR15949975
ERR15949979
ERR15949980
ERR15949981
ERR15949982
ERR15949984
ERR15949985
ERR15949986
ERR15949987
ERR15949988
ERR15949989
ERR15949991
ERR15949992
ERR15949993
ERR15949994
ERR15949995
ERR15949996
ERR15949997
ERR15949999
ERR15950000
ERR15950001
ERR15950002
ERR15950003
ERR15950006
ERR15950007
ERR15950008
ERR15950011
ERR15950012
ERR15950013
ERR15950014
ERR15950015
ERR15950018
ERR15950019
ERR15950021
ERR15950023
ERR15950024
ERR15950026
ERR15950027
ERR15950029
ERR15950030
ERR15950031
ERR15950032
ERR15950033
ERR15950034
ERR15950035
ERR15950036
ERR15950037
ERR15950039
ERR15950040
ERR15950041
ERR15950042
ERR15950043
ERR15950045
ERR15950046
ERR15950048
ERR15950049
ERR15950050
ERR15950051
ERR15950052
ERR15950053
ERR15950054
ERR15950056
ERR15950057
ERR15950058
ERR15950059
ERR15950060
ERR15950061
ERR15950062
ERR15950063
ERR15950064
ERR15950065
ERR15950066
ERR15950067
ERR15950068
ERR15950069
ERR15950070
ERR15950071
ERR15950072
ERR15950073
ERR15950074
ERR15950075
ERR15950076
ERR15950077
ERR15950078
ERR15950079
ERR15950080
ERR15950081
ERR15950082
ERR15950083
ERR15950084
ERR15950085
ERR15950086
ERR15950087
ERR15950088
ERR15950091
ERR15950092
ERR15950094
ERR15950095
ERR15950096
ERR15950097
ERR15950098
ERR15950099
ERR15950100
ERR15950101
ERR15950102
ERR15950103
ERR15950106
ERR15950107
ERR15950108
ERR15950109
ERR15950110
ERR15950111
ERR15950112
ERR15950114
ERR15950115
ERR15950118
ERR15950119
ERR15950120
ERR15950121
ERR15950122
ERR15950124
ERR15950125
ERR15950126
ERR15950128
ERR15950129
ERR15950130
ERR15950131
ERR15950132
ERR15950133
ERR15950134
ERR15950135
ERR15950136
ERR15950137
ERR15950139
ERR15950140
ERR15950141
ERR15950142
ERR15950143
ERR15950145
ERR15950146
ERR15950148
ERR15950149
ERR15950150
ERR15950151
ERR15950154
ERR15950155
ERR15950157
ERR15950159
ERR15950161
ERR15950162
ERR15950164
ERR15950165
ERR15950166
ERR15950167
ERR15950168
ERR15950169
ERR15950173
ERR15950174
ERR15950175
ERR15950176
ERR15950177
ERR15950178
ERR15950179
ERR15950180
ERR15950181
ERR15950184
ERR15950185
ERR15950186
ERR15950187
ERR15950188
ERR15950189
ERR15950190
ERR15950191
ERR15950192
ERR15950193
ERR15950194
ERR15950195
ERR15950196
ERR15950197
ERR15950198
ERR15950199
ERR15950200
ERR15950201
ERR15950202
ERR15950204
ERR15950205
ERR15950206
ERR15950207
ERR15950208
ERR15950209
ERR15950210
ERR15950212
ERR15950215
ERR15950216
ERR15950217
ERR15950218
ERR15950219
ERR15950220
ERR15950223
ERR15950224
ERR15950225
ERR15950226
ERR15950227
ERR15950228
ERR15950229
ERR15950230
ERR15950232
ERR15950233
ERR15950238
ERR15950239
ERR15950242
ERR15950243
ERR15950244
ERR15950246
ERR15950247
ERR15950248
ERR15950249
ERR15950252
ERR15950253
ERR15950255
ERR15950256
ERR15950257
ERR15950258
ERR15950260
ERR15950261
ERR15950262
ERR15950263
ERR15950264
ERR15950265
ERR15950266
ERR15950267
ERR15950268
ERR15950269
ERR15950270
ERR15950271
ERR15950273
ERR15950274
ERR15950275
ERR15950277
ERR15950278
ERR15950279
ERR15950281
ERR15950282
ERR15950283
ERR15950284
ERR15950285
ERR15950286
ERR15950287
ERR15950288
ERR15950289
ERR15950290
ERR15950292
ERR15950294
ERR15950296
ERR15950298
ERR15950299
ERR15950302
ERR15950303
ERR15950304
ERR15950305
ERR15950307
ERR15950310
ERR15950311
ERR15950312
ERR15950313
ERR15950314
ERR15950315
ERR15950316
ERR15950317
ERR15950318
ERR15950319
ERR15950320
ERR15950322
ERR15950325
ERR15950326
ERR15950327
ERR15950328
ERR15950330
ERR15950331
ERR15950332
ERR15950333
ERR15950335
ERR15950336
ERR15950338
ERR15950341
ERR15950342
ERR15950343
ERR15950344
ERR15950346
ERR15950347
ERR15950348
ERR15950351
ERR15950352
ERR15950353
ERR15950354
ERR15950355
ERR15950356
ERR15950357
ERR15950358
ERR15950359
ERR15950360
ERR15950361
ERR15950362
ERR15950363
ERR15950364
ERR15950365
ERR15950366
ERR15950367
ERR15950370
ERR15950371
ERR15950372
ERR15950374
ERR15950375
ERR15950376
ERR15950377
ERR15950378
ERR15950379
ERR15950381
ERR15950382
ERR15950383
ERR15950384
ERR15950385
ERR15950387
ERR15950388
ERR15950389
ERR15950391
ERR15950392
ERR15950393
ERR15950394
ERR15950396
ERR15950397
ERR15950399
ERR15950401
ERR15950402
ERR15950403
ERR15950405
ERR15950406
ERR15950407
ERR15950409
ERR15950410
ERR15950412
ERR15950413
ERR15950414
ERR15950415
ERR15950416
ERR15950417
ERR15950418
ERR15950419
ERR15950420
ERR15950422
ERR15950423
ERR15950424
ERR15950425
ERR15950427
ERR15950428
ERR15950430
ERR15950432
ERR15950433
ERR15950434
ERR15950435
ERR15950436
ERR15950437
ERR15950439
ERR15950440
ERR15950442
ERR15950443
ERR15950444
ERR15950446
ERR15950447
ERR15950448
ERR15950449
ERR15950450
ERR15950451
ERR15950453
ERR15950454
ERR15950455
ERR15950456
ERR15950457
ERR15950458
ERR15950460
ERR15950461
ERR15950462
ERR15950464
ERR15950466
ERR15950468
ERR15950469
ERR15950470
ERR15950471
ERR15950472
ERR15950474
ERR15950476
ERR15950477
ERR15950478
ERR15950479
ERR15950480
ERR15950481
ERR15950482
ERR15950483
ERR15950484
ERR15950486
ERR15950487
ERR15950489
ERR15950490
ERR15950491
ERR15950492
ERR15950493
ERR15950494
ERR15950495
ERR15950496
ERR15950498
ERR15950500
ERR15950501
ERR15950502
ERR15950505
ERR15950507
ERR15950508
ERR15950511
ERR15950512
ERR15950516
ERR15950517
ERR15950519
ERR15950522
ERR15950524
ERR15950525
ERR15950526
ERR15950527
ERR15950528
ERR15950530
ERR15950531
ERR15950532
ERR15950533
ERR15950534
ERR15950535
ERR15950536
ERR15950537
ERR15950538
ERR15950540
ERR15950541
ERR15950542
ERR15950543
ERR15950544
ERR15950545
ERR15950546
ERR15950547
ERR15950548
ERR15950549
ERR15950550
ERR15950552
ERR15950553
ERR15950554
ERR15950555
ERR15950556
ERR15950557
ERR15950558
ERR15950559
ERR15950560
ERR15950561
ERR15950562
ERR15950564
ERR15950565
ERR15950566
ERR15950567
ERR15950568
ERR15950569
ERR15950570
ERR15950571
ERR15950572
ERR15950573
ERR15950574
ERR15950575
ERR15950576
ERR15950577
ERR15950578
ERR15950579
ERR15950580
ERR15950581
ERR15950582
ERR15950583
ERR15950585
ERR15950586
ERR15950587
ERR15950588
ERR15950590
ERR15950591
ERR15950592
ERR15950593
ERR15950594
ERR15950595
ERR15950596
ERR15950597
ERR15950598
ERR15950599
ERR15950600
ERR15950601
ERR15950602
ERR15950603
ERR15950604
ERR15950605
ERR15950606
ERR15950607
ERR15950608
ERR15950609
ERR15950611
ERR15950612
ERR15950613
ERR15950614
ERR15950615
ERR15950616
ERR15950617
ERR15950618
ERR15950619
ERR15950620
ERR15950621
ERR15950622
ERR15950623
ERR15950624
ERR15950625
ERR15950626
ERR15950627
ERR15950628
ERR15950629
ERR15950630
ERR15950631
ERR15950632
ERR15950633
ERR15950634
ERR15950637
ERR15950638
ERR15950639
ERR15950640
ERR15950641
ERR15950642
ERR15950643
ERR15950644
ERR15950645
ERR15950646
ERR15950647
ERR15950648
ERR15950649
ERR15950650
ERR15950651
ERR15950652
ERR15950653
ERR15950654
ERR15950655
ERR15950656
ERR15950657
ERR15950658
ERR15950659
ERR15950660
ERR15950661
ERR15950662
ERR15950663
ERR15950664
ERR15950665
ERR15950666
ERR15950667
ERR15950668
ERR15950669
ERR15950670
ERR15950671
ERR15950672
ERR15950673
ERR15950674
ERR15950675
ERR15950676
ERR15950677
ERR15950678
ERR15950679
ERR15950680
ERR15950681
ERR15950683
ERR15950684
ERR15950685
ERR15950686
ERR15950687
ERR15950688
ERR15950690
ERR15950691
ERR15950692
ERR15950693
ERR15950694
ERR15950695
ERR15950696
ERR15950697
ERR15950701
ERR15950705
[truncated: 8,000 more rows]
